# Supplementary material for: A fluorescent multi-domain protein reveals the unfolding mechanism of Hsp70
Source: Nat Chem Biol. 2022 Oct 20;19(2):198–205. doi: 10.1038/s41589-022-01162-9 (PMC9889267; doi:10.1038/s41589-022-01162-9)
Supplement: Supplementary file 3 — Catalog numbers of commercial reagents. [file 41589_2022_1162_MOESM3_ESM.xlsx]

## Sheet: Sheet1
chemicals/reagents	catalog number	company name
NEBuilder HiFi DNA Assembly	E5520S	NEB
BL21-CodonPlus (DE3)-RIPL strain	#230280	Agilent
Ampicillin sodium salt	A9518-25G	Merck/Sigma Aldrich
Chloramphenicol	C0378-25G	Merck/Sigma Aldrich
Dehydrated Culture Media: LB Broth, Miller (Luria-Bertani)	11778902	BD Difco™
IPTG	I6758-10G	Merck/Sigma Aldrich
HEPES buffer	H3375-500G	Merck/Sigma Aldrich
NaCl salt	S9888-1KG	Merck/Sigma Aldrich
EDTA	EDS-500G	Merck/Sigma Aldrich
imidazole	56749-250G	Merck/Sigma Aldrich
PMSF	93482-50ML-F	Merck/Sigma Aldrich
cOmplete™, Mini, EDTA-free Protease Inhibitor Cocktail	11836170001	Roche
DL-Dithiothreitol (DTT)	D0632-10G	Merck/Sigma Aldrich
Lysozyme	10837059001	Roche
DNase I	11284932001	Roche
cOmplete™ His-Tag Purification Resin	5893801001	Roche
Adenosine 5′-triphosphate disodium salt hydrate (ATP)	A2383-10G	Merck/Sigma Aldrich
Magnesium chloride hexahydrate	M2670-1KG	Merck/Sigma Aldrich
Potassium chloride(KCl)	P3911-1KG	Merck/Sigma Aldrich
D-luciferin	L6882	Merck/Sigma Aldrich
Coenzyme A hydrate	C4282	Merck/Sigma Aldrich
Bovine Serum Albumin (BSA)	B6917-100MG	Merck/Sigma Aldrich
Superdex® 200 Increase 10/300 GL	GE28-9909-44	Cytiva/GE Healthcare
Urea	U5378-500G	Merck/Sigma Aldrich
Glycerol	G5516-1L	Merck/Sigma Aldrich
