# Supplementary material for: A fluorescent multi-domain protein reveals the unfolding mechanism of Hsp70
Source: Nat Chem Biol. 2022 Oct 20;19(2):198–205. doi: 10.1038/s41589-022-01162-9 (PMC9889267; doi:10.1038/s41589-022-01162-9)
Supplement: Source Data Fig. 1 — Statistical source data. [file 41589_2022_1162_MOESM4_ESM.xlsx]

## Sheet: Fig 1a
	Normalized fluorescence spectra (A.U.)
Wavelength [nm]	native MLucV	MLucV in 4M urea	mTFP+Venus 1:1 mix, native	mTFP+Venus 1:1 mix in 4M urea
480	0.0116885
480.5	0.0122951
481	0.0128631
481.5	0.0133859	0.0127149	0.0138852	0.0149456
482	0.0138883	0.0133621	0.014704	0.0150626
482.5	0.0143121	0.0139103	0.0152323	0.0155327
483	0.0147301	0.0144722	0.0158287	0.01603
483.5	0.0151355	0.0150494	0.0164335	0.0166436
484	0.0155452	0.0155852	0.016955	0.0172186
484.5	0.0159684	0.0161121	0.0174659	0.0177412
485	0.0164353	0.0166053	0.0179701	0.0182414
485.5	0.0167966	0.0170912	0.0184733	0.0187485
486	0.0171477	0.0175984	0.0189887	0.0192634
486.5	0.0175091	0.0181513	0.0195054	0.0198085
487	0.0178243	0.0185704	0.0199654	0.0203095
487.5	0.0181393	0.0189862	0.0204041	0.0207607
488	0.0184051	0.0193136	0.0208292	0.0211631
488.5	0.0186735	0.0196572	0.0212239	0.021552
489	0.0189173	0.0199513	0.0215697	0.0218946
489.5	0.0191328	0.0201861	0.0218831	0.0221862
490	0.0192839	0.0204109	0.0221915	0.0224398
490.5	0.0194023	0.0205884	0.0224774	0.0226768
491	0.0195141	0.0207271	0.0227529	0.0229046
491.5	0.0195564	0.0208473	0.0229166	0.0231046
492	0.019546	0.0209246	0.0230451	0.023251
492.5	0.0195371	0.0209833	0.0231661	0.0233469
493	0.0194783	0.0210455	0.0232574	0.0234139
493.5	0.0194091	0.021068	0.0233067	0.0234062
494	0.0192966	0.0210727	0.0232953	0.0234099
494.5	0.0191653	0.0210567	0.0232565	0.0233963
495	0.0190389	0.0209992	0.0232137	0.0233306
495.5	0.0188865	0.0209097	0.0231197	0.0232158
496	0.0187242	0.0207978	0.02295	0.0230956
496.5	0.0185747	0.0206602	0.0228214	0.0229342
497	0.0183942	0.0205347	0.0227256	0.0227554
497.5	0.0182112	0.0204213	0.0225519	0.0226118
498	0.0179792	0.0202613	0.0223766	0.0223792
498.5	0.0177729	0.0201137	0.0221961	0.0221787
499	0.0175528	0.0199116	0.0219839	0.02195
499.5	0.0173088	0.0197109	0.0217425	0.0216893
500	0.0171148	0.0194589	0.0215085	0.0214327
500.5	0.0169126	0.0191627	0.0212401	0.0211587
501	0.0167227	0.0189112	0.0209302	0.0209106
501.5	0.0165179	0.0186517	0.0206325	0.0206248
502	0.0163152	0.018396	0.0203716	0.0203231
502.5	0.0161394	0.0181011	0.0201142	0.020001
503	0.0159451	0.0178661	0.0198375	0.0196648
503.5	0.0157611	0.0176175	0.0195372	0.0193328
504	0.0155767	0.0173925	0.019215	0.0190762
504.5	0.0154017	0.0171375	0.0189199	0.0187718
505	0.0151996	0.0168896	0.0186975	0.0185106
505.5	0.015017	0.0166695	0.0184131	0.0182395
506	0.0148664	0.0164494	0.0180962	0.0179674
506.5	0.0147398	0.0162369	0.0178459	0.0176983
507	0.014581	0.016045	0.017606	0.0174399
507.5	0.0143907	0.0158565	0.0173451	0.0172401
508	0.0142473	0.0156135	0.0171027	0.0169837
508.5	0.0141278	0.0154119	0.0168216	0.0167638
509	0.0139902	0.0152184	0.0165402	0.0165132
509.5	0.0138654	0.0150528	0.0162397	0.0162716
510	0.0138017	0.0148754	0.0159767	0.0160396
510.5	0.0137083	0.0146891	0.0157095	0.0158068
511	0.0136318	0.01457	0.0154854	0.0155932
511.5	0.0135908	0.0144137	0.0152895	0.0153539
512	0.0135698	0.014252	0.0150777	0.0151234
512.5	0.0135885	0.0141179	0.0148772	0.0148758
513	0.0135762	0.0140463	0.0146978	0.0146591
513.5	0.0135704	0.013971	0.0145337	0.0144641
514	0.0135895	0.0139126	0.0143583	0.0142977
514.5	0.0136272	0.0138397	0.0142158	0.0141125
515	0.0136555	0.0138046	0.0141031	0.0139623
515.5	0.0137374	0.0137462	0.01396	0.0137985
516	0.01384	0.0136932	0.0138221	0.0136738
516.5	0.0139062	0.0136325	0.0137087	0.0135399
517	0.0139621	0.0135923	0.0135927	0.0134053
517.5	0.0140364	0.0135308	0.0134831	0.013266
518	0.0141286	0.0135178	0.0133363	0.0131496
518.5	0.0141832	0.0135602	0.0131666	0.0130203
519	0.0142567	0.0135408	0.0130009	0.0128706
519.5	0.0143242	0.0135788	0.0128419	0.0127568
520	0.0143877	0.013611	0.0127077	0.0126265
520.5	0.0144101	0.0135799	0.0125696	0.0124771
521	0.0144103	0.0135529	0.012454	0.0123562
521.5	0.0144417	0.0134846	0.0123077	0.0122406
522	0.0144597	0.0134326	0.0121846	0.0121191
522.5	0.0144201	0.0133901	0.0120679	0.0119747
523	0.014346	0.0133417	0.0119235	0.011841
523.5	0.0142861	0.0132858	0.0117768	0.0117198
524	0.0142462	0.0132101	0.0116114	0.0115856
524.5	0.0141818	0.0130787	0.0114579	0.0114291
525	0.0140571	0.0129594	0.0112853	0.0112885
525.5	0.0139411	0.0128183	0.0111193	0.0111065
526	0.0138033	0.0126856	0.0109683	0.0109333
526.5	0.0136276	0.0125387	0.010795	0.010771
527	0.0134522	0.0124015	0.0106347	0.0105962
527.5	0.0132885	0.0122609	0.0104663	0.0104075
528	0.0130919	0.0121362	0.0102476	0.0102542
528.5	0.0128921	0.011985	0.0100475	0.0100645
529	0.0126835	0.0117907	0.00984727	0.00988691
529.5	0.0124494	0.0116444	0.00965113	0.00970382
530	0.0122184	0.0114506	0.00946297	0.00950008
530.5	0.011978	0.0111901	0.00926379	0.00929188
531	0.0117586	0.0109659	0.00908706	0.00910467
531.5	0.0115315	0.0107338	0.00889207	0.00892021
532	0.0112897	0.0105115	0.00872804	0.00871679
532.5	0.0110155	0.0102944	0.00854282	0.00851518
533	0.0107773	0.0100616	0.00834046	0.0083274
533.5	0.0105406	0.00982706	0.00814033	0.00814423
534	0.010293	0.00959493	0.00793805	0.00792157
534.5	0.0100213	0.00935161	0.00773389	0.00768124
535	0.00974438	0.00915677	0.00754464	0.00744651
535.5	0.00948471	0.00895613	0.00735725	0.00720157
536	0.00922598	0.00872719	0.00719417	0.00699783
536.5	0.00896649	0.00848324	0.00701138	0.00681139
537	0.0087154	0.00826053	0.00683348	0.00661618
537.5	0.00848745	0.0080474	0.00665886	0.00642269
538	0.00822035	0.00782664	0.0064686	0.00625032
538.5	0.00796984	0.00761425	0.00629538	0.00607983
539	0.00772132	0.00739794	0.00611963	0.00592556
539.5	0.00749335	0.0071778	0.0059371	0.00576764
540	0.00729699	0.00694967	0.00575481	0.00562404
540.5	0.00708917	0.00672906	0.00558111	0.00547276
541	0.00688217	0.00655047	0.00543643	0.00534455
541.5	0.00666319	0.00636413	0.00528224	0.00522416
542	0.00645331	0.00618883	0.00513184	0.00509044
542.5	0.00624773	0.00601362	0.00498223	0.00496855
543	0.00606822	0.0058396	0.0048197	0.00483973
543.5	0.00588062	0.00569327	0.00466764	0.00470275
544	0.0056946	0.00555702	0.00452108	0.00455547
544.5	0.00551633	0.0054074	0.00438823	0.00440121
545	0.00535527	0.00527403	0.00425999	0.00425831
545.5	0.00520089	0.00511434	0.00414214	0.00414208
546	0.00506858	0.00494115	0.00404223	0.00403585
546.5	0.00493801	0.00478691	0.00392695	0.00392866
547	0.00481597	0.00465436	0.003828	0.00382456
547.5	0.00469747	0.00451239	0.00374112	0.00371098
548	0.00457131	0.00438666	0.0036496	0.00360292
548.5	0.00444546	0.00426726	0.00356338	0.00352366
549	0.00433263	0.00413573	0.00346127	0.00344001
549.5	0.00423447	0.00400714	0.00336963	0.0033631
550	0.0041499	0.00391053	0.00327286	0.00328765
550.5	0.0040356	0.00382012	0.00320885	0.00320374
551	0.00393319	0.00372803	0.00312927	0.00313575
551.5	0.00384838	0.00364805	0.00305497	0.00305515
552	0.00375302	0.00357346	0.00296844	0.0029686
552.5	0.00366474	0.00350174	0.00289181	0.00288653
553	0.00359211	0.00343165	0.00281254	0.00280538
553.5	0.00350522	0.00335429	0.00274024	0.00272665
554	0.00342391	0.00327286	0.00266468	0.00265261
554.5	0.00334324	0.00319673	0.00259306	0.00258512
555	0.00328104	0.00311839	0.00252269	0.00252878
555.5	0.00322013	0.00304199	0.00246517	0.0024766
556	0.0031619	0.00295948	0.0024091	0.00241349
556.5	0.0031019	0.00289075	0.00235827	0.00235252
557	0.00303807	0.00280627	0.00231593	0.00229777
557.5	0.00297418	0.00272532	0.00226778	0.00224712
558	0.00291843	0.00267148	0.00222302	0.0021988
558.5	0.00285483	0.00262043	0.00217009	0.00217113
559	0.00281976	0.00256471	0.0021175	0.00213059
559.5	0.00277295	0.002516	0.00208791	0.00209948
560	0.00271548	0.0024788	0.00205078	0.00204708
560.5	0.00265331	0.00243563	0.00202285	0.00199444
561	0.00261071	0.00239389	0.0019789	0.00196479
561.5	0.0025718	0.00235792	0.00194448	0.00192308
562	0.00252138	0.00232069	0.00189915	0.00187507
562.5	0.00247051	0.0022836	0.00186144	0.0018291
563	0.00242195	0.00224563	0.00182397	0.0017948
563.5	0.00236509	0.00219368	0.0017858	0.00175809
564	0.00231531	0.00213955	0.0017473	0.00172212
564.5	0.00226366	0.00209192	0.00169842	0.00168847
565	0.00221072	0.00203782	0.00165988	0.00165863
565.5	0.00216164	0.00199627	0.00162516	0.00162068
566	0.0021058	0.00194185	0.00159263	0.00157946
566.5	0.00205482	0.00189422	0.00155799	0.00155004
567	0.00200656	0.00184972	0.00151193	0.00151244
567.5	0.00195968	0.00182235	0.00147475	0.00146995
568	0.00191502	0.00179099	0.00143697	0.0014288
568.5	0.00186519	0.00175073	0.00140028	0.00138796
569	0.00182811	0.00171514	0.00136186	0.00135305
569.5	0.00178097	0.00168133	0.00133119	0.00131752
570	0.00173554	0.00164817	0.00129874	0.00127626
570.5	0.00169699	0.0016114	0.00126566	0.0012487
571	0.00167533	0.00157013	0.00124041	0.00122374
571.5	0.00164726	0.00152839	0.00120661	0.00119291
572	0.00161527	0.00148889	0.00118348	0.00116966
572.5	0.00158262	0.00145751	0.00116289	0.00114594
573	0.00154007	0.00142164	0.00113454	0.00112785
573.5	0.00150763	0.00137946	0.00110373	0.00110293
574	0.00147556	0.00134143	0.00106637	0.00107396
574.5	0.00143327	0.00130567	0.00103634	0.00105646
575	0.00139658	0.0012794	0.00101419	0.00103849
575.5	0.00136028	0.00125608	0.000991671	0.00101746
576	0.00132418	0.00123341	0.000970078	0.000988748
576.5	0.00128726	0.00120876	0.000949491	0.000964161
577	0.00124794	0.0011879	0.00093146	0.000930004
577.5	0.00120888	0.00116059	0.000912495	0.000903006
578	0.00116597	0.00113656	0.000892828	0.000876554
578.5	0.00114298	0.00111368	0.000875686	0.000850482
579	0.00112325	0.00108652	0.000859365	0.000821235
579.5	0.00106077	0.0010543	0.00084644	0.000792129
580	0.00100362	0.00103487	0.00084504	0.000780369
		0.00101786	0.000815714	0.000748629
		0.000981788	0.000789052	0.000720403
		0.00100674	0.000742747	0.000717175

## Sheet: Fig 1b
FRET proximity ratio
Native MLucV	Urea-unfolded MLucV	Native separated mTFP1:Venus in buffer	Separated mTFP1:Venus in 4M urea
0.4279	0.356	0.329	0.328
0.43	0.353	0.327	0.331
0.431	0.359	0.33	0.329
0.427	0.353527	0.34
0.431	0.365	0.33
0.428	0.37	0.33
0.43	0.36	0.33
0.425		0.35
0.426		0.34
0.435

## Sheet: Fig 1c
Urea(M)	FRET proximity ratio					Urea(M)	Luciferase activity (% of native MLucV)
0	0.424465	0.429137	0.422998	0.427713		0	100	95	97	100
0.5	0.417817	0.418	0.414	0.419		0.5	87.8718	90	88	83
1	0.412	0.406	0.41			1	75	76	80	87
1.5	0.399306	0.395	0.395	0.395		1.5	60.3433	57	50	48
2	0.387237	0.388	0.39	0.394		2	28.5852	36	37	38
3	0.382438	0.386	0.381	0.38		3	7.85635	4	5	5
4	0.369612	0.375	0.37	0.38		4	0.644915	0	1	1
5	0.366008	0.371	0.371	0.372		5	0.40951	0	0	0
6	0.363527	0.366	0.361	0.359		6	0.0475272	0	0	0
