# Supplementary material for: A fluorescent multi-domain protein reveals the unfolding mechanism of Hsp70
Source: Nat Chem Biol. 2022 Oct 20;19(2):198–205. doi: 10.1038/s41589-022-01162-9 (PMC9889267; doi:10.1038/s41589-022-01162-9)
Supplement: Source Data Fig. 2 — Statistical source data. [file 41589_2022_1162_MOESM5_ESM.xlsx]

## Sheet: Fig 2a
	Normalized fluorescence spectra (A.U.)
Wavelength [nm]	Urea-treated separated FPs	UMLucV	Heat-treated separated FPs	HSMLucV
480	0.0147293	0.0102833	0.0141264	0.0108941
480.5	0.014828	0.0107184	0.0147375	0.0110304
481	0.0154138	0.0111944	0.0152578	0.011353
481.5	0.0159712	0.0115488	0.0158486	0.0117565
482	0.016463	0.0119434	0.0164174	0.0122048
482.5	0.0169618	0.012366	0.016997	0.012681
483	0.0174428	0.0127606	0.0175446	0.0130948
483.5	0.017924	0.0131315	0.0180906	0.0135118
484	0.0184107	0.0135009	0.0186147	0.0139285
484.5	0.0189102	0.0138892	0.0191561	0.014356
485	0.019463	0.0143321	0.0197818	0.0148314
485.5	0.0199339	0.01467	0.0202234	0.0152796
486	0.0203219	0.0149709	0.0206488	0.0156812
486.5	0.0206723	0.0152624	0.021031	0.016085
487	0.021037	0.0155404	0.0214107	0.0164633
487.5	0.0214038	0.0158187	0.021723	0.0167956
488	0.0217471	0.0160407	0.0219837	0.0170925
488.5	0.0220618	0.0162248	0.0222383	0.0173742
489	0.0223481	0.0163707	0.0224578	0.0175888
489.5	0.0225816	0.016508	0.0226262	0.0178021
490	0.0227574	0.0166407	0.0228027	0.0180024
490.5	0.0229165	0.0167629	0.0229564	0.0181802
491	0.023057	0.016888	0.0230583	0.0182852
491.5	0.0231471	0.0169395	0.023099	0.0183715
492	0.0231975	0.0169543	0.0231644	0.0184124
492.5	0.0232297	0.0169464	0.0232378	0.0184432
493	0.0232677	0.016919	0.0232183	0.0184443
493.5	0.0232283	0.0168982	0.0231844	0.0184644
494	0.0231516	0.0168461	0.0231387	0.0184435
494.5	0.0230467	0.016758	0.0230658	0.0184095
495	0.0228821	0.016685	0.0228927	0.0183438
495.5	0.0226954	0.0165655	0.0227087	0.0182555
496	0.0224941	0.0164162	0.02255	0.018173
496.5	0.022284	0.0162507	0.0223499	0.0180784
497	0.0220881	0.0160844	0.0221613	0.0179422
497.5	0.0218602	0.015941	0.0218796	0.017776
498	0.0216062	0.0157483	0.0216102	0.0175792
498.5	0.0213535	0.0155683	0.0213706	0.0173865
499	0.0210897	0.0153838	0.0210997	0.017175
499.5	0.0208072	0.0152171	0.0208102	0.0169777
500	0.0205119	0.0150344	0.0205478	0.0167731
500.5	0.0202437	0.0148622	0.0202506	0.0165686
501	0.0199732	0.0146738	0.0199475	0.0163598
501.5	0.0196946	0.0144862	0.019646	0.0161654
502	0.0194184	0.0143077	0.0193759	0.0159541
502.5	0.0191577	0.0141564	0.0191033	0.0157741
503	0.0189193	0.0140083	0.0188094	0.0155692
503.5	0.0186205	0.0138612	0.0185733	0.0153831
504	0.0183515	0.0137112	0.018304	0.015181
504.5	0.0180687	0.0136032	0.0180077	0.0150001
505	0.0177936	0.0135144	0.0176979	0.0148285
505.5	0.0175373	0.0133963	0.0174497	0.0146492
506	0.0172733	0.0132885	0.0171905	0.0144993
506.5	0.0170028	0.0132064	0.0169108	0.0143362
507	0.0167403	0.0131457	0.0166592	0.0142035
507.5	0.0164589	0.0130627	0.0164105	0.0140944
508	0.0162044	0.0129978	0.0161985	0.0139908
508.5	0.0159856	0.0129735	0.0160104	0.0139267
509	0.0157653	0.0129403	0.0157772	0.0138882
509.5	0.0155721	0.0129123	0.015557	0.0138535
510	0.0153518	0.0128881	0.0153824	0.0138465
510.5	0.0151547	0.0129148	0.0151792	0.0138558
511	0.0149505	0.0129533	0.0149892	0.0138886
511.5	0.0147826	0.0130371	0.0147887	0.0139684
512	0.0146346	0.0131065	0.0145994	0.0140345
512.5	0.0144681	0.0131787	0.0144402	0.0141181
513	0.0143097	0.013292	0.0142684	0.0142041
513.5	0.0141375	0.0134202	0.0141	0.0142996
514	0.014011	0.0135601	0.0139162	0.0144102
514.5	0.0138607	0.0137451	0.0137745	0.014526
515	0.0137278	0.0139107	0.013642	0.0146431
515.5	0.0135869	0.0140716	0.0134964	0.0147586
516	0.0134414	0.0142774	0.0133296	0.0148875
516.5	0.0132957	0.0144663	0.0131955	0.0150107
517	0.0131639	0.014634	0.0130922	0.0151483
517.5	0.0130386	0.0147996	0.0129741	0.0152754
518	0.0129224	0.015026	0.0128824	0.0154059
518.5	0.0127999	0.0152532	0.0127605	0.01553
519	0.0126399	0.0154433	0.0126129	0.0156554
519.5	0.0125134	0.0156162	0.0124639	0.0157594
520	0.0123472	0.0157919	0.0123281	0.0158533
520.5	0.0122086	0.0159523	0.0121398	0.0159349
521	0.0120597	0.0160749	0.0119905	0.0160577
521.5	0.0119291	0.0161896	0.0118441	0.0161758
522	0.0117778	0.0162508	0.011685	0.0162178
522.5	0.0116343	0.0163164	0.0115156	0.0162681
523	0.0115208	0.0163845	0.0113501	0.0163106
523.5	0.0113896	0.016395	0.0112038	0.0162994
524	0.0112175	0.0163796	0.0110846	0.0162642
524.5	0.0110546	0.0163573	0.0109661	0.0162249
525	0.0108994	0.0162955	0.0107978	0.0161528
525.5	0.0107215	0.0162011	0.0106308	0.0160515
526	0.0105286	0.0161178	0.010464	0.0159144
526.5	0.0103538	0.0159797	0.0103195	0.0157525
527	0.0101732	0.0158015	0.0101598	0.0155815
527.5	0.00997099	0.0156211	0.00998973	0.0154112
528	0.00974285	0.0154272	0.00980737	0.0151943
528.5	0.00951915	0.0152332	0.00961948	0.0149499
529	0.00930725	0.0149914	0.00940807	0.0146902
529.5	0.00912159	0.0147143	0.00918499	0.0144037
530	0.00891581	0.014446	0.00897783	0.0141324
530.5	0.00872032	0.0141637	0.00875223	0.0138565
531	0.0085324	0.0138775	0.00855818	0.013579
531.5	0.00835034	0.0135819	0.00835171	0.0132668
532	0.00815924	0.0132614	0.00811058	0.0129449
532.5	0.00799036	0.012957	0.00787345	0.0126273
533	0.00781667	0.0126314	0.00768729	0.0122942
533.5	0.00761775	0.0123064	0.00747653	0.011961
534	0.0073955	0.0119915	0.00727611	0.0116394
534.5	0.00721188	0.011694	0.00707809	0.0113421
535	0.00701655	0.0113753	0.00687381	0.0110198
535.5	0.00679538	0.0110516	0.00668779	0.0106761
536	0.00659549	0.0107471	0.00650855	0.0103273
536.5	0.00641981	0.010423	0.0063229	0.0100031
537	0.00621813	0.010113	0.006158	0.0096783
537.5	0.00603427	0.00981238	0.00599981	0.00937278
538	0.00585961	0.00952421	0.00584783	0.00904051
538.5	0.00570174	0.00925876	0.00570728	0.00873301
539	0.00553556	0.00898476	0.00556312	0.008451
539.5	0.00537798	0.00871884	0.00542856	0.00819097
540	0.00522537	0.00847999	0.00529632	0.0079411
540.5	0.00509255	0.00825445	0.00516999	0.00767543
541	0.004963	0.00801864	0.00505118	0.00741482
541.5	0.00482843	0.00777115	0.00492534	0.00716388
542	0.00469595	0.00753144	0.00479145	0.00692097
542.5	0.00457952	0.0072934	0.00465794	0.00669183
543	0.00445836	0.00707013	0.00453446	0.00647636
543.5	0.00432912	0.00684991	0.00440068	0.0062729
544	0.00420209	0.00662761	0.00427578	0.00605873
544.5	0.0040881	0.00643029	0.00416523	0.00585157
545	0.00397111	0.00620604	0.00405375	0.00563338
545.5	0.00384471	0.00600885	0.00392812	0.00540158
546	0.00373993	0.00584405	0.00381208	0.00518952
546.5	0.00363982	0.00568086	0.00369224	0.00500653
547	0.00353582	0.00552993	0.00358663	0.00481626
547.5	0.00345703	0.00536018	0.00347177	0.00465878
548	0.00337682	0.00521799	0.0033804	0.00449253
548.5	0.00329169	0.00508317	0.00328842	0.00435769
549	0.00321047	0.00496013	0.00320139	0.00424757
549.5	0.00314613	0.00484964	0.00311597	0.0041297
550	0.00307169	0.00474166	0.00304815	0.00400886
550.5	0.00299564	0.00464023	0.00298164	0.00387366
551	0.002918	0.00452831	0.00290755	0.00375861
551.5	0.00283921	0.00442151	0.00283135	0.00364577
552	0.00277634	0.0043288	0.00275384	0.00354095
552.5	0.002709	0.00423823	0.00267536	0.00343988
553	0.00264808	0.00416024	0.00261086	0.0033366
553.5	0.00258652	0.00406044	0.00255878	0.00324128
554	0.0025321	0.00397307	0.00250747	0.0031558
554.5	0.00245678	0.00390565	0.00246454	0.00306278
555	0.00238323	0.00382272	0.00241518	0.00295427
555.5	0.00232448	0.00376372	0.00235679	0.00286722
556	0.00227168	0.00370451	0.00230652	0.00278649
556.5	0.00221222	0.0036294	0.00225241	0.00270205
557	0.0021649	0.00355998	0.00219067	0.00262399
557.5	0.00212507	0.00349289	0.00214787	0.00256288
558	0.00207869	0.0034263	0.00211428	0.00248673
558.5	0.00203703	0.00334975	0.00207287	0.00241303
559	0.00199651	0.00327989	0.00202543	0.00234605
559.5	0.00194687	0.00322315	0.00198668	0.00227084
560	0.00189916	0.00316012	0.00195202	0.00218817
560.5	0.00184115	0.00310585	0.00190704	0.00209756
561	0.00180323	0.00304775	0.00186087	0.00203355
561.5	0.00176694	0.00300166	0.00182089	0.0019695
562	0.0017464	0.00295649	0.00177422	0.00190012
562.5	0.00171497	0.00290933	0.00173539	0.00184331
563	0.00168686	0.00286459	0.00169928	0.00179177
563.5	0.00165693	0.00282541	0.00165832	0.00174249
564	0.0016259	0.00278856	0.00162048	0.00168771
564.5	0.00158938	0.00274287	0.00157893	0.00162949
565	0.00155562	0.00269297	0.00154099	0.00156794
565.5	0.00152655	0.00264295	0.00150196	0.00152551
566	0.00149724	0.00258887	0.00146738	0.00147924
566.5	0.00146353	0.00253671	0.00143876	0.00142483
567	0.00143289	0.00247491	0.00140723	0.00136959
567.5	0.0014021	0.00241637	0.00138486	0.00131392
568	0.0013653	0.0023547	0.00135468	0.00125305
568.5	0.00132849	0.0022982	0.00132401	0.00118933
569	0.00129415	0.00225222	0.00129325	0.00113727
569.5	0.00125706	0.00221716	0.00126775	0.00107748
570	0.0012249	0.00216232	0.00124565	0.00102577
570.5	0.00119373	0.00210984	0.00122273	0.000975841
571	0.00117501	0.00205721	0.0011903	0.00093332
571.5	0.00116068	0.00200545	0.00116313	0.0008874
572	0.00114288	0.00195697	0.00113822	0.000838622
572.5	0.00111584	0.00191062	0.00111504	0.000791693
573	0.00109448	0.00187531	0.00108198	0.000733965
573.5	0.00107827	0.00183114	0.00104687	0.000686579
574	0.00106177	0.00178524	0.0010159	0.000636401
574.5	0.00103727	0.00174329	0.000984918	0.000592074
575	0.00100821	0.00170131	0.000952637	0.000544563
575.5	0.000982195	0.00165709	0.000933256	0.000510531
576	0.000956283	0.001616	0.000911888	0.000463087
576.5	0.00093049	0.00157546	0.000888894	0.000418204
577	0.000902271	0.00153541	0.000863078	0.000372373
577.5	0.000873837	0.00150661	0.000837565	0.000326256
578	0.000845295	0.00146979	0.000815161	0.000294656
578.5	0.000823234	0.00143271	0.000780032	0.00025274
579	0.000787921	0.00138576	0.000782644	0.000231475
579.5	0.000772025	0.00134746	0.000780924	0.000163253
580	0.000764647	0.00132137	0.000797265	9.85572e-05

## Sheet: Fig 2b
Normalized FRET proximity ratio (% of native MLucV)				Luciferase activity (% of native MLucV)
Native MLucV	UMLucV	HSMLucV		Native MLucV	UMLucV	HSMLucV
100	153.9	148		100	2.5	3.6
99.5	154.6	149		105.8	5.6	4.9
104	156.8	146.8		94.7	4.3	6.8
108	148	145.9		98.8	3.6	12.5
105.6	164	140		95.7	2	8.9
92.8	142	152		94.6	1.4	3.6
94.5	159	155		97.9	2.6	4.9
97.4	171	148.4		101.7	2.8	4.7
110	141.806	154.315				5.8
104	141.806	161.273
100	167.395	154.749
105	145	149.268
99	151	158.13
98	155	135.184
	158	135.686
	160	136.589
	165	134.783
	165.238	136.789
	166.166
	168.328
	164.597

## Sheet: Fig 2d
[MLucV] (μM)	UMLucV				HSMLucV
0.2	151	160.311	157.51	168.898	155	140.6	140.457
0.4	150	165.238	166.166	168.328	178	156.893	160.511
0.6	156	173.684	170.428	170.164	180	171.62	171.031
0.8	158	175.505	175.118	176.393	179	177.346	178.327
1	160	175.831	175.312	176.525	179	181.421	180.837
1.6	162	175.125	176.335	176.445	190	189.973	190.84
2	165	174.4	173.968	175.187	203	193.426	193.69
4	166	176.026	168.008	177.985	213	204.793	195.779
