# Supplementary material for: A fluorescent multi-domain protein reveals the unfolding mechanism of Hsp70
Source: Nat Chem Biol. 2022 Oct 20;19(2):198–205. doi: 10.1038/s41589-022-01162-9 (PMC9889267; doi:10.1038/s41589-022-01162-9)
Supplement: Source Data Fig. 3 — Statistical source data. [file 41589_2022_1162_MOESM6_ESM.xlsx]

## Sheet: Fig 3a
	Normalized FRET proximity ratio (% of native MLucV)					Luciferase activity (% of native MLucV)
Native MLucV	100	94	105	102.79	99.212	100	98	104
UMLucV	163	163	170	150	155	1.25839	0.1985	1.43969	0.25	0.28785
ATP+ UMLucV	156	145	161	165	162	3.2	2.1	1.5	0.26	0.25
KJE+ UMLucV	128	125.427	120.863	129.756	130	0	0.22	0.2	0.23
KJE+ATP+ UMLucV	62	65		52	51	70	59	65	73.9526	79.4605
ADP+ UMLucV	170	172	171			0.193057	0.160564
KJE+ADP+ UMLucV	121.992	122.607	121.3			0.118647	0.130111	0.135738

## Sheet: Fig 3b
Time (min)	UMLucV, Normalized FRET proximity ratio (% of native MLucV)				Time (min)	UMLucV, Luciferase activity (% of native MLucV)				Time (min)	Native MLucV, Normalized FRET proximity ratio (% of native MLucV)				Time (min)	Native MLucV, Luciferase activity (% of native MLucV)				Time (min)	UMLucV nithout DNaJ, Normalized FRET proximity ratio (% of native MLucV)
0	152.222	138	167.3		0	0.810519	0.791003	3		0	100	98.7835	96.0076		0	90.17	96.0305	106		0	142.8	156	155
10	141.351	129	160		5	0.492104	0.502478	2		10	98	96.1762	93.3003		5					10	145.4	156	162
11	83.6144	65	81.1		10	0.909535	0.919807	8		11	92				10	86.13	90.9924	94.5547		11	144.2	162	162
12	71.1278	53	53		25	3.48112	8.62215	4		12	90	93.9248	94.0676		25	87.28	91.9084	88.855		14	143.6	164	160
14	50.8819	35	46.6		27	8.69368	9.53483	10.5349		14	91				27	91.91	92.2646	82.2392		18	145.9	164	164
15	42.9781	28	39.9		30	11.5749	11.8011	11		15	89	93.5605	95.1431		30	93.06				20	143.7	163	161
18	37.7778	23	41.7		35	22.6275	23.651	25		18	90				35	95.38	95.9796	88.4478		45	145.2	159	158
20	36.2678	20	30.2		40	29.5331	30.6113	36		20	87	94.5129	93.1271		40	94.8				75	143.7	155	161
25	43.0405	13	23.6		45	36.5794	37.0079	46		25	89	97.0625	95.6089		45	96.53	92.1629	84.9364		93	149	152	163
30	48.7989	36	28.7		50	40.9832	41.0718	59		30	89	92.0796	94.5317		50	97.69	87.6845	94.1985
35	53.9158	45	33.6		60	50.821	52.2229	66		35	89	94.7717	92.2867		60	99.42	86.7176	91.2977
40	57.2899	48	35.9		75	55.0027	56.0408	67		40	89	93.0981	92.366		75	101.16	82.0356	85.4453
45	59.0986	59	35.8		93	59.8245	62.1698	74		45	87	95.081	97.3389		93	100	89.1603	84.9873
50	57.0139	61	37.8							50	86	93.6466	92.7222
60	60.6416	66	39.9							60	88	93.4976	94.2861
75	60.7728	66	50							75	95.0282	90.6915	93.1112
93	65.8645	73	62.7							93	91.9328	92.0888	92.5274

## Sheet: Fig 3d
d (nm)	P(d) native		d (nm)	P(d) urea-unfolded		d (nm)	P(d) misfolded		d (nm)	P(d) DnaK-expanded
3.325	0.003961		6.9425	0.004111		3.0875	0.001446		4.675	0.000936
3.975	0.024748		10.2275	0.009726		4.2625	0.033053		8.025	0.003125
4.625	0.067845		13.5125	0.019941		5.4375	0.086378		11.375	0.006316
5.275	0.088174		16.7975	0.028978		6.6125	0.116855		14.725	0.011303
5.925	0.11199		20.0825	0.030326		7.7875	0.132795		18.075	0.016167
6.575	0.125061		23.3675	0.032605		8.9625	0.134072		21.425	0.020742
7.225	0.133701		26.6525	0.035054		10.1375	0.119292		24.775	0.025545
7.875	0.138003		29.9375	0.037356		11.3125	0.088991		28.125	0.028678
8.525	0.148499		33.2225	0.031604		12.4875	0.062075		31.475	0.032288
9.175	0.144014		36.5075	0.029418		13.6625	0.037756		34.825	0.035089
9.825	0.143872		39.7925	0.017479		14.8375	0.020612		38.175	0.035344
10.475	0.128453		43.0775	0.010015		16.0125	0.009894		41.525	0.027894
11.125	0.098992		46.3625	0.007853		17.1875	0.004641		44.875	0.022525
11.775	0.071016		49.6475	0.003809		18.3625	0.002113		48.225	0.014715
12.425	0.054208		52.9325	0.00309		19.5375	0.000723		51.575	0.009067
13.075	0.030425		56.2175	0.001915		20.7125	0.00021		54.925	0.005162
13.725	0.015031		59.5025	0.000584		21.8875	8.54e-05		58.275	0.002441
14.375	0.006313		62.7875	0.000204		23.0625	4.44e-05		61.625	0.000788
15.025	0.003196		66.0725	0.000121		24.2375	1.34e-05		64.975	0.000328
15.675	0.000961		69.3575	0.000227		25.4125	1.61e-05		68.325	5.54e-05
									68.325	5.54e-05
