# Supplementary material for: A fluorescent multi-domain protein reveals the unfolding mechanism of Hsp70
Source: Nat Chem Biol. 2022 Oct 20;19(2):198–205. doi: 10.1038/s41589-022-01162-9 (PMC9889267; doi:10.1038/s41589-022-01162-9)
Supplement: Source Data Fig. 4 — Statistical source data. [file 41589_2022_1162_MOESM7_ESM.xlsx]

## Sheet: Fig 4a
	Luciferase activity (% of native MLucV)
Time (min)	no ATP			0.4 mM ATP			0.8 mM ATP			1.6 mM ATP			3.2 mM ATP			6.4 mM ATP				Time (min)	native MLucV at 25°C
0	94	100	106																	0	99.7495	99.3245	100.926
6	32	35	36																	10	98.4479	91.9498	93.9785
12	20	18	17																	30	100.066	102.675	97.2465
22	8	7	9																	60	95.495	99.8112	100.298
35	2	3	3	3	3	3	3	3	3	3	3	3	3	3	3	3	3	3		90	98.5292	105.988	108.591
40	2	2	2	29	30	30	23	23	23	19	19	19	15	15	17	11	12	13		120	111.8	109.643	108.684
50	1	2	2	25	24	27	44	46	45	50	44	45	46	49	42	42	39	33		160	105.678	108.786	112.687
61	1	1	1	17	16	18	39	38	35	56	46	49	58	59	58	55	52	46
80	1	1	1	7	7	9	13	15	17	37	38	36	46	51	45	45	45	45
105	1	1	1	3	3	3	7	6	6	16	16	16	32	32	34	33	33	32
155	0	0	0	1	0	1	1	1	1	3	3	4	9	9	10	21	17	21

## Sheet: Fig 4b
time (min) at 38°C	Luciferase activity (% of native MLucV)				time (min) at 38°C	Normalized FRET proximity ratio (% of native MLucV)
0	95.2038	96.7226	107.994		0	100.263	97.2128	99.1441
6	52.0384	53.1575	53.3173		6	112.373	118.366	114.639
12	38.1295	38.2094	41.8865		12	119.077	116.864	122.15
18	28.9368	28.8569	29.2566		18	125.808	124.95	126.016
26	18.4652	19.5044	19.5843		26	132.599	132.933	133.508
34	33.5731	35.012	36.9305		28	59.3732	56.8282	63.9383
43	21.9025	24.4604	23.1015		34	60.5394	55.7313	55.5341
51	16.4668	15.9872	16.1471		43	99.2148	103.711	107.59
59	26.6187	27.8977	27.7378		51	121.23	121.058	122.422
67	21.4229	21.7426	21.9824		59	48.93	51.294	48.224
78	14.5484	14.4684	15.2678		67	72.5726	74.698	77.379
86	25.4996	26.6986	27.2582		78	113.108	114.167	115.755
94	34.2126	33.813	35.4117		86	52.5439	54.2469	56.6631
104	35.9712	33.813	38.6091		94	56.546	53.4611	52.3758
120	28.5372	29.4165	29.0168		104	51.6832	53.5245	48.6542
139	19.3445	18.6251	18.785		120	47.05	47.026	46.817
					139	60.403	58.4615	55.7943
