# Supplementary material for: A fluorescent multi-domain protein reveals the unfolding mechanism of Hsp70
Source: Nat Chem Biol. 2022 Oct 20;19(2):198–205. doi: 10.1038/s41589-022-01162-9 (PMC9889267; doi:10.1038/s41589-022-01162-9)
Supplement: Source Data Extended Data Fig. 1 — Statistical source data. [file 41589_2022_1162_MOESM8_ESM.xlsx]

## Sheet: Ext Data Fig 1a
Wavelength [nm]	mtfp1_No Urea	mTFP1_2M urea	mtfp1_4M Urea	mtfp1_6M Urea	mtfp1_8M Urea
480	292.616	278.596	268.237	280.312	237.177
480.5	295.787	294.243	282.678	288.945	241.371
481	309.504	308.914	296.032	301.148	255.36
481.5	323.989	323.599	310.119	314.23	266.328
482	337.61	338.111	323.654	327.674	277.144
482.5	351.132	353.246	337.462	341.637	287.938
483	365.567	366.138	351.375	356.512	299.158
483.5	377.914	379.567	363.165	368.827	307.351
484	390.137	392.756	375.438	380.809	316.733
484.5	402.103	406.099	385.557	390.935	327.634
485	412.86	418.508	398.369	401.313	339.728
485.5	425.732	431.483	410.334	413.175	348.386
486	438.629	440.79	424.069	424.387	358.387
486.5	451.008	451.445	435.981	433.539	366.019
487	460.816	460.029	444.242	444.033	374.154
487.5	469.431	467.383	452.126	454.202	380.937
488	476.835	474.95	458.932	465.212	387.403
488.5	482.885	483.044	464.355	470.806	392.053
489	488.745	490.694	470.505	476.338	397.709
489.5	493.901	498.366	475.721	478.16	403.468
490	497.135	505.471	480.453	481.74	409.021
490.5	501.234	512.715	485.555	486.433	412.554
491	504.189	514.911	490.857	490.033	416.647
491.5	506.064	516.375	493.372	490.326	417.188
492	506.693	516.607	493.797	493.875	419.81
492.5	506.166	517.35	494.213	496.794	421.405
493	503.329	516.421	494.173	499.342	420.566
493.5	499.768	514.794	493.834	497.785	419.274
494	498.844	513.928	491.966	494.146	418.819
494.5	498.557	511.884	489.84	490.487	419.387
495	495.262	509.984	486.282	489.081	417.994
495.5	492.7	507.575	485.397	486.018	416.275
496	491.385	503.709	482.17	483.454	412.693
496.5	488.752	498.152	479.234	480.699	406.304
497	486.373	492.404	475.493	480.687	402.558
497.5	481.687	486.915	471.339	477.758	396.916
498	473.386	481.005	467.165	472.834	390.482
498.5	466.189	475.757	461.738	465.516	385.935
499	459.261	470.338	454.464	456.631	382.778
499.5	450.863	464.442	447.084	450.817	382.415
500	441.217	457.791	438.913	442.83	379.36
500.5	433.443	452.95	431.984	433.092	376.28
501	427.884	447.878	424.169	426.235	372.198
501.5	422.942	441.345	418.329	421.267	367.171
502	419.754	434.486	411.761	415.037	362.832
502.5	414.235	429.222	404.881	408.295	357.479
503	406.736	423.937	400.913	403.223	349.705
503.5	399.712	418.254	395.982	394.902	343.094
504	392.42	410.794	389.622	388.22	336.915
504.5	384.557	403.745	383.362	382.311	331.155
505	378.48	394.839	377.002	374.518	323.453
505.5	370.923	387.871	370.464	367.77	316.901
506	365.826	380.793	365.146	362.103	311.179
506.5	360.383	374.758	359.507	355.332	306.116
507	356.101	368.534	354.8	348.348	302.214
507.5	350.847	361.942	349.34	343.908	296.609
508	343.44	356.037	345.588	339.171	289.515
508.5	337.255	349.21	339.236	332.83	286.231
509	333.393	341.797	334.361	329.654	284.108
509.5	329.635	336.667	329.508	324.528	280.567
510	325.798	330.588	323.706	319.66	276.926
510.5	319.328	326.022	318.401	315.574	273.482
511	314.652	322.236	314.434	311.256	269.752
511.5	309.069	319.244	309.353	307.31	265.211
512	306.108	315.262	307.081	304.222	260.723
512.5	304.151	310.21	304.911	300.705	254.897
513	300.312	305.292	302.002	295.908	250.219
513.5	298.509	299.892	296.454	293.688	248.235
514	298.06	296.498	294.274	290.529	246.598
514.5	295.48	294.404	290.256	284.157	243.934
515	290.485	291.615	284.423	280.421	242.153
515.5	284.971	290.192	279.623	277.107	240.714
516	279.175	287.903	275.91	272.898	238.613
516.5	273.906	286.885	271.483	269.495	235.019
517	270.547	283.055	268.734	265.467	231.553
517.5	268.172	277.406	266.599	260.478	228.572
518	265.247	272.472	264.392	256.757	224.871
518.5	262.03	267.118	261.747	254.42	221.634
519	260.483	263.136	260.204	252.05	217.303
519.5	257.041	259.442	257.401	249.429	214.982
520	253.393	255.263	252.525	249.077	213.893
520.5	250.377	254.734	248.374	248.053	212.329
521	246.672	251.853	245.813	245.15	211.448
521.5	243.981	249.856	241.423	242.402	209.207
522	240.455	246.078	237.624	238.348	206.12
522.5	237.18	241.652	232.673	234.701	203.007
523	233.423	237.129	228.532	229.922	199.053
523.5	228.137	231.166	224.32	223.823	195.541
524	223.87	226.178	219.395	218.001	191.97
524.5	219.043	220.164	214.219	213.06	189.674
525	215.104	215.661	208.63	210.074	187.175
525.5	210.923	213.563	204.633	206.249	182.718
526	206.854	209.859	200.997	201.708	179.349
526.5	203.225	207.006	196.223	199.01	175.794
527	199.994	204.18	192.731	196.363	170.999
527.5	197.933	200.978	188.687	194.213	167.206
528	194.691	196.594	185.363	189.916	162.554
528.5	191.506	192.399	183.043	183.945	159.147
529	188.357	187.921	180.286	178.317	155.77
529.5	185.737	183.383	177.308	174.513	152.28
530	182.789	180.513	175.34	170.478	148.587
530.5	177.636	176.373	171.96	165.997	144.014
531	172.338	172.485	166.741	161.422	139.708
531.5	166.444	168.322	161.217	157.734	136.394
532	161.505	164.288	156.381	154.45	132.644
532.5	156.412	159.728	151.043	150.796	129.887
533	151.425	154.727	145.484	147.047	126.943
533.5	146.803	151.077	141.016	142.149	124.306
534	142.564	146.566	136.798	138.37	120.919
534.5	139.402	142.502	133.81	134.506	117.641
535	135.753	138.44	131.774	130.565	114.745
535.5	131.271	133.594	127.741	127.248	112.011
536	127.106	129.634	124.114	123.611	108.838
536.5	123.04	125.372	120.66	120.708	105.3
537	119.356	121.677	117.597	118.931	101.585
537.5	116.105	118.334	114.371	116.374	98.7197
538	113.279	115.177	111.391	112.742	95.9935
538.5	109.6	111.826	108.308	110.009	93.0976
539	106.65	108.884	105.93	107.171	89.9604
539.5	103.751	106.454	103.156	103.552	87.6933
540	100.672	103.894	100.387	100.575	85.3869
540.5	97.9444	101.144	97.0435	98.1382	83.2145
541	94.9652	98.4932	94.6734	95.1176	81.0831
541.5	92.1834	96.0165	92.1992	91.8554	78.6676
542	88.6751	93.4315	89.5982	89.0926	77.0683
542.5	86.4171	91.1225	87.8333	86.1788	75.48
543	84.5236	88.4526	85.1015	82.7869	73.9997
543.5	82.8345	85.9679	83.0822	81.113	73.1154
544	80.1958	83.6933	81.4792	78.9209	71.2877
544.5	77.4678	81.4674	78.7403	76.3383	69.1266
545	75.874	78.7934	76.5725	74.4977	66.4111
545.5	73.6712	76.579	74.8014	73.86	64.1996
546	71.4899	74.7401	73.0277	72.529	61.464
546.5	69.8011	72.8882	71.4836	70.3354	58.8369
547	67.5644	69.9512	69.7993	68.0942	56.8835
547.5	65.7358	67.6931	68.0817	66.3202	54.8278
548	64.3374	65.8489	65.5881	64.9365	54.5978
548.5	62.5572	63.6969	63.6716	63.4573	53.6604
549	60.8416	61.2906	61.3897	61.3394	52.6847
549.5	58.3826	59.8606	59.4674	60.4798	52.7416
550	59.676	60.361	59.036	60.28	52.852

## Sheet: Ext Data Fig 1b
Urea(M)	Relative mTFP1 emission (%)
0	100	100	100
0.5	95.7272	93.713	94.6817
1	95.9154	96.3552	95.2294
2	100.475	99.0999	97.794
4	102.343	99.6316	100.612
6	102.993	98.2584	100.674
8	89.8095	86.9521	84.7915

## Sheet: Ext Data Fig 1c
	Time (min) at 39°C
Wavelength [nm]	0	40	60	90	150
450	1.851	1.688	1.514	1.683	1.799
450.5	1.7965	1.6606	1.6076	1.7667	1.7047
451	1.8054	1.6764	1.7277	1.7439	1.7394
451.5	1.8739	1.7372	1.7882	1.7456	1.8348
452	1.8813	1.9229	1.8484	1.8461	1.9902
452.5	1.9633	2.0412	1.947	1.9319	2.1045
453	2.0775	2.17	2.08	2.0373	2.2585
453.5	2.1881	2.3028	2.2593	2.2199	2.4319
454	2.3102	2.4335	2.4279	2.3914	2.5866
454.5	2.4074	2.5445	2.5779	2.5464	2.7234
455	2.4873	2.6415	2.6791	2.6687	2.8124
455.5	2.6257	2.7942	2.8687	2.8725	3.0386
456	2.8074	2.9549	3.083	3.1194	3.2684
456.5	3.0672	3.2129	3.3514	3.3907	3.5117
457	3.3101	3.4404	3.6207	3.6971	3.755
457.5	3.5857	3.6409	3.9224	4.0065	4.0491
458	3.9174	3.9435	4.2208	4.3856	4.4253
458.5	4.2916	4.3059	4.5085	4.7751	4.834
459	4.7329	4.7548	4.9254	5.1159	5.2046
459.5	5.1726	5.2543	5.3799	5.6021	5.6619
460	5.7171	5.7922	5.803	6.112	6.1569
460.5	6.3448	6.3575	6.2634	6.6988	6.7456
461	6.9863	6.9547	6.7257	7.2912	7.4396
461.5	7.6409	7.6366	7.331	7.8738	8.1768
462	8.3117	8.3137	8.0793	8.6764	9.0499
462.5	9.0625	9.108	8.9032	9.622	9.9454
463	9.8013	9.9249	9.7299	10.6146	10.85
463.5	10.5865	10.9166	10.6142	11.7442	11.8524
464	11.4746	12.0059	11.6358	12.7304	12.9508
464.5	12.5662	13.1961	12.803	13.8788	14.0793
465	13.5962	14.3349	14.0622	15.0256	15.3685
465.5	14.744	15.5826	15.3627	16.2809	16.7658
466	15.9618	17.0855	16.8609	17.6337	18.2138
466.5	17.2235	18.7209	18.4475	18.9862	19.6469
467	18.6593	20.2818	20.1096	20.5966	21.2655
467.5	20.2654	21.9161	21.9341	22.4214	23.0814
468	21.9715	23.6141	23.7592	24.2268	24.9436
468.5	23.837	25.566	25.7125	26.1105	27.0081
469	25.8511	27.5252	27.8052	28.125	29.1743
469.5	28.1061	29.4874	29.9373	30.3461	31.5052
470	30.3903	31.6184	32.1699	32.6852	33.9697
470.5	32.6039	33.9512	34.4553	35.0776	36.6401
471	34.8803	36.3787	36.9954	37.505	39.4005
471.5	37.2473	38.9289	39.5249	40.2348	42.3924
472	39.8367	41.6446	42.2949	43.176	45.5643
472.5	42.6637	44.5508	45.4584	46.3629	49.0262
473	45.484	47.8811	48.5756	49.8616	52.4796
473.5	48.7669	51.2793	52.0066	53.3563	56.1192
474	52.1368	54.9143	55.734	56.7565	59.8478
474.5	55.5501	58.543	59.5708	60.5062	63.638
475	58.8562	62.1572	63.4287	64.4806	67.6643
475.5	62.4304	66.3181	67.5537	68.7425	71.7653
476	66.1434	70.6871	71.8856	72.9555	76.3234
476.5	69.9532	75.0612	76.2155	77.2418	80.9165
477	74.189	79.2888	80.6362	81.6952	85.6994
477.5	78.5927	83.6857	85.0654	86.3622	90.5029
478	82.863	88.0033	89.5747	91.0273	95.4515
478.5	87.3708	92.7008	94.2802	95.7411	100.6
479	91.6401	97.4226	98.9578	100.621	105.855
479.5	96.056	102.062	103.726	105.418	110.768
480	100.249	106.615	108.711	110.288	115.71
480.5	104.57	111.27	113.646	115.053	120.654
481	108.78	115.811	118.33	119.747	125.71
481.5	113.146	120.492	122.963	124.517	130.776
482	117.627	125.239	127.609	129.069	135.787
482.5	121.784	129.993	132.409	133.838	140.603
483	126.017	134.406	136.903	138.573	145.654
483.5	130.286	138.635	141.452	143.111	150.613
484	134.29	142.962	145.745	147.394	155.15
484.5	137.84	146.967	149.753	151.699	159.406
485	141.313	151.098	153.806	156.085	163.59
485.5	144.939	155.367	157.856	160.114	167.731
486	148.26	159.138	161.425	163.939	172.174
486.5	151.247	162.688	164.916	167.626	175.877
487	154.337	166.034	168.246	171.12	179.207
487.5	157.38	169.334	171.384	174.56	182.264
488	159.84	171.94	174.19	177.763	185.301
488.5	162.155	174.5	176.789	180.436	188.257
489	164.207	176.78	179.083	183.124	190.863
489.5	166.203	178.797	181.323	185.248	192.766
490	168.243	180.756	183.404	187.106	194.808
490.5	170.261	182.413	185.136	188.479	196.546
491	171.892	183.7	186.344	189.685	198.431
491.5	173.464	184.875	187.722	190.604	200.014
492	174.674	185.613	188.632	191.06	201.272
492.5	175.624	185.83	189.322	191.51	201.984
493	176.381	185.993	189.793	191.79	202.983
493.5	176.896	185.965	189.975	191.817	203.716
494	177.148	185.974	189.755	191.42	203.684
494.5	176.887	185.98	189.335	191.236	203.448
495	176.357	185.601	188.802	190.911	203.071
495.5	175.907	184.976	187.944	190.262	202.342
496	174.897	184.163	186.962	189.396	201.393
496.5	173.598	183.198	186.155	188.368	199.686
497	172.229	182.378	185.094	187.263	198.005
497.5	170.576	180.971	183.91	186.076	196.285
498	168.848	179.206	182.281	184.551	194.68
498.5	166.875	177.352	180.665	182.67	193.03
499	164.89	175.674	178.923	180.832	190.882
499.5	163.117	174.138	177.158	178.558	188.502
500	161.369	172.352	175.376	176.329	186.456
500.5	159.609	169.936	173.593	173.928	184.091
501	157.539	167.84	171.595	171.798	181.993
501.5	155.35	165.473	169.63	169.525	179.372
502	153.345	163.2	167.444	167.389	176.896
502.5	151.267	160.821	165.183	165.214	174.298
503	149.034	158.604	163.002	163.138	172.223
503.5	147.046	155.981	160.714	160.91	170.014
504	144.952	153.852	158.436	158.662	167.38
504.5	142.73	151.576	155.946	156.736	165.173
505	140.679	149.089	153.524	154.454	162.68
505.5	138.948	146.886	151.073	152.306	160.144
506	136.8	144.942	148.801	150.04	157.552
506.5	134.805	142.958	146.696	148.348	155.103
507	132.786	140.876	144.595	146.473	153.025
507.5	130.894	138.645	142.562	144.167	150.84
508	129.106	136.743	140.076	141.936	148.602
508.5	127.162	134.791	137.61	139.703	146.379
509	125.39	132.959	135.504	137.567	144.007
509.5	123.903	131.073	133.441	135.376	141.767
510	122.232	129.201	131.54	133.245	139.832
510.5	120.553	127.25	129.535	131.034	137.87
511	118.701	125.681	127.721	129.344	136.149
511.5	117.217	123.961	126.164	127.697	134.016
512	115.665	122.481	124.556	126.022	132.367
512.5	113.998	120.747	122.807	124.02	130.445
513	112.352	119.08	121.238	122.272	128.78
513.5	110.817	117.571	119.794	120.416	126.967
514	109.529	115.877	118.333	118.8	125.355
514.5	108.102	114.199	116.44	117.369	123.764
515	106.849	112.616	114.621	115.802	121.98
515.5	105.434	111.058	112.967	114.371	120.289
516	103.88	109.781	111.608	112.986	118.557
516.5	102.686	108.171	110.397	111.861	116.995
517	100.999	106.384	108.922	110.281	115.468
517.5	99.4181	105.201	107.477	108.555	113.569
518	97.8784	103.912	105.906	107.007	111.725
518.5	96.5039	102.46	104.415	105.568	110.197
519	95.0386	100.897	103.061	104.294	108.832
519.5	93.6921	99.4549	101.782	102.753	107.305
520	92.1342	98.1473	100.536	101.201	105.937
520.5	90.4262	96.8149	99.2853	99.7205	104.613
521	89.0537	95.5083	98.1187	98.4512	103.074
521.5	87.8811	94.2357	96.7364	97.1021	101.468
522	86.4103	92.8782	95.0666	95.4037	100.01
522.5	85.1998	91.6045	93.4166	93.7663	98.2471
523	83.874	90.2308	92.0771	92.3444	96.5263
523.5	82.5733	88.5996	90.6067	90.7849	94.8305
524	81.4201	86.9837	89.0971	89.2594	93.2605
524.5	79.9159	85.6447	87.2077	87.7531	91.4531
525	78.4579	83.9965	85.3813	86.18	89.7492
525.5	76.8986	82.5329	83.9197	84.5046	88.134
526	75.453	80.8581	82.3925	82.7894	86.5237
526.5	74.0416	78.9834	80.6862	81.102	84.8217
527	72.2278	77.2261	78.7632	79.1908	82.9978
527.5	70.5612	75.7789	77.0176	77.3352	80.9941
528	69.0625	73.9769	75.2841	75.6449	79.2614
528.5	67.4721	72.1318	73.5407	74.0267	77.7219
529	65.8322	70.4025	71.7799	72.402	75.9461
529.5	64.297	68.624	70.2389	70.5933	74.1398
530	62.7176	66.825	68.6648	68.925	72.6238
530.5	61.3587	65.1213	67.0536	67.2272	70.9715
531	60.1304	63.5065	65.3212	65.5261	69.2569
531.5	58.9016	62.0531	63.6576	63.9683	67.6358
532	57.53	60.7235	62.107	62.38	65.8726
532.5	56.2772	59.3393	60.7116	61.0083	64.1349
533	54.7927	57.8505	59.5067	59.5658	62.6468
533.5	53.3268	56.5182	58.1553	58.0323	61.4198
534	52.0921	55.4354	56.6599	56.4801	59.9266
534.5	50.7015	54.261	54.9779	55.051	58.4637
535	49.3022	52.8142	53.3931	53.661	57.3115
535.5	47.8922	51.5241	52.0768	52.2357	56.1211
536	46.6672	50.022	50.5867	50.8934	54.7286
536.5	45.2795	48.667	49.1729	49.6596	53.3013
537	43.8532	47.4062	47.8505	48.4253	51.8727
537.5	42.5196	46.0565	46.5558	47.3595	50.5659
538	41.3543	44.5736	45.4016	46.2023	49.2081
538.5	40.228	43.2825	44.226	44.8986	47.8217
539	39.1422	42.1046	42.9904	43.8312	46.2798
539.5	38.1693	40.7812	41.9143	42.577	44.9648
540	37.2724	39.6401	40.89	41.2598	43.6386
540.5	36.2755	38.6683	39.7949	40.02	42.0046
541	35.2987	37.8238	38.7157	38.8753	40.5602
541.5	34.4406	36.9159	37.6844	37.8607	39.2692
542	33.4758	35.9939	36.7088	36.8595	38.0928
542.5	32.658	34.949	35.8425	35.6585	36.9558
543	31.7406	34.0269	34.9126	34.4424	35.8594
543.5	30.8921	33.176	33.8791	33.3008	34.8508
544	30.0946	32.1928	32.8364	32.2064	33.7581
544.5	29.2723	31.3096	31.8	31.218	32.9859
545	28.4532	30.3861	30.8471	30.343	32.2295
545.5	27.7615	29.5546	30.018	29.4837	31.2686
546	27.1062	28.6641	29.1574	28.7323	30.4208
546.5	26.3019	27.7394	28.3658	28.0348	29.6842
547	25.5738	26.9498	27.545	27.44	29.0353
547.5	24.8868	26.1359	26.7543	26.8816	28.3154
548	24.2579	25.4172	26.1168	26.257	27.5534
548.5	23.6979	24.8157	25.3815	25.6643	26.9107
549	23.0827	24.1814	24.8512	25.0802	26.2547
549.5	22.5122	23.5214	24.3083	24.4465	25.5975
550	22.054	23.0268	23.7155	23.86	24.8519
550.5	21.4241	22.4046	23.2435	23.3205	24.1079
551	20.9332	21.9187	22.7863	22.7687	23.5673
551.5	20.3785	21.5112	22.209	22.1773	22.9981
552	19.7984	21.0868	21.6607	21.5238	22.4615
552.5	19.2819	20.6837	21.133	20.8699	21.8875
553	18.8259	20.2284	20.6146	20.3101	21.3928
553.5	18.4388	19.7525	20.0309	19.7039	20.9588
554	18.0134	19.2985	19.4982	19.2631	20.4875
554.5	17.7274	18.946	18.9717	18.75	19.9904
555	17.3618	18.5104	18.5056	18.2355	19.5223
555.5	17.0511	18.0903	18.0288	17.662	19.0721
556	16.5994	17.5245	17.5178	17.2936	18.6522
556.5	16.1154	17.0781	16.9895	16.9419	18.2463
557	15.6561	16.6652	16.4945	16.5946	17.7869
557.5	15.2029	16.223	16.1111	16.3231	17.2814
558	14.7853	15.7189	15.6594	16.0591	16.9256
558.5	14.3753	15.3522	15.242	15.7778	16.5724
559	14.0227	15.0259	14.967	15.5143	16.1325
559.5	13.7535	14.6426	14.6063	15.2944	15.6623
560	13.4299	14.2902	14.2432	14.9331	15.1783
560.5	13.0387	13.9338	13.9836	14.4426	14.9124
561	12.6929	13.7853	13.6634	14.0726	14.5171
561.5	12.3338	13.6578	13.312	13.7273	14.1452
562	12.099	13.316	13.0672	13.3684	13.8559
562.5	11.8632	12.9962	12.8335	13.1274	13.5502
563	11.6929	12.5371	12.5856	12.795	13.3287
563.5	11.5479	12.2196	12.285	12.4893	13.0219
564	11.3038	11.9716	12.0924	12.274	12.7201
564.5	11.1194	11.6458	11.8209	11.981	12.5055
565	10.9227	11.3544	11.547	11.6279	12.4111
565.5	10.7271	11.0612	11.4274	11.2841	12.2953
566	10.416	10.7012	11.2046	11.1701	12.036
566.5	10.1411	10.4103	10.9064	10.9649	11.7947
567	9.8434	10.1228	10.7009	10.7616	11.5371
567.5	9.6017	9.914	10.4787	10.5733	11.2491
568	9.3385	9.7279	10.2141	10.3094	10.9949
568.5	9.0906	9.5772	9.9982	10.0607	10.6932
569	8.9283	9.4367	9.6965	9.8683	10.3878
569.5	8.7698	9.2243	9.3748	9.5944	10.1082
570	8.5625	9.1222	9.1323	9.2308	9.8024
570.5	8.4254	9.0636	8.9349	8.9697	9.6173
571	8.305	8.9213	8.7443	8.8511	9.3606
571.5	8.2085	8.7151	8.5609	8.6938	9.1126
572	8.1243	8.4783	8.3375	8.4591	8.9179
572.5	7.9172	8.3144	8.1144	8.257	8.6563
573	7.6604	8.0544	7.8894	8.0287	8.4613
573.5	7.4693	7.919	7.724	7.8592	8.2673
574	7.232	7.7189	7.585	7.673	8.1193
574.5	7.0589	7.452	7.4115	7.4581	8.0369
575	6.8836	7.2549	7.3185	7.1978	7.8943
575.5	6.634	6.9758	7.1806	7.0475	7.6557
576	6.4235	6.7931	7.014	6.8633	7.429
576.5	6.2135	6.6086	6.8431	6.6826	7.198
577	5.9841	6.3959	6.6817	6.4942	6.9506
577.5	5.7676	6.1506	6.4681	6.3299	6.7086
578	5.56	6.0877	6.3382	6.1538	6.4806
578.5	5.4638	5.8869	6.2104	6.0564	6.2117
579	5.4931	5.8008	6.0063	5.8791	5.9219
579.5	5.141	5.7433	5.6056	5.8395	5.58
580	4.927	5.232	5.445	6.162	5.165

## Sheet: Ext Data Fig 1d
Time(min) at 39°C	Relative mTFP1 emission (%)
0	100	99.6454	103.02
20	103.295	103.839	105.873
40	105.45	106.068	106.155
60	107.604	108.03	109.07
90	109.56	108.736	111.515
120	110.724	110.781	114.29
150	115.082	110.836	110.752

## Sheet: Ext Data Fig 1e
Wavelength [nm]	No Urea	VENUS +2M Urea	Venus+4 M Urea	Venus+6M Urea	VENUS +8M Urea
500	8.567	10.013	11.302	10.671	7.147
500.5	9.2836	10.3921	11.5523	10.9065	10.0276
501	10.2832	11.2571	12.2043	11.6234	11.4539
501.5	11.616	12.6049	13.1585	12.6166	12.4584
502	12.922	13.8704	14.198	13.7929	13.7082
502.5	14.077	14.9058	14.8393	14.6773	14.7753
503	15.5727	16.484	16.1805	16.2152	16.0797
503.5	17.3599	18.3112	17.7578	17.8629	17.7834
504	19.3719	20.4092	19.4139	19.5887	19.4778
504.5	21.1382	22.2734	21.49	21.1503	21.7094
505	23.262	24.435	23.873	23.1585	24.5408
505.5	26.0552	27.0359	27.0965	25.4557	27.6347
506	28.8512	30.2621	30.1612	28.0156	30.4938
506.5	31.8897	33.3736	33.6034	31.6717	34.0793
507	35.2761	36.8976	37.4152	35.5784	38.2062
507.5	39.2042	41.1063	41.5189	39.8487	42.5248
508	44.2092	46.181	46.7006	44.6352	47.1121
508.5	49.9548	52.1747	51.9633	49.8523	52.3871
509	55.5581	58.5383	57.4473	55.7067	57.8606
509.5	61.4086	65.3829	63.8514	62.3308	64.0736
510	67.5315	72.7674	70.9037	68.6619	71.5369
510.5	73.885	80.7163	78.7464	75.0883	79.3146
511	80.752	89.1765	85.7467	83.6245	87.2207
511.5	87.8975	97.645	94.444	92.5406	96.3365
512	95.7776	106.162	103.635	101.479	105.275
512.5	104.767	114.456	112	111.474	114.022
513	114.709	123.396	122.179	122.009	123.16
513.5	125.231	133.183	132.822	133.563	134.139
514	136.69	143.817	144.219	144.999	145.109
514.5	149.017	155.48	155.988	156.719	157.279
515	160.995	168.771	169.456	168.159	169.891
515.5	173.829	182.608	182.478	179.507	182.398
516	187.657	196.942	195.099	191.907	194.28
516.5	201.97	211.742	208.893	205.061	206.745
517	215.265	225.545	222.263	218.319	219.582
517.5	228.412	238.446	235.173	231.099	232.24
518	241.626	251.859	248.894	243.229	245.591
518.5	254.789	263.91	261.239	255.222	259.214
519	266.842	275.788	274.529	266.999	272.595
519.5	279.525	287.647	287.577	279.621	286.7
520	289.583	301.093	301.406	290.802	299.353
520.5	300.236	313.786	313.841	302.563	310.42
521	311.977	325.797	324.96	313.95	319.763
521.5	322.745	336.36	335.818	326.949	328.343
522	332.399	345.513	345.059	336.679	337.133
522.5	341.595	352.908	353.441	344.731	343.651
523	348.564	360.099	359.533	351.793	349.252
523.5	354.39	366.911	364.62	358.238	354.251
524	359.429	372.9	369.612	363.006	359.524
524.5	364.233	376.525	373.719	367.011	363.864
525	367.219	379.446	376.448	368.887	366.805
525.5	368.634	381.147	378.556	370.816	367.693
526	369.404	379.925	379.605	370.574	367.216
526.5	368.885	376.707	379.481	370.089	366.594
527	368.483	374.197	378.609	367.14	366.223
527.5	364.795	370.97	376.428	364.336	363.764
528	357.986	367.642	372.419	360.581	360.194
528.5	353.102	364.568	368.539	355.826	355.919
529	348.795	360.26	363.016	348.635	351.497
529.5	343.759	353.625	356.983	342.775	345.643
530	339.618	346.052	350.269	338.223	338.283
530.5	332.718	337.989	342.67	332.113	330.283
531	325.556	329.715	334.844	325.435	322.898
531.5	318.167	322.404	327.099	318.604	317.31
532	311.04	316.667	319.992	311.768	311.059
532.5	302.289	310.354	312.43	304.972	303.159
533	293.78	303.196	304.589	297.917	295.186
533.5	287.422	296.366	295.979	290.295	286.278
534	280.293	289.338	287.258	280.686	278.727
534.5	273.714	281.885	278.836	273.354	269.97
535	266.431	273.146	271.026	267.156	260.617
535.5	259.142	264.341	262.658	259.241	253.531
536	251.214	255.469	254.393	250.596	246.704
536.5	243.873	247.2	247.325	242.011	241.217
537	236.419	238.569	240.153	233.954	233.644
537.5	228.13	229.595	234.254	226.395	225.387
538	221.332	221.574	227.163	218.53	217.703
538.5	215.075	214.36	219.147	210.918	209.006
539	208.219	207.474	211.889	203.326	201.879
539.5	201.365	201.304	205.031	196.904	194.288
540	194.215	195.098	197.808	190.856	187.442
540.5	188.627	189.722	191.78	185.596	181.93
541	183.887	182.952	186.07	179.051	176.224
541.5	178.547	178.172	180.729	172.945	172.144
542	172.029	172.527	174.994	166.799	167.275
542.5	166.094	166.429	169.79	161.054	162.331
543	161.079	160.899	164.066	155.275	157.617
543.5	156.318	155.782	158.029	151.2	152.612
544	151.228	150.984	153.128	147.142	148.197
544.5	145.947	146.292	147.776	142.537	143.134
545	141.317	142.253	142.444	138.53	138.465
545.5	137.63	138.04	138.18	134.548	133.74
546	134.1	133.918	133.639	129.787	129.8
546.5	130.064	131.416	128.943	125.33	127.103
547	126.118	128.568	125.629	121.553	124.696
547.5	122.564	125.316	122.558	118.412	121.692
548	118.807	122.145	119.072	116.07	118.713
548.5	114.951	119.417	116.51	114.318	115.439
549	111.3	117.089	114.966	111.91	111.899
549.5	108.569	114.294	112.681	109.822	108.416
550	105.549	111.924	110.307	107.508	105.55
550.5	103.23	109.523	107.698	105.35	102.682
551	101.269	107.451	104.186	103.202	100.458
551.5	99.5668	104.794	101.647	100.899	98.7074
552	97.9098	101.664	100.355	99.1837	97.2614
552.5	95.9446	99.0513	98.6158	96.9318	95.0789
553	94.4281	96.3069	96.4626	95.3577	92.8619
553.5	92.6183	94.403	95.7256	92.9464	90.6524
554	91.3473	92.6025	94.3236	90.8435	88.6592
554.5	90.511	90.3752	92.9432	88.8214	86.8183
555	89.4832	89.1742	91.222	86.5491	85.3903
555.5	87.9559	88.2482	89.6205	84.7196	84.6862
556	86.6209	87.0274	87.0504	83.2942	83.1926
556.5	84.5148	85.8735	84.7753	82.1841	82.0677
557	83.0252	84.7714	83.4157	80.8299	81.3012
557.5	81.3428	84.1346	82.2662	79.3443	79.8918
558	79.6965	83.0616	81.0321	78.6691	78.4727
558.5	78.6099	82.2743	80.2247	77.7045	77.1102
559	77.1453	80.9598	79.5715	76.7701	75.4595
559.5	75.2691	79.4033	79.2444	75.0473	73.6179
560	74.0942	77.8077	78.4871	74.0829	72.5669
560.5	72.5338	76.0436	77.0874	73.2487	72.152
561	71.4573	74.7792	75.2946	71.999	71.2601
561.5	70.1471	73.4391	73.1825	70.5715	70.6881
562	69.2767	71.9102	71.8053	69.1371	69.1943
562.5	68.4147	70.5424	70.0535	68.0889	68.0366
563	67.8587	69.4453	68.5789	67.2357	67.144
563.5	67.6815	68.6546	66.9922	66.3835	66.2067
564	66.777	67.5585	65.7465	64.4811	64.5028
564.5	65.0518	66.0042	64.748	62.5898	62.8349
565	63.6585	63.7681	63.2009	61.9382	61.6577
565.5	62.285	61.747	62.2929	60.6091	61.0827
566	60.8293	60.4974	61.3784	58.5346	60.4758
566.5	59.6226	59.0384	60.4509	57.284	59.9164
567	57.6704	58.1744	59.8872	56.6009	58.2464
567.5	56.171	57.7896	59.2518	55.5909	57.2245
568	55.8643	56.8863	58.3911	54.7181	56.265
568.5	55.2222	56.2884	57.5129	53.7722	55.6213
569	54.347	55.2802	56.3633	52.2959	54.3362
569.5	53.8807	53.7854	55.3248	50.4604	53.2921
570	52.8855	52.3253	53.8671	49.0547	52.1203
570.5	51.8134	51.0139	52.9319	47.8877	51.3221
571	50.9494	50.0805	51.3108	46.9121	50.0282
571.5	50.0791	49.4537	49.7317	46.1566	49.0174
572	48.6442	48.9719	47.6509	45.2721	47.4454
572.5	47.1064	47.4089	45.425	44.3777	46.2435
573	46.2349	46.1632	43.4669	43.8536	44.9137
573.5	44.8223	45.3914	42.4376	43.1969	43.8113
574	43.1575	44.5978	41.7962	42.3632	42.322
574.5	42.1923	43.3701	41.1448	40.8734	41.4376
575	41.2394	42.1867	40.9479	39.7593	40.1784
575.5	40.3822	40.6297	40.8092	38.9736	39.2473
576	39.6515	39.0784	40.1478	37.8577	38.1418
576.5	38.8016	37.9413	39.1262	36.3377	37.4487
577	38.2819	36.385	37.7339	35.034	36.9051
577.5	36.651	34.8053	36.3723	34.0562	36.0606
578	35.9162	34.6376	35.2828	33.2757	34.9352
578.5	34.5928	34.0906	34.7076	32.3369	33.7004
579	33.1609	33.4002	33.9274	31.9211	32.4256
579.5	32.0065	32.911	33.0495	31.2374	31.6576
580	31.4695	32.4166	32.232	30.7011	30.7152
580.5	31.0651	31.3439	31.1926	29.9674	29.8128
581	30.4513	30.3318	29.9033	28.6466	29.4014
581.5	29.6237	29.5894	28.7526	27.6177	29.191
582	29.102	28.4221	27.9247	27.0718	28.6255
582.5	28.0825	27.433	26.9915	26.4167	27.7017
583	27.4954	26.6371	26.0787	26.0461	26.9144
583.5	26.6143	25.6995	25.8555	25.3437	25.5241
584	25.9456	25.034	25.4037	24.8266	24.0871
584.5	25.3233	24.7945	24.9684	23.8591	22.9745
585	24.6184	24.3996	24.1371	23.053	21.8625
585.5	24.0184	23.9654	23.1004	22.207	20.7848
586	23.0614	23.6683	22.1631	21.0614	20.3715
586.5	21.8887	23.0609	21.2762	20.553	19.689
587	21.0323	21.9719	20.6653	19.978	19.0563
587.5	20.116	21.0015	20.068	19.5792	18.7007
588	19.2909	20.0456	19.25	19.414	18.5228
588.5	18.8169	19.0058	18.7969	18.8695	18.1847
589	18.5664	18.1788	18.4613	18.0232	18.0101
589.5	18.0991	17.382	17.8141	17.2907	17.7914
590	17.681	17.0314	17.3513	16.6666	17.3507
590.5	17.1729	16.6664	16.6683	16.1675	16.959
591	16.4567	16.1099	16.2862	15.5921	16.3622
591.5	15.8916	15.5904	15.8364	15.1189	15.5122
592	15.313	15.079	15.6173	14.486	14.92
592.5	15.0137	14.6762	15.3471	14.2733	14.216
593	14.8478	14.0868	14.9147	14.1555	13.6826
593.5	14.4047	13.5772	14.5111	13.5994	13.2351
594	13.8016	13.2619	14.0346	13.0242	12.8638
594.5	13.1165	12.9794	13.2836	12.613	12.4741
595	12.627	12.8217	12.8477	12.2489	12.0237
595.5	12.0968	12.6114	12.2813	11.9621	11.8872
596	11.1917	12.3615	11.7039	11.7543	11.4926
596.5	10.7789	12.0998	11.2617	11.1917	11.1836
597	10.2713	11.6192	10.9542	10.7963	10.9397
597.5	10.16	11.0218	10.7085	10.5989	10.6045
598	10.1223	10.5977	10.3412	10.3787	10.2665
598.5	9.9242	10.1999	9.9206	10.1018	9.9513
599	9.6694	9.709	9.4122	9.7569	9.6043
599.5	9.6026	9.3632	8.7679	9.7231	9.4515
600	9.569	9.59	8.147	9.409	8.522

## Sheet: Ext Data Fig 1f
Urea(M)	Relative Venus emission (%)
0	100	100	100
1	98.7593	97.773	97.5513
2	96.2755	96.6948	95.2427
4	98.3161	96.7378	96.0653
6	101.473	101.337	99.786
8	93.7821	94.3864	92.0906

## Sheet: Ext Data Fig 1g
	Time (min) at 39°C
Wavelength [nm]	0	40	60	90	150
500	7.128	6.508	6.439	5.652	6.362
500.5	7.5574	6.8764	6.7595	6.4546	6.7144
501	8.352	7.722	7.5437	7.2286	7.2689
501.5	9.3178	8.688	8.5315	8.0208	8.0597
502	10.3111	9.6912	9.4918	8.8861	8.9527
502.5	11.2196	10.5429	10.3595	9.5812	9.6886
503	12.4156	11.723	11.5905	10.6444	11.0167
503.5	13.468	13.0231	12.8	11.8412	12.3742
504	14.8792	14.3976	13.9627	13.102	13.87
504.5	16.4324	15.9213	15.2017	14.525	15.4371
505	18.1926	17.4639	16.6841	16.232	16.9861
505.5	20.4399	19.3158	18.4632	18.0932	18.8911
506	22.9144	21.3896	20.6962	20.054	20.6093
506.5	25.6375	23.7201	23.1049	22.2449	22.8414
507	28.5382	26.164	25.9266	24.6269	25.3572
507.5	31.6474	28.8819	28.9583	27.2251	28.5018
508	35.0492	32.1688	32.4418	30.2697	31.7149
508.5	38.7287	35.652	36.3051	33.6971	35.0708
509	42.8112	39.5249	40.0664	37.5579	38.7047
509.5	47.4401	43.7746	44.1023	41.4896	42.7923
510	52.2332	48.3407	48.7128	45.7631	47.0363
510.5	57.6488	53.4057	53.1473	50.1245	51.5956
511	63.2586	58.6702	58.1476	54.8235	56.3654
511.5	69.1622	64.5445	63.2159	59.8495	62.14
512	75.2127	70.3675	68.4549	65.1467	68.1136
512.5	81.9304	76.6587	74.2146	70.414	74.571
513	89.3498	83.3671	81.2152	76.41	81.0478
513.5	96.992	90.3597	88.7808	82.5966	87.8591
514	105.307	97.7494	96.1998	89.4732	95.2342
514.5	114.601	105.481	104.466	96.5242	103.017
515	123.585	113.701	112.837	104.229	111.036
515.5	132.793	122.167	121.043	112.044	118.916
516	142.192	130.419	129.173	120.506	127.598
516.5	151.903	139.233	136.805	128.808	137.097
517	161.955	148.135	144.916	137.11	145.659
517.5	171.317	157.088	153.79	145.294	154.294
518	180.562	165.885	162.766	153.636	162.379
518.5	189.808	174.588	171.296	161.37	170.235
519	198.773	183.227	179.589	169.006	178.216
519.5	207.473	191.196	188.463	176.417	186.107
520	215.624	199.669	196.703	183.591	193.654
520.5	223.737	207.368	204.162	190.086	200.411
521	231.245	214.406	210.398	196.697	207.543
521.5	238.69	221.425	216.515	202.523	214.63
522	246.036	228.363	223.109	208.467	220.446
522.5	251.931	234.319	229.205	214.081	226.217
523	258.051	239.967	234.119	219.056	231.103
523.5	262.761	244.071	237.84	223.009	235.78
524	265.897	247.616	241.355	226.021	240.141
524.5	269.865	249.858	244.792	228.453	243.234
525	272.434	251.681	247.077	230.448	244.959
525.5	274.316	252.444	248.005	231.572	245.618
526	274.998	252.618	248.574	232.194	246.017
526.5	274.852	252.19	248.708	232.015	245.948
527	274.283	251.459	248.118	231.655	244.924
527.5	272.83	250.004	246.537	230.971	243.813
528	270.49	248.631	243.828	229.985	241.895
528.5	266.632	246.34	240.859	227.939	240.315
529	263.434	243.737	237.631	225.174	237.935
529.5	261.222	240.196	234.344	221.812	234.376
530	257.113	236.172	230.005	218.113	230.693
530.5	253.031	231.798	225.684	213.722	226.128
531	248.124	227.231	222.053	209.417	221.545
531.5	242.682	222.006	217.342	204.62	216.431
532	237.165	217.003	212.351	199.799	211.66
532.5	231.456	211.816	207.28	195.428	206.509
533	225.319	207.005	202.018	191.155	201.017
533.5	219.5	201.874	197.264	186.266	196.106
534	214.38	196.559	192.529	181.062	190.736
534.5	208.854	191.222	187.465	175.838	185.385
535	202.896	185.896	181.656	170.5	180.223
535.5	196.925	180.454	176.489	165.43	174.936
536	190.585	175.406	171.706	161.217	169.841
536.5	185.14	170.032	166.916	156.475	164.997
537	179.701	165.071	162.008	151.969	161.173
537.5	174.168	160.153	156.914	147.504	156.101
538	168.92	155.246	151.772	142.995	151.333
538.5	163.722	150.492	147.126	138.317	146.678
539	158.703	146.066	142.872	133.723	141.914
539.5	153.79	141.844	137.822	129.316	137.199
540	149.055	137.408	132.837	125.035	132.766
540.5	144.43	133.471	128.607	120.909	128.875
541	139.637	129.279	124.876	117.127	124.84
541.5	135.599	124.771	121.902	113.45	121.16
542	131.328	120.363	118.281	110.211	118.039
542.5	127.027	116.204	114.287	107.072	114.188
543	123.135	111.969	110.741	104.14	110.559
543.5	119.412	108.783	107.686	101.285	107.218
544	115.912	105.55	104.775	98.4168	103.907
544.5	112.813	102.553	101.854	95.5224	100.732
545	110.129	99.9889	98.9674	92.8549	97.8776
545.5	107.04	98.0958	96.2199	89.7979	94.9406
546	103.958	95.4998	93.7869	86.5895	92.0709
546.5	101.042	92.9731	91.4596	83.7372	89.602
547	98.1988	90.2655	88.7854	81.4459	87.1894
547.5	95.28	87.5797	85.9921	79.4403	84.47
548	92.6032	85.2757	83.5548	77.671	81.8636
548.5	90.2383	83.3366	81.3851	76.0339	79.7441
549	87.6846	80.8699	79.3025	74.1912	77.9943
549.5	85.6315	78.6002	77.5754	72.3997	76.3048
550	83.6759	76.7754	75.6495	70.825	74.9202
550.5	81.565	75.2144	74.0158	69.0243	73.5137
551	79.9704	73.575	72.6599	67.2352	72.3984
551.5	78.2866	72.0282	71.0909	65.5625	71.2623
552	76.4951	70.4087	69.5392	64.1727	69.7313
552.5	74.9282	69.1215	68.4205	62.8288	68.2167
553	73.4737	68.0959	67.2348	61.7671	66.6807
553.5	72.2728	66.8349	65.8141	60.8268	65.1069
554	71.0769	65.3439	64.4114	59.603	63.5866
554.5	69.5738	64.0552	63.2101	58.5235	62.1459
555	68.2036	62.963	62.1354	57.747	61.0709
555.5	67.1821	61.9516	61.1183	56.9992	60.0547
556	66.1543	61.0093	59.9699	55.9939	59.1541
556.5	64.9026	60.164	58.7137	54.9507	58.1454
557	63.3179	59.4896	57.7389	53.9469	57.2704
557.5	62.1436	58.5274	57.303	53.0221	56.2716
558	61.0147	57.6032	56.7215	52.281	55.3146
558.5	60.2118	56.6919	55.5854	51.4344	54.144
559	59.4327	55.6107	54.6651	50.5074	53.0746
559.5	58.529	55.0267	53.7597	49.7523	51.9768
560	58.0439	54.3422	53.0399	49.1234	51.3136
560.5	57.3064	53.1898	51.961	48.3834	50.4916
561	56.398	52.1407	50.6225	47.4394	49.8483
561.5	55.2027	51.2106	49.4525	46.7693	49.0024
562	53.8969	50.1711	48.5808	46.1402	48.1755
562.5	52.9006	48.82	47.8395	45.4779	47.2019
563	52.0184	47.8186	47.0711	44.9354	46.5603
563.5	51.0833	47.0958	45.798	44.1496	45.6857
564	50.2558	46.5274	44.9234	43.2804	45.001
564.5	49.5031	46.4432	44.1468	42.4334	44.1753
565	48.6133	46.0652	43.5314	41.4625	43.7682
565.5	47.7337	45.2752	42.7422	40.4861	42.9436
566	46.929	44.6445	41.6828	39.5689	42.1198
566.5	46.069	43.6738	41.0379	38.7975	41.0232
567	45.3414	42.4854	40.3262	37.8986	40.0036
567.5	44.6356	41.4027	39.7161	37.0754	38.8571
568	43.6321	40.3892	39.0645	36.3663	38.04
568.5	42.5988	39.4419	38.1591	35.5442	37.1932
569	41.5385	38.4779	37.3408	34.739	36.6622
569.5	40.4385	37.8193	36.4957	33.9872	36.1751
570	39.449	36.8856	35.7502	33.2325	35.7802
570.5	38.7584	35.9197	34.9071	32.5062	34.9447
571	38.0578	35.2476	33.9968	31.8426	34.0879
571.5	37.2169	34.2862	33.2258	31.1765	33.1527
572	36.4533	33.559	32.543	30.3854	32.4747
572.5	35.6646	33.1578	31.8741	29.6072	31.6267
573	34.9561	32.4045	31.3398	28.8341	31.0461
573.5	34.2857	31.6367	30.8751	28.0722	30.2691
574	33.3836	30.9281	30.245	27.4434	29.4575
574.5	32.6453	30.1662	29.6386	26.9028	28.9193
575	32.0034	29.166	28.814	26.4365	28.3633
575.5	31.2744	28.3817	28.1037	25.9419	27.5455
576	30.4157	27.6367	27.2042	25.3942	26.6812
576.5	29.4333	26.6487	26.4587	24.8901	25.9594
577	28.4698	25.9903	25.5827	24.267	25.5015
577.5	27.6179	25.3021	24.652	23.5058	24.9781
578	27.001	24.4596	24.0755	22.7642	24.3773
578.5	26.1449	23.999	23.4664	22.0905	23.3963
579	25.3146	23.5169	22.902	21.5069	22.561
579.5	24.7231	22.9371	22.1775	20.9626	22.0221
580	24.2066	22.4298	21.4583	20.401	21.4623
580.5	23.6267	21.9756	20.9568	19.8943	20.9373
581	23.21	21.4274	20.1362	19.4252	20.3756
581.5	22.805	20.888	19.5913	18.9248	19.9399
582	22.0917	20.3015	18.9732	18.2869	19.589
582.5	21.375	19.3714	18.5547	17.6914	19.1379
583	20.6596	18.7671	18.3286	17.1969	18.6228
583.5	19.9769	18.3485	17.9185	16.7347	17.8466
584	19.2033	17.7461	17.6904	16.1922	17.2702
584.5	18.5482	17.262	17.2183	15.7058	16.7463
585	17.963	16.7256	16.7803	15.2202	16.302
585.5	17.4519	16.2298	16.1714	14.8099	15.9275
586	17.0157	15.8637	15.3714	14.3991	15.4052
586.5	16.6462	15.4626	14.7957	13.893	14.8753
587	16.124	14.9443	14.2761	13.3983	14.5444
587.5	15.6556	14.2822	13.6922	13.017	14.1215
588	15.2854	13.9026	13.2296	12.6752	13.7581
588.5	15.1142	13.4269	12.7772	12.2904	13.2334
589	14.6584	12.9779	12.5648	11.8947	12.7073
589.5	14.3582	12.6201	12.2563	11.5556	12.2392
590	13.9934	12.0205	11.9491	11.2107	11.7362
590.5	13.5809	11.6655	11.5654	10.8789	11.361
591	12.9535	11.4696	11.2262	10.5244	10.9616
591.5	12.4169	11.15	10.9992	10.1304	10.564
592	11.7313	10.8765	10.6049	9.7335	10.2769
592.5	11.1688	10.3995	10.1291	9.4072	10.0477
593	10.6868	10.008	9.8705	9.1243	9.8307
593.5	10.3395	9.6705	9.6422	8.789	9.543
594	10.1293	9.3434	9.4544	8.457	9.2834
594.5	10.0262	8.9289	9.2332	8.2292	9.081
595	9.7619	8.4276	9.0169	8.0714	8.7733
595.5	9.4793	8.2246	8.7313	7.9239	8.498
596	9.1937	8.1638	8.3943	7.7448	8.1638
596.5	8.9375	7.957	8.0878	7.5015	7.7866
597	8.6445	7.7653	7.6832	7.2553	7.4542
597.5	8.3676	7.5254	7.3517	7.0381	7.2756
598	8.0504	7.3803	7.2217	6.7705	7.1285
598.5	7.7987	7.2173	7.0337	6.4957	6.9811
599	7.531	7.0045	6.9291	6.2523	6.8988
599.5	7.1429	6.887	6.877	6.0911	6.7434
600	6.971	6.592	6.64	5.833	6.616

## Sheet: Ext Data Fig 1h
Time(min)	Relative Venus emission (%)
0	100	99.8347	99.0478
20	92.9921	93.6131	93.302
40	93.9947	94.6226	93.3753
60	92.3823	91.7978	92.4257
90	90.6922	89.7705	89.9785
120	89.915	84.5886	85.2218
150	86.8509	88.3649	88.8667
