# Supplementary material for: A fluorescent multi-domain protein reveals the unfolding mechanism of Hsp70
Source: Nat Chem Biol. 2022 Oct 20;19(2):198–205. doi: 10.1038/s41589-022-01162-9 (PMC9889267; doi:10.1038/s41589-022-01162-9)
Supplement: Source Data Extended Data Fig. 2 — Statistical source data. [file 41589_2022_1162_MOESM9_ESM.xlsx]

## Sheet: Ext Data Fig 2a
	Light scattering at 340 nm (A.U.)
Time (min)	MLucV	ΔLuciferase
0	0	0
0.033333	-0.034	-0.826
0.066667	0.007	-0.733
0.1	-0.067	0.366
0.133333	0.015	0.235
0.166667	0.033	0.799
0.2	0.019	1.384
0.233333	0.027	2.242
0.266667	0.059	2.715
0.3	0.045	3.18
0.333333	0.006	3.605
0.366667	0.051	3.981
0.4	0.113	4.599
0.433333	0.075	4.958
0.466667	0.103	5.163
0.5	0.167	6.122
0.533333	0.161	6.73
0.566667	0.128	7.297
0.6	0.126	7.884
0.633333	0.187	8.185
0.666667	0.107	8.754
0.7	0.105	8.738
0.733333	0.238	10.082
0.766667	0.227	10.193
0.8	0.183	10.657
0.833333	0.13	11.124
0.866667	0.18	11.595
0.9	0.271	11.964
0.933333	0.294	12.611
0.966667	0.345	12.631
1	0.297	13.442
1.03333	0.218	13.69
1.06667	0.316	13.898
1.1	0.403	14.369
1.13333	0.335	14.916
1.16667	0.257	15.149
1.2	0.336	15.544
1.23333	0.269	16.162
1.26667	0.331	16.441
1.3	0.403	17.004
1.33333	0.448	17.098
1.36667	0.466	17.709
1.4	0.415	18.398
1.43333	0.396	18.484
1.46667	0.294	18.266
1.5	0.484	18.895
1.53333	0.557	19.327
1.56667	0.616	19.807
1.6	0.543	20.123
1.63333	0.614	20.316
1.66667	0.569	20.526
1.7	0.492	21.247
1.73333	0.524	21.382
1.76667	0.573	21.769
1.8	0.554	22.282
1.83333	0.511	22.763
1.86667	0.505	22.782
1.9	0.596	23.041
1.93333	0.596	23.557
1.96667	0.605	23.456
2	0.651	23.925
2.03333	0.602	24.385
2.06667	0.571	24.741
2.1	0.638	24.81
2.13333	0.554	25.018
2.16667	0.561	25.095
2.2	0.671	25.343
2.23333	0.678	25.534
2.26667	0.702	26.076
2.3	0.664	26.106
2.33333	0.703	26.163
2.36667	0.768	26.99
2.4	0.696	26.87
2.43333	0.705	27.066
2.46667	0.653	27.929
2.5	0.708	27.67
2.53333	0.716	28.057
2.56667	0.704	27.943
2.6	0.652	28.371
2.63333	0.772	28.34
2.66667	0.712	28.404
2.7	0.807	28.777
2.73333	0.816	29.237
2.76667	0.747	29.505
2.8	0.735	29.723
2.83333	0.752	29.9
2.86667	0.801	30.05
2.9	0.745	30.07
2.93333	0.758	30.082
2.96667	0.75	30.517
3	0.812	30.848
3.03333	0.853	30.711
3.06667	0.866	31.087
3.1	0.892	31.523
3.13333	0.822	31.38
3.16667	0.82	31.451
3.2	0.882	31.695
3.23333	0.833	31.818
3.26667	0.808	32.252
3.3	0.823	32.356
3.33333	0.811	32.134
3.36667	0.858	32.242
3.4	0.909	32.441
3.43333	0.797	32.743
3.46667	0.93	32.827
3.5	0.95	32.719
3.53333	0.849	33.031
3.56667	0.936	32.999
3.6	0.873	33.182
3.63333	0.833	33.385
3.66667	0.969	33.512
3.7	0.912	33.814
3.73333	0.852	34.15
3.76667	0.844	34.284
3.8	0.901	34.537
3.83333	0.859	34.341
3.86667	0.918	34.612
3.9	0.897	34.659
3.93333	0.906	35.031
3.96667	0.857	34.827
4	0.846	34.949
4.03333	0.888	34.728
4.06667	1.02	35.242
4.1	0.985	35.268
4.13333	0.925	35.026
4.16667	0.959	35.432
4.2	1.024	35.448
4.23333	0.903	35.946
4.26667	1.023	35.617
4.3	0.96	35.639
4.33333	0.963	35.73
4.36667	1.04	35.518
4.4	0.92	36.039
4.43333	0.893	36.489
4.46667	1.017	36.352
4.5	1.122	36.421
4.53333	1.045	36.635
4.56667	0.987	37.119
4.6	1.054	36.94
4.63333	1.021	36.853
4.66667	1.005	36.587
4.7	0.986	36.331
4.73333	1.002	36.843
4.76667	1.036	37.104
4.8	1.099	37.19
4.83333	1.072	37.669
4.86667	1.025	37.129
4.9	1.028	36.876
4.93333	1.064	37.58
4.96667	1.042	37.699
5	1.114	37.67
5.03333	1.133	37.413
5.06667	1.028	37.77
5.1	1.053	37.461
5.13333	1.148	37.849
5.16667	1.052	38.119
5.2	1.154	37.949
5.23333	1.057	38.425
5.26667	1.038	38.322
5.3	1.068	38.055
5.33333	0.974	38.243
5.36667	1.035	38.348
5.4	1.025	38.259
5.43333	1.176	38.428
5.46667	1.077	38.436
5.5	1.169	38.624
5.53333	1.063	38.917
5.56667	1.154	38.915
5.6	1.163	38.675
5.63333	1.155	38.731
5.66667	1.134	39.42
5.7	1.208	39.266
5.73333	1.284	39.117
5.76667	1.214	39.085
5.8	1.206	39.043
5.83333	1.121	39.252
5.86667	1.145	39.597
5.9	1.134	39.219
5.93333	1.162	39.85
5.96667	1.173	39.903
6	1.225	40.038
6.03333	1.308	39.818
6.06667	1.206	39.519
6.1	1.236	39.686
6.13333	1.188	39.529
6.16667	1.179	39.826
6.2	1.215	39.784
6.23333	1.198	40.01
6.26667	1.201	40.118
6.3	1.123	39.83
6.33333	1.232	39.801
6.36667	1.222	40.073
6.4	1.229	40.247
6.43333	1.284	40.326
6.46667	1.285	40.437
6.5	1.254	40.154
6.53333	1.232	40.039
6.56667	1.246	40.196
6.6	1.17	40.483
6.63333	1.202	40.173
6.66667	1.267	40.397
6.7	1.173	40.613
6.73333	1.338	40.757
6.76667	1.273	40.72
6.8	1.304	40.638
6.83333	1.276	40.392
6.86667	1.284	40.297
6.9	1.27	40.748
6.93333	1.324	40.885
6.96667	1.262	40.785
7	1.261	40.807
7.03333	1.263	40.938
7.06667	1.302	40.922
7.1	1.295	41.39
7.13333	1.255	41.194
7.16667	1.219	40.622
7.2	1.274	41.211
7.23333	1.261	41.276
7.26667	1.247	41.167
7.3	1.268	41.274
7.33333	1.33	41.351
7.36667	1.234	41.132
7.4	1.309	41.327
7.43333	1.37	41.336
7.46667	1.333	41.591
7.5	1.279	41.32
7.53333	1.292	41.413
7.56667	1.345	41.293
7.6	1.36	41.671
7.63333	1.286	41.599
7.66667	1.277	41.514
7.7	1.113	41.582
7.73333	1.228	41.226
7.76667	1.288	41.579
7.8	1.327	41.245
7.83333	1.251	41.793
7.86667	1.372	42.241
7.9	1.451	41.878
7.93333	1.457	41.894
7.96667	1.38	42.138
8	1.298	41.959
8.03333	1.287	41.873
8.06667	1.367	41.831
8.1	1.316	42.396
8.13333	1.361	42.177
8.16667	1.387	41.75
8.2	1.36	41.804
8.23333	1.389	42.112
8.26667	1.477	42.465
8.3	1.383	42.267
8.33333	1.414	42.123
8.36667	1.388	42.441
8.4	1.366	42.55
8.43333	1.397	42.332
8.46667	1.415	42.669
8.5	1.462	42.609
8.53333	1.456	42.763
8.56667	1.426	42.632
8.6	1.401	42.392
8.63333	1.435	42.413
8.66667	1.5	42.065
8.7	1.466	42.248
8.73333	1.417	42.879
8.76667	1.401	42.755
8.8	1.44	43.068
8.83333	1.417	43.218
8.86667	1.433	43.147
8.9	1.428	42.833
8.93333	1.384	42.955
8.96667	1.428	42.688
9	1.519	42.899
9.03333	1.452	43.18
9.06667	1.359	43.342
9.1	1.393	42.794
9.13333	1.446	42.617
9.16667	1.507	42.781
9.2	1.421	42.785
9.23333	1.446	42.762
9.26667	1.493	42.957
9.3	1.381	43.302
9.33333	1.468	43.405
9.36667	1.454	43.29
9.4	1.428	42.95
9.43333	1.471	42.692
9.46667	1.548	43.052
9.5	1.449	43.49
9.53333	1.451	43.6
9.56667	1.412	43.271
9.6	1.407	43.345
9.63333	1.462	43.253
9.66667	1.493	43.365
9.7	1.444	43.615
9.73333	1.402	43.77
9.76667	1.518	44.049
9.8	1.536	43.049
9.83333	1.492	43.025
9.86667	1.553	43.388
9.9	1.495	43.516
9.93333	1.497	43.251
9.96667	1.472	43.779
10	1.511	44.26
10.0333	1.518	43.532
10.0667	1.462	43.593
10.1	1.461	44.078
10.1333	1.5	44.045
10.1667	1.601	44.072
10.2	1.539	43.881
10.2333	1.485	44.392
10.2667	1.517	43.848
10.3	1.473	43.957
10.3333	1.473	44.006
10.3667	1.49	44.107
10.4	1.569	44.022
10.4333	1.594	44.157
10.4667	1.582	44.244
10.5	1.512	44.161
10.5333	1.522	44.312
10.5667	1.52	44.429
10.6	1.455	43.963
10.6333	1.519	44.36
10.6667	1.523	43.943
10.7	1.57	44.039
10.7333	1.67	44.104
10.7667	1.541	43.826
10.8	1.541	44.176
10.8333	1.528	44.051
10.8667	1.554	44.561
10.9	1.527	45.047
10.9333	1.646	44.229
10.9667	1.588	44.426
11	1.628	44.734
11.0333	1.554	44.212
11.0667	1.471	44.422
11.1	1.555	43.946
11.1333	1.545	44.562
11.1667	1.628	44.739
11.2	1.6	44.264
11.2333	1.557	44.028
11.2667	1.528	43.747
11.3	1.557	44.398
11.3333	1.562	44.549
11.3667	1.593	45.004
11.4	1.462	45.024
11.4333	1.473	44.33
11.4667	1.568	44.603
11.5	1.497	44.273
11.5333	1.592	44.737
11.5667	1.609	44.58
11.6	1.604	44.515
11.6333	1.563	44.482
11.6667	1.589	44.228
11.7	1.732	44.54
11.7333	1.646	44.371
11.7667	1.555	44.414
11.8	1.602	45.111
11.8333	1.614	44.866
11.8667	1.536	44.917
11.9	1.636	44.82
11.9333	1.595	44.887
11.9667	1.586	44.726
12	1.564	44.683
12.0333	1.551	44.964
12.0667	1.61	44.758
12.1	1.567	44.759
12.1333	1.544	44.83
12.1667	1.594	44.936
12.2	1.64	44.926
12.2333	1.652	44.905
12.2667	1.577	45.325
12.3	1.617	45.015
12.3333	1.683	45.054
12.3667	1.632	45.177
12.4	1.614	44.952
12.4333	1.584	44.625
12.4667	1.601	45.125
12.5	1.549	45.582
12.5333	1.51	44.946
12.5667	1.588	45.605
12.6	1.587	45.364
12.6333	1.637	44.922
12.6667	1.663	44.934
12.7	1.614	45.704
12.7333	1.635	45.767
12.7667	1.676	45.608
12.8	1.642	45.49
12.8333	1.746	45.447
12.8667	1.688	45.786
12.9	1.715	45.243
12.9333	1.654	45.282
12.9667	1.755	45.179
13	1.652	45.414
13.0333	1.66	45.345
13.0667	1.617	45.857
13.1	1.645	45.493
13.1333	1.651	45.412
13.1667	1.627	45.353
13.2	1.727	45.639
13.2333	1.653	45.409
13.2667	1.662	45.828
13.3	1.7	45.843
13.3333	1.734	45.746
13.3667	1.73	45.722
13.4	1.768	45.835
13.4333	1.757	45.301
13.4667	1.778	45.707
13.5	1.696	45.988
13.5333	1.713	45.927
13.5667	1.71	45.851
13.6	1.636	45.965
13.6333	1.728	45.364
13.6667	1.696	45.629
13.7	1.703	46.26
13.7333	1.646	46.061
13.7667	1.727	45.875
13.8	1.738	45.83
13.8333	1.724	45.563
13.8667	1.703	45.846
13.9	1.71	46.006
13.9333	1.77	46.025
13.9667	1.658	46.14
14	1.77	46.242
14.0333	1.74	46.367
14.0667	1.669	46.052
14.1	1.691	45.993
14.1333	1.674	45.975
14.1667	1.726	45.921
14.2	1.655	45.69
14.2333	1.602	46.234
14.2667	1.629	45.842
14.3	1.656	45.996
14.3333	1.694	46.272
14.3667	1.725	45.712
14.4	1.651	45.933
14.4333	1.712	45.971
14.4667	1.738	46.29
14.5	1.824	46.32
14.5333	1.802	46.044
14.5667	1.717	46.219
14.6	1.691	45.8
14.6333	1.656	45.994
14.6667	1.791	46.378
14.7	1.744	46.488
14.7333	1.709	46.519
14.7667	1.723	46.255
14.8	1.786	46.283
14.8333	1.775	46.285
14.8667	1.641	46.261
14.9	1.601	46.488
14.9333	1.759	46.525
14.9667	1.806	46.289
15	1.737	46.465
15.0333	1.732	46.138
15.0667	1.76	46.571
15.1	1.855	46.917
15.1333	1.706	46.429
15.1667	1.706	46.713
15.2	1.792	46.353
15.2333	1.768	46.263
15.2667	1.783	46.768
15.3	1.811	46.886
15.3333	1.806	46.206
15.3667	1.748	46.104
15.4	1.776	46.251
15.4333	1.818	46.545
15.4667	1.773	46.687
15.5	1.761	46.471
15.5333	1.67	46.664
15.5667	1.701	46.914
15.6	1.74	46.59
15.6333	1.722	46.643
15.6667	1.7	46.763
15.7	1.721	46.988
15.7333	1.738	47.056
15.7667	1.771	46.538
15.8	1.764	46.912
15.8333	1.791	46.992
15.8667	1.602	46.961
15.9	1.715	46.928
15.9333	1.744	46.59
15.9667	1.774	46.61
16	1.8	46.718
16.0333	1.733	46.256
16.0667	1.753	46.532
16.1	1.758	46.825
16.1333	1.704	46.63
16.1667	1.721	46.908
16.2	1.776	47.572
16.2333	1.796	47.302
16.2667	1.678	46.603
16.3	1.732	47.027
16.3333	1.787	47.134
16.3667	1.761	47.063
16.4	1.783	46.968
16.4333	1.725	47.071
16.4667	1.8	47.039
16.5	1.736	47.142
16.5333	1.824	47.378
16.5667	1.829	47.148
16.6	1.739	47.114
16.6333	1.765	46.775
16.6667	1.845	47.09
16.7	1.773	47.505
16.7333	1.81	46.895
16.7667	1.818	47.086
16.8	1.778	47.222
16.8333	1.829	47.518
16.8667	1.792	47.334
16.9	1.762	46.946
16.9333	1.724	47.009
16.9667	1.855	46.449
17	1.792	46.918
17.0333	1.766	47.377
17.0667	1.822	47.652
17.1	1.836	47.31
17.1333	1.84	47.558
17.1667	1.733	47.566
17.2	1.817	47.501
17.2333	1.79	47.104
17.2667	1.744	47.32
17.3	1.803	46.977
17.3333	1.762	47.13
17.3667	1.82	47.415
17.4	1.833	47.133
17.4333	1.765	47.647
17.4667	1.88	47.567
17.5	1.754	47.569
17.5333	1.756	47.426
17.5667	1.935	47.438
17.6	1.922	47.791
17.6333	1.784	47.749
17.6667	1.846	48.016
17.7	1.857	47.579
17.7333	1.827	47.046
17.7667	1.823	47.244
17.8	1.713	47.771
17.8333	1.715	47.582
17.8667	1.87	47.689
17.9	1.871	47.938
17.9333	1.894	47.44
17.9667	1.915	47.283
18	1.761	47.245
18.0333	1.74	47.453
18.0667	1.799	47.303
18.1	1.91	47.972
18.1333	1.93	48.027
18.1667	1.897	47.883
18.2	1.87	47.924
18.2333	1.713	48.032
18.2667	1.899	47.439
18.3	1.949	47.456
18.3333	1.891	47.749
18.3667	1.819	47.9
18.4	1.839	47.867
18.4333	1.885	47.726
18.4667	1.934	47.867
18.5	1.911	47.922
18.5333	1.819	48.172
18.5667	1.85	48.286
18.6	1.846	47.608
18.6333	1.913	47.714
18.6667	1.87	47.938
18.7	1.895	47.599
18.7333	1.977	47.676
18.7667	1.932	47.68
18.8	1.854	47.654
18.8333	1.868	47.904
18.8667	1.877	47.88
18.9	1.808	47.638
18.9333	1.959	47.694
18.9667	2.006	48.148
19	1.905	47.577
19.0333	1.811	47.703
19.0667	1.869	47.702
19.1	1.818	47.546
19.1333	1.896	47.407
19.1667	1.894	47.796
19.2	1.85	48.085
19.2333	1.856	47.927
19.2667	1.848	47.741
19.3	1.91	47.932
19.3333	1.976	47.926
19.3667	2.006	47.67
19.4	2.029	47.911
19.4333	1.989	47.967
19.4667	1.869	48.335
19.5	1.86	48.068
19.5333	1.874	48.212
19.5667	1.888	47.927
19.6	1.889	48.133
19.6333	1.94	48.068
19.6667	1.924	47.966
19.7	1.918	48.073
19.7333	1.861	48.596
19.7667	1.926	48.177
19.8	2.051	48.369
19.8333	1.975	48.501
19.8667	1.976	48.528
19.9	1.919	48.233
19.9333	1.921	48.456
19.9667	1.939	48.477
20	1.923	47.944
20.0333	1.888	48.422
20.0667	1.852	48.724
20.1	1.958	47.912
20.1333	1.937	48.102
20.1667	1.921	48.126
20.2	1.899	48.479
20.2333	1.959	48.181
20.2667	1.892	48.316
20.3	1.915	48.384
20.3333	1.994	48.094
20.3667	1.949	47.951
20.4	2.038	48.418
20.4333	1.973	48.264
20.4667	1.869	48.404
20.5	1.878	48.3
20.5333	1.998	47.811
20.5667	1.933	48.383
20.6	1.917	48.131
20.6333	1.938	48.507
20.6667	1.881	48.544
20.7	1.87	48.291
20.7333	1.934	48.392
20.7667	1.914	49.021
20.8	1.933	48.698
20.8333	1.897	48.349
20.8667	1.815	48.264
20.9	1.902	48.413
20.9333	2	48.375
20.9667	1.979	48.338
21	2.03	48.823
21.0333	2.023	48.694
21.0667	1.91	48.295
21.1	1.957	48.637
21.1333	1.95	48.648
21.1667	2.044	48.378
21.2	1.915	48.734
21.2333	1.977	48.554
21.2667	1.949	48.554
21.3	1.876	48.444
21.3333	1.915	48.735
21.3667	2.004	48.758
21.4	1.969	48.71
21.4333	1.984	48.508
21.4667	1.917	48.393
21.5	1.953	48.525
21.5333	2.002	48.806
21.5667	1.984	48.492
21.6	1.967	48.809
21.6333	1.988	48.692
21.6667	1.993	48.804
21.7	2.02	48.52
21.7333	2.059	48.57
21.7667	2.026	48.634
21.8	2.004	48.633
21.8333	1.885	48.914
21.8667	2.022	48.923
21.9	2.127	48.872
21.9333	2.037	48.548
21.9667	2.004	48.816
22	1.918	48.616
22.0333	1.901	48.6
22.0667	2.038	48.832
22.1	2.041	48.758
22.1333	1.924	48.678
22.1667	1.894	48.833
22.2	2.044	48.789
22.2333	2.05	48.885
22.2667	1.98	48.95
22.3	1.915	49.075
22.3333	1.955	48.721
22.3667	1.949	48.804
22.4	2.03	48.534
22.4333	1.958	48.454
22.4667	2.072	48.392
22.5	1.999	48.695
22.5333	1.954	48.961
22.5667	1.949	49.168
22.6	2.059	49.018
22.6333	2.082	48.755
22.6667	1.957	48.914
22.7	2.003	48.741
22.7333	2.003	48.722
22.7667	1.993	48.388
22.8	2.014	49.072
22.8333	2.017	48.883
22.8667	2.028	48.923
22.9	2.001	49.463
22.9333	2.108	48.959
22.9667	1.986	48.763
23	1.982	48.662
23.0333	1.936	49.261
23.0667	2.034	48.943
23.1	2.02	48.954
23.1333	2.12	49.259
23.1667	2.048	48.994
23.2	1.97	49.181
23.2333	2.016	49.194
23.2667	2.071	49.032
23.3	2.014	49.386
23.3333	2.006	49.286
23.3667	2.124	49.438
23.4	1.986	49.769
23.4333	1.97	49.444
23.4667	2.05	48.793
23.5	2.014	48.652
23.5333	2.033	49.131
23.5667	2.022	49.162
23.6	2.014	49.074
23.6333	2.039	49.055
23.6667	2.064	49.356
23.7	2.007	49.36
23.7333	2.071	49.359
23.7667	2.138	49.294
23.8	2.009	49.028
23.8333	2.007	48.888
23.8667	2.011	48.967
23.9	2.077	49.138
23.9333	1.983	48.883
23.9667	1.985	49.167
24	2.079	49.44
24.0333	2.093	49.518
24.0667	2.032	49.141
24.1	2.082	49.106
24.1333	1.999	49.299
24.1667	1.995	49.388
24.2	2.106	48.726
24.2333	2.168	49.17
24.2667	2.081	49.55
24.3	2.147	49.689
24.3333	2.114	49.231
24.3667	2.19	48.987
24.4	2.076	49.287
24.4333	2.034	49.251
24.4667	2.087	49.499
24.5	2.052	49.541
24.5333	2.049	49.122
24.5667	2.014	48.814
24.6	2.044	49.157
24.6333	2.161	50.012
24.6667	2.086	49.672
24.7	1.996	49.522
24.7333	2.07	49.563
24.7667	2.056	49.643
24.8	1.974	49.641
24.8333	2.064	49.599
24.8667	2.071	49.235
24.9	1.986	49.602
24.9333	2.017	49.321
24.9667	2.108	49.39
25	2.038	48.81
25.0333	2.103	49.414
25.0667	2.007	49.309
25.1	2.017	49.477
25.1333	2.099	49.443
25.1667	2.036	49.437
25.2	2.078	49.392
25.2333	2.151	49.067
25.2667	2.175	49.605
25.3	2.159	49.847
25.3333	2.137	49.847
25.3667	2.198	49.659
25.4	2.183	49.369
25.4333	2.034	49.565
25.4667	2.019	49.895
25.5	2.098	49.516
25.5333	2.136	49.939
25.5667	2.144	49.92
25.6	2.025	50.057
25.6333	2.067	49.694
25.6667	2.156	49.624
25.7	2.171	50
25.7333	2.103	49.856
25.7667	2.2	49.656
25.8	2.102	49.161
25.8333	1.958	49.701
25.8667	2.122	49.7
25.9	2.124	49.603
25.9333	2.101	49.728
25.9667	2.022	49.575
26	2.057	49.239
26.0333	2.116	50.043
26.0667	2.155	49.939
26.1	2.12	49.896
26.1333	2.098	49.792
26.1667	2.166	49.77
26.2	2.123	49.564
26.2333	2.101	49.488
26.2667	2.096	49.383
26.3	2.201	49.565
26.3333	2.126	49.652
26.3667	2.097	49.301
26.4	2.008	49.521
26.4333	2.027	49.577
26.4667	2.078	49.788
26.5	2.033	49.627
26.5333	2.129	49.605
26.5667	2.19	49.536
26.6	2.097	49.558
26.6333	2.113	49.66
26.6667	2.096	49.466
26.7	2.17	49.802
26.7333	2.128	49.727
26.7667	2.196	49.889
26.8	2.189	49.808
26.8333	2.136	49.751
26.8667	2.087	49.493
26.9	2.134	49.506
26.9333	2.139	50.404
26.9667	2.129	50.157
27	2.073	49.699
27.0333	2.077	49.873
27.0667	2.075	50.196
27.1	2.077	50.256
27.1333	2.08	50.011
27.1667	2.117	49.679
27.2	2.157	49.849
27.2333	2.211	49.856
27.2667	2.131	50.077
27.3	2.175	49.917
27.3333	2.092	49.492
27.3667	2.152	49.594
27.4	2.163	49.869
27.4333	2.185	50.267
27.4667	2.092	49.902
27.5	2.106	49.628
27.5333	2.197	49.872
27.5667	2.111	49.759
27.6	2.094	50.127
27.6333	2.16	49.839
27.6667	2.074	50.205
27.7	2.159	50.301
27.7333	2.113	50.214
27.7667	2.103	50.172
27.8	2.195	50.066
27.8333	2.142	49.683
27.8667	2.126	49.465
27.9	2.017	50.438
27.9333	2.064	50.615
27.9667	2.165	50.007
28	2.111	49.782
28.0333	2.14	50.184
28.0667	2.154	50.236
28.1	2.19	50.165
28.1333	2.137	49.778
28.1667	2.071	50.343
28.2	2.22	50.354
28.2333	2.172	50.133
28.2667	2.223	49.946
28.3	2.212	49.593
28.3333	2.16	49.71
28.3667	2.18	49.902
28.4	2.165	50.281
28.4333	2.152	50.271
28.4667	2.159	49.988
28.5	2.219	49.896
28.5333	2.226	50.25
28.5667	2.282	50.189
28.6	2.266	49.978
28.6333	2.208	50.02
28.6667	2.214	50.583
28.7	2.113	50.155
28.7333	2.195	50.218
28.7667	2.125	49.657
28.8	2.157	49.834
28.8333	2.18	50.571
28.8667	2.159	50.419
28.9	2.212	50.293
28.9333	2.268	50.172
28.9667	2.225	50.556
29	2.163	50.5
29.0333	2.118	49.821
29.0667	2.072	50.187
29.1	2.147	49.964
29.1333	2.149	49.378
29.1667	2.235	49.641
29.2	2.203	49.612
29.2333	2.237	49.89
29.2667	2.19	50.078
29.3	2.218	50.311
29.3333	2.187	50.582
29.3667	2.182	50.446
29.4	2.196	50.486
29.4333	2.169	50.319
29.4667	2.154	50.336
29.5	2.176	50.253
29.5333	2.113	50.395
29.5667	2.233	50.541
29.6	2.2	50.328
29.6333	2.26	50.326
29.6667	2.182	50.137
29.7	2.295	50.053
29.7333	2.183	50.261
29.7667	2.161	50.329
29.8	2.261	50.365
29.8333	2.16	50.383
29.8667	2.194	50.584
29.9	2.297	50.312
29.9333	2.171	50.805
29.9667	2.178	50.691
30	2.321	50.322
30.0333	2.325	49.864
30.0667	2.281	50.164
30.1	2.192	49.979
30.1333	2.184	50.098
30.1667	2.235	50.658
30.2	2.118	50.549
30.2333	2.263	50.797
30.2667	2.23	50.535
30.3	2.128	50.418
30.3333	2.251	50.453
30.3667	2.236	50.584
30.4	2.157	50.745
30.4333	2.275	50.872
30.4667	2.201	50.302
30.5	2.213	50.867
30.5333	2.162	51.043
30.5667	2.204	50.52
30.6	2.342	50.587
30.6333	2.159	50.282
30.6667	2.161	50.71
30.7	2.204	50.435
30.7333	2.232	50.224
30.7667	2.31	50.631
30.8	2.24	50.213
30.8333	2.269	50.555
30.8667	2.205	50.746
30.9	2.185	50.66
30.9333	2.274	50.709
30.9667	2.116	50.326
31	2.083	50.59
31.0333	2.173	50.14
31.0667	2.28	50.675
31.1	2.266	50.354
31.1333	2.254	50.308
31.1667	2.273	50.628
31.2	2.234	50.904
31.2333	2.184	50.847
31.2667	2.215	50.97
31.3	2.276	50.338
31.3333	2.223	50.64
31.3667	2.182	51.078
31.4	2.214	50.799
31.4333	2.195	51.097
31.4667	2.222	51.128
31.5	2.179	50.936
31.5333	2.119	50.901
31.5667	2.207	50.645
31.6	2.227	50.906
31.6333	2.231	51.481
31.6667	2.328	50.818
31.7	2.339	50.753
31.7333	2.314	50.268
31.7667	2.25	50.524
31.8	2.226	50.838
31.8333	2.232	50.99
31.8667	2.234	50.63
31.9	2.16	50.854
31.9333	2.161	50.467
31.9667	2.196	50.809
32	2.146	50.793
32.0333	2.162	50.885
32.0667	2.033	50.744
32.1	2.145	50.765
32.1333	2.252	51.093
32.1667	2.179	51.249
32.2	2.262	51.057
32.2333	2.163	50.904
32.2667	2.222	50.62
32.3	2.281	50.599
32.3333	2.273	50.813
32.3667	2.208	50.869
32.4	2.208	50.398
32.4333	2.253	50.752
32.4667	2.269	50.522
32.5	2.284	50.977
32.5333	2.357	50.985
32.5667	2.177	50.497
32.6	2.215	50.767
32.6333	2.238	51.054
32.6667	2.179	51.011
32.7	2.262	51.152
32.7333	2.261	50.738
32.7667	2.25	50.694
32.8	2.319	50.843
32.8333	2.285	50.431
32.8667	2.218	50.748
32.9	2.193	50.896
32.9333	2.174	50.793
32.9667	2.2	51.02
33	2.246	51.51
33.0333	2.19	51.276
33.0667	2.24	50.962
33.1	2.201	50.821
33.1333	2.194	51.088
33.1667	2.178	51.178
33.2	2.213	50.725
33.2333	2.236	51.151
33.2667	2.184	51.048
33.3	2.266	51.241
33.3333	2.273	50.975

## Sheet: Ext Data Fig 2b
	Light scattering at 340 nm (A.U.)
Time (min)	ΔLuciferase	MLucV
0	0.681	1.158
0.016667	0.824	1.45
0.033333	0.707	1.493
0.05	0.774	1.433
0.066667	0.854	1.408
0.083333	0.883	1.419
0.1	0.845	1.413
0.116667	0.786	1.388
0.133333	0.887	1.444
0.15	0.854	1.327
0.166667	0.72	1.328
0.183333	0.879	1.294
0.2	0.907	1.249
0.216667	0.694	1.307
0.233333	0.784	1.506
0.25	0.721	1.399
0.266667	0.792	1.432
0.283333	0.815	1.351
0.3	1.011	1.427
0.316667	0.884	1.487
0.333333	0.822	1.456
0.35	0.831	1.395
0.366667	0.694	1.468
0.383333	0.805	1.512
0.4	0.922	1.522
0.416667	0.934	1.502
0.433333	0.893	1.424
0.45	0.853	1.44
0.466667	0.946	1.351
0.483333	0.917	1.356
0.5	0.899	1.359
0.516667	0.974	1.423
0.533333	0.952	1.455
0.55	0.773	1.451
0.566667	1.019	1.416
0.583333	1.051	1.339
0.6	1.052	1.386
0.616667	1.059	1.455
0.633333	1.014	1.35
0.65	1.18	1.348
0.666667	1.197	1.427
0.683333	1.239	1.425
0.7	1.088	1.403
0.716667	1.169	1.515
0.733333	1.158	1.494
0.75	1.3	1.498
0.766667	1.33	1.47
0.783333	1.187	1.419
0.8	1.31	1.389
0.816667	1.381	1.449
0.833333	1.352	1.338
0.85	1.272	1.349
0.866667	1.179	1.368
0.883333	1.173	1.364
0.9	1.317	1.549
0.916667	1.332	1.414
0.933333	1.361	1.424
0.95	1.363	1.453
0.966667	1.475	1.461
0.983333	1.38	1.429
1	1.474	1.41
1.01667	1.533	1.438
1.03333	1.533	1.426
1.05	1.433	1.511
1.06667	1.465	1.367
1.08333	1.392	1.376
1.1	1.471	1.465
1.11667	1.554	1.478
1.13333	1.342	1.344
1.15	1.399	1.457
1.16667	1.438	1.282
1.18333	1.482	1.442
1.2	1.534	1.43
1.21667	1.487	1.372
1.23333	1.468	1.472
1.25	1.402	1.536
1.26667	1.459	1.394
1.28333	1.368	1.401
1.3	1.376	1.409
1.31667	1.313	1.37
1.33333	1.389	1.389
1.35	1.333	1.425
1.36667	1.318	1.423
1.38333	1.312	1.463
1.4	1.363	1.277
1.41667	1.283	1.371
1.43333	1.347	1.347
1.45	1.404	1.387
1.46667	1.411	1.472
1.48333	1.449	1.509
1.5	1.344	1.339
1.51667	1.162	1.335
1.53333	1.333	1.475
1.55	1.462	1.483
1.56667	1.226	1.548
1.58333	1.285	1.511
1.6	1.35	1.461
1.61667	1.232	1.512
1.63333	1.354	1.569
1.65	1.305	1.634
1.66667	1.21	1.533
1.68333	1.188	1.53
1.7	1.214	1.485
1.71667	1.233	1.547
1.73333	1.276	1.574
1.75	1.172	1.62
1.76667	1.169	1.546
1.78333	1.179	1.471
1.8	1.154	1.542
1.81667	1.016	1.565
1.83333	0.931	1.502
1.85	1.162	1.565
1.86667	1.108	1.661
1.88333	1.125	1.615
1.9	1.14	1.522
1.91667	1.191	1.55
1.93333	1.249	1.504
1.95	1.223	1.697
1.96667	1.205	1.655
1.98333	1.27	1.59
2	1.453	1.634
2.01667	1.491	1.634
2.03333	1.41	1.559
2.05	1.515	1.368
2.06667	1.511	1.434
2.08333	1.537	1.469
2.1	1.659	1.614
2.11667	1.715	1.545
2.13333	1.845	1.486
2.15	1.935	1.569
2.16667	1.99	1.695
2.18333	2.278	1.613
2.2	2.231	1.494
2.21667	2.322	1.539
2.23333	2.367	1.621
2.25	2.634	1.717
2.26667	2.786	1.677
2.28333	2.78	1.597
2.3	3.015	1.676
2.31667	3.192	1.659
2.33333	3.434	1.593
2.35	3.549	1.619
2.36667	3.665	1.714
2.38333	3.928	1.843
2.4	3.909	1.908
2.41667	4.163	1.929
2.43333	4.391	1.948
2.45	4.62	2.014
2.46667	4.825	2.013
2.48333	4.994	2.06
2.5	5.369	2.111
2.51667	5.536	2.137
2.53333	5.85	2.17
2.55	6.098	2.171
2.56667	6.374	2.06
2.58333	6.7	2.07
2.6	7.145	2.182
2.61667	7.318	2.097
2.63333	7.403	2.141
2.65	7.76	2.22
2.66667	8.031	2.116
2.68333	8.296	2.172
2.7	8.618	2.175
2.71667	9.102	2.218
2.73333	9.555	2.305
2.75	9.71	2.181
2.76667	9.693	2.129
2.78333	10.127	2.237
2.8	10.639	2.157
2.81667	10.882	2.402
2.83333	11.346	2.242
2.85	11.555	2.093
2.86667	11.681	2.091
2.88333	12.017	2.207
2.9	12.316	2.23
2.91667	12.581	2.141
2.93333	13.006	2.201
2.95	13.25	2.227
2.96667	13.424	2.144
2.98333	13.804	2.136
3	14.15	2.038
3.01667	14.537	2.146
3.03333	14.875	2.203
3.05	14.925	2.035
3.06667	15.39	2.14
3.08333	15.735	2.062
3.1	16.01	1.991
3.11667	16.244	2.008
3.13333	16.45	1.985
3.15	16.864	1.983
3.16667	17.122	2.122
3.18333	17.381	2.144
3.2	17.686	2.141
3.21667	18.003	2.085
3.23333	18.361	1.981
3.25	18.497	1.921
3.26667	18.791	1.898
3.28333	18.914	1.937
3.3	18.984	2.05
3.31667	19.385	2.027
3.33333	19.77	1.866
3.35	19.959	1.863
3.36667	20.09	1.935
3.38333	20.441	1.927
3.4	20.748	1.88
3.41667	20.943	1.982
3.43333	21.196	1.804
3.45	21.509	1.829
3.46667	21.962	1.706
3.48333	21.865	1.888
3.5	22.127	1.921
3.51667	22.361	2.027
3.53333	22.642	1.943
3.55	22.857	1.707
3.56667	23.092	1.724
3.58333	23.329	1.618
3.6	23.598	1.663
3.61667	23.752	1.724
3.63333	24.012	1.802
3.65	24.314	1.809
3.66667	24.307	1.733
3.68333	24.588	1.783
3.7	24.8	1.695
3.71667	25.023	1.823
3.73333	25.277	1.832
3.75	25.648	1.803
3.76667	25.636	1.888
3.78333	25.996	1.73
3.8	26.386	1.694
3.81667	26.364	1.628
3.83333	26.787	1.679
3.85	27.117	1.721
3.86667	27.061	1.732
3.88333	27.322	1.846
3.9	27.466	1.769
3.91667	27.681	1.607
3.93333	27.893	1.62
3.95	27.978	1.669
3.96667	28.377	1.701
3.98333	28.525	1.736
4	28.891	1.801
4.01667	29.274	1.678
4.03333	29.139	1.643
4.05	29.334	1.662
4.06667	29.519	1.699
4.08333	29.573	1.609
4.1	30.025	1.597
4.11667	30.168	1.762
4.13333	30.429	1.743
4.15	30.482	1.78
4.16667	30.554	1.734
4.18333	30.781	1.726
4.2	31.117	1.717
4.21667	31.091	1.639
4.23333	31.306	1.677
4.25	31.843	1.717
4.26667	31.875	1.641
4.28333	31.77	1.715
4.3	32.039	1.555
4.31667	32.183	1.786
4.33333	32.339	1.751
4.35	32.23	1.805
4.36667	32.629	1.727
4.38333	32.682	1.629
4.4	32.767	1.589
4.41667	32.954	1.59
4.43333	33.213	1.752
4.45	33.249	1.802
4.46667	33.438	1.863
4.48333	33.831	1.846
4.5	33.815	1.739
4.51667	33.789	1.643
4.53333	33.99	1.635
4.55	34.049	1.766
4.56667	34.139	1.678
4.58333	34.311	1.675
4.6	34.434	1.728
4.61667	34.375	1.848
4.63333	34.539	1.742
4.65	34.534	1.64
4.66667	34.734	1.73
4.68333	34.889	1.566
4.7	35.167	1.692
4.71667	35.287	1.685
4.73333	35.245	1.728
4.75	35.441	1.832
4.76667	35.469	1.772
4.78333	35.485	1.816
4.8	35.56	1.709
4.81667	35.559	1.641
4.83333	35.558	1.653
4.85	35.678	1.609
4.86667	35.953	1.722
4.88333	36.167	1.61
4.9	36.24	1.687
4.91667	36.129	1.612
4.93333	36.424	1.561
4.95	36.447	1.622
4.96667	36.635	1.803
4.98333	36.74	1.777
5	36.795	1.707
5.01667	36.759	1.734
5.03333	37.132	1.726
5.05	37.19	1.605
5.06667	37.047	1.608
5.08333	37.227	1.648
5.1	37.481	1.666
5.11667	37.66	1.701
5.13333	37.5	1.689
5.15	37.608	1.634
5.16667	37.774	1.659
5.18333	37.992	1.776
5.2	38.335	1.827
5.21667	38.387	1.769
5.23333	38.474	1.733
5.25	38.313	1.777
5.26667	38.343	1.811
5.28333	38.603	1.719
5.3	38.717	1.742
5.31667	38.693	1.709
5.33333	38.895	1.732
5.35	38.71	1.83
5.36667	39.137	1.742
5.38333	38.961	1.683
5.4	39.14	1.744
5.41667	39.526	1.859
5.43333	39.42	1.819
5.45	39.506	1.853
5.46667	39.34	1.796
5.48333	39.369	1.916
5.5	39.404	1.786
5.51667	39.437	1.836
5.53333	39.968	1.912
5.55	39.91	1.907
5.56667	40.151	1.969
5.58333	40.202	1.828
5.6	40.205	1.832
5.61667	40.46	1.97
5.63333	40.555	1.777
5.65	40.335	1.907
5.66667	40.208	1.848
5.68333	40.457	1.674
5.7	40.634	1.788
5.71667	40.842	1.794
5.73333	40.774	1.818
5.75	40.798	1.75
5.76667	41.148	1.723
5.78333	41.2	1.795
5.8	41.355	1.969
5.81667	41.269	1.793
5.83333	41.483	1.775
5.85	41.41	1.853
5.86667	41.195	1.767
5.88333	41.207	1.897
5.9	41.702	1.814
5.91667	41.828	1.933
5.93333	41.722	1.865
5.95	41.98	1.828
5.96667	42.021	1.82
5.98333	42.145	1.834
6	42.127	1.9
6.01667	42.221	1.946
6.03333	42.143	1.914
6.05	42.135	1.848
6.06667	42.428	1.946
6.08333	42.374	1.949
6.1	42.631	1.928
6.11667	42.719	1.963
6.13333	42.589	1.994
6.15	42.77	2.132
6.16667	42.869	1.9
6.18333	42.623	2.003
6.2	42.875	2.019
6.21667	43.068	2.136
6.23333	43.076	2.048
6.25	43.079	2.14
6.26667	42.822	2.089
6.28333	43.206	2.047
6.3	43.278	2.166
6.31667	43.275	2.195
6.33333	43.296	2.017
6.35	43.678	2.051
6.36667	43.67	2.028
6.38333	43.936	2.103
6.4	43.493	2.044
6.41667	43.595	2
6.43333	43.707	2.121
6.45	43.935	2.02
6.46667	43.998	1.996
6.48333	44.042	2.025
6.5	44.022	1.925
6.51667	44.149	2.048
6.53333	44.077	2.112
6.55	44.012	1.947
6.56667	44.032	1.873
6.58333	44.294	1.962
6.6	44.794	1.932
6.61667	44.832	1.909
6.63333	44.907	2.143
6.65	45.103	2.141
6.66667	45.009	2.032
6.68333	44.954	1.95
6.7	44.791	1.958
6.71667	45.122	1.961
6.73333	45.236	2.059
6.75	45.16	2.117
6.76667	45.04	1.944
6.78333	45.072	1.878
6.8	44.95	1.91
6.81667	45.346	1.981
6.83333	45.185	1.878
6.85	45.353	1.935
6.86667	45.285	1.972
6.88333	45.404	1.919
6.9	45.477	1.909
6.91667	45.686	1.957
6.93333	45.898	2.097
6.95	45.786	2.038
6.96667	45.86	1.84
6.98333	45.947	1.722
7	45.688	1.68
7.01667	45.848	1.81
7.03333	45.806	1.801
7.05	45.856	1.716
7.06667	45.993	1.691
7.08333	46.238	1.733
7.1	46.156	1.842
7.11667	46.115	1.849
7.13333	46.191	1.881
7.15	46.254	1.811
7.16667	46.259	1.772
7.18333	46.074	1.704
7.2	46.265	1.729
7.21667	46.43	1.655
7.23333	46.548	1.729
7.25	46.805	1.655
7.26667	46.667	1.784
7.28333	46.35	1.804
7.3	46.599	1.726
7.31667	46.77	1.692
7.33333	47.003	1.662
7.35	47.104	1.65
7.36667	47.123	1.634
7.38333	47.142	1.706
7.4	47.133	1.711
7.41667	47.375	1.796
7.43333	47.224	1.778
7.45	47.293	1.831
7.46667	47.359	1.758
7.48333	47.367	1.766
7.5	47.381	1.733
7.51667	47.467	1.86
7.53333	47.615	1.783
7.55	47.541	1.726
7.56667	47.777	1.77
7.58333	47.736	1.746
7.6	47.593	1.769
7.61667	47.735	1.842
7.63333	47.851	1.853
7.65	48.098	1.789
7.66667	48.25	1.661
7.68333	47.972	1.858
7.7	48.201	1.786
7.71667	48.108	1.808
7.73333	48.058	1.785
7.75	47.896	1.825
7.76667	47.964	1.763
7.78333	48.103	1.912
7.8	48.21	1.862
7.81667	48.123	1.836
7.83333	47.72	1.911
7.85	47.976	1.94
7.86667	48.183	1.827
7.88333	48.151	1.818
7.9	47.967	1.799
7.91667	48.009	1.942
7.93333	48.007	2
7.95	48.057	1.997
7.96667	48.062	1.927
7.98333	48.124	1.958
8	47.991	1.956
8.01667	47.923	1.888
8.03333	47.908	1.888
8.05	48.211	1.999
8.06667	47.997	2.017
8.08333	47.88	2.08
8.1	47.96	2.069
8.11667	48.131	2.018
8.13333	47.932	2.142
8.15	48.078	1.877
8.16667	47.977	1.955
8.18333	47.753	1.994
8.2	47.938	2.171
8.21667	47.972	2.06
8.23333	47.972	2.114
8.25	48.072	2.097
8.26667	47.868	2.063
8.28333	48.038	2.129
8.3	48.138	2.158
8.31667	47.924	2.09
8.33333	48.043	2.071
8.35	48.056	2.031
8.36667	48.057	1.978
8.38333	47.97	1.964
8.4	47.813	2.104
8.41667	47.777	2.178
8.43333	47.96	2.025
8.45	47.953	2.185
8.46667	48.17	2.216
8.48333	48.122	2.254
8.5	47.864	2.181
8.51667	48.322	2.126
8.53333	48.218	2.222
8.55	47.863	2.293
8.56667	48.217	2.251
8.58333	48.194	2.043
8.6	48.391	2.148
8.61667	48.427	2.146
8.63333	48.655	2.122
8.65	48.46	2.175
8.66667	48.315	2.207
8.68333	48.409	2.187
8.7	48.462	2.31
8.71667	48.46	2.214
8.73333	48.146	2.085
8.75	48.52	2.105
8.76667	48.486	2.228
8.78333	48.525	2.174
8.8	48.418	2.192
8.81667	48.401	2.13
8.83333	48.394	2.241
8.85	48.483	2.213
8.86667	48.388	2.256
8.88333	48.726	2.208
8.9	48.788	2.265
8.91667	48.547	2.304
8.93333	48.451	2.171
8.95	48.567	2.088
8.96667	48.463	2.206
8.98333	48.621	2.241
9	48.516	2.096
9.01667	48.381	2.184
9.03333	48.758	2.298
9.05	48.625	2.143
9.06667	48.578	2.262
9.08333	48.643	2.326
9.1	48.717	2.373
9.11667	48.504	2.328
9.13333	48.627	2.331
9.15	48.894	2.292
9.16667	49.011	2.226
9.18333	48.883	2.237
9.2	48.822	2.239
9.21667	48.981	2.277
9.23333	48.879	2.258
9.25	48.932	2.309
9.26667	49.015	2.23
9.28333	48.733	2.265
9.3	48.59	2.319
9.31667	48.907	2.292
9.33333	49.003	2.187
9.35	48.945	2.182
9.36667	49.094	2.346
9.38333	49.075	2.387
9.4	48.975	2.306
9.41667	49.156	2.255
9.43333	48.739	2.418
9.45	48.782	2.357
9.46667	49.015	2.371
9.48333	48.753	2.396
9.5	49.029	2.399
9.51667	48.904	2.481
9.53333	48.862	2.509
9.55	48.967	2.456
9.56667	48.791	2.471
9.58333	49.117	2.453
9.6	48.972	2.407
9.61667	49.351	2.473
9.63333	49.017	2.386
9.65	49.37	2.447
9.66667	49.409	2.325
9.68333	49.402	2.308
9.7	49.293	2.364
9.71667	49.247	2.472
9.73333	49.235	2.399
9.75	49.161	2.405
9.76667	49.458	2.371
9.78333	49.362	2.449
9.8	49.366	2.42
9.81667	49.368	2.465
9.83333	49.553	2.423
9.85	49.541	2.34
9.86667	49.506	2.278
9.88333	49.289	2.442
9.9	49.688	2.393
9.91667	49.758	2.255
9.93333	49.366	2.383
9.95	49.504	2.335
9.96667	49.641	2.247
9.98333	49.959	2.317
10	49.816	2.271
10.0167	49.724	2.255
10.0333	49.946	2.396
10.05	49.775	2.235
10.0667	49.717	2.276
10.0833	49.568	2.402
10.1	49.601	2.299
10.1167	49.924	2.447
10.1333	49.747	2.317
10.15	49.752	2.384
10.1667	49.578	2.239
10.1833	49.554	2.177
10.2	49.627	2.184
10.2167	49.73	2.265
10.2333	49.841	2.112
10.25	49.865	2.211
10.2667	50.136	2.278
10.2833	49.841	2.234
10.3	49.801	2.19
10.3167	49.736	2.318
10.3333	49.878	2.259
10.35	49.94	2.18
10.3667	49.82	2.189
10.3833	50.11	2.283
10.4	49.908	2.22
10.4167	49.986	2.203
10.4333	50.176	2.18
10.45	50.214	2.287
10.4667	50.239	2.148
10.4833	50.119	2.277
10.5	50.1	2.24
10.5167	50.356	2.198
10.5333	50.309	2.197
10.55	50.382	2.17
10.5667	50.45	2.262
10.5833	50.381	2.343
10.6	50.452	2.202
10.6167	50.386	2.12
10.6333	50.439	2.008
10.65	50.359	2.125
10.6667	50.357	2.174
10.6833	50.264	2.092
10.7	50.468	2.254
10.7167	50.407	2.259
10.7333	50.791	2.271
10.75	50.494	2.298
10.7667	50.057	2.188
10.7833	50.377	2.307
10.8	50.435	2.346
10.8167	50.391	2.266
10.8333	50.363	2.107
10.85	50.604	2.201
10.8667	50.318	2.276
10.8833	50.188	2.123
10.9	50.451	2.224
10.9167	50.697	2.154
10.9333	50.58	2.192
10.95	50.63	2.259
10.9667	50.329	2.191
10.9833	50.407	2.223
11	50.405	2.265
11.0167	50.652	2.187
11.0333	50.457	2.211
11.05	50.683	2.22
11.0667	50.534	2.233
11.0833	50.541	2.186
11.1	50.376	2.349
11.1167	50.525	2.287
11.1333	50.641	2.255
11.15	50.475	2.194
11.1667	50.353	2.29
11.1833	50.575	2.265
11.2	50.654	2.339
11.2167	50.52	2.254
11.2333	50.531	2.33
11.25	50.259	2.376
11.2667	50.364	2.346
11.2833	50.639	2.26
11.3	50.6	2.291
11.3167	50.348	2.231
11.3333	50.788	2.208
11.35	50.712	2.261
11.3667	50.443	2.312
11.3833	50.304	2.313
11.4	50.425	2.295
11.4167	50.725	2.424
11.4333	50.454	2.4
11.45	50.604	2.418
11.4667	50.479	2.36
11.4833	50.49	2.441
11.5	50.6	2.404
11.5167	50.97	2.363
11.5333	50.829	2.488
11.55	50.618	2.359
11.5667	50.383	2.32
11.5833	50.616	2.468
11.6	50.623	2.482
11.6167	50.524	2.388
11.6333	50.803	2.385
11.65	51.075	2.44
11.6667	50.646	2.523
11.6833	50.947	2.363
11.7	50.718	2.355
11.7167	50.554	2.234
11.7333	50.748	2.403
11.75	50.811	2.497
11.7667	50.991	2.462
11.7833	51.032	2.525
11.8	51.218	2.487
11.8167	51.004	2.421
11.8333	51.221	2.408
11.85	50.731	2.547
11.8667	51.027	2.481
11.8833	51.058	2.272
11.9	51.203	2.349
11.9167	50.971	2.386
11.9333	50.912	2.353
11.95	51.079	2.398
11.9667	51.163	2.424
11.9833	51.373	2.442
12	51.517	2.472
12.0167	51.449	2.297
12.0333	51.48	2.445
12.05	51.111	2.432
12.0667	51.342	2.417
12.0833	51.367	2.389
12.1	51.269	2.392
12.1167	51.645	2.39
12.1333	51.478	2.274
12.15	51.486	2.396
12.1667	51.214	2.3
12.1833	51.533	2.333
12.2	51.454	2.356
12.2167	51.388	2.339
12.2333	51.674	2.444
12.25	51.692	2.388
12.2667	51.534	2.341
12.2833	51.508	2.39
12.3	51.577	2.487
12.3167	51.606	2.566
12.3333	51.528	2.462
12.35	51.494	2.535
12.3667	51.57	2.402
12.3833	51.478	2.485
12.4	51.681	2.398
12.4167	51.708	2.424
12.4333	51.535	2.429
12.45	51.683	2.4
12.4667	51.525	2.314
12.4833	51.712	2.34
12.5	51.746	2.448
12.5167	51.644	2.518
12.5333	51.711	2.448
12.55	51.712	2.5
12.5667	51.885	2.468
12.5833	51.936	2.43
12.6	51.662	2.56
12.6167	51.903	2.528
12.6333	51.789	2.468
12.65	51.804	2.45
12.6667	51.708	2.489
12.6833	51.67	2.346
12.7	51.925	2.424
12.7167	51.957	2.401
12.7333	51.964	2.503
12.75	52.166	2.392
12.7667	51.948	2.447
12.7833	51.858	2.544
12.8	51.978	2.392
12.8167	52.013	2.534
12.8333	52.154	2.548
12.85	52.008	2.604
12.8667	52.153	2.59
12.8833	52.073	2.545
12.9	51.943	2.496
12.9167	51.937	2.618
12.9333	52.195	2.516
12.95	51.971	2.627
12.9667	51.936	2.613
12.9833	52.064	2.469
13	52.161	2.458
13.0167	52.207	2.593
13.0333	52.282	2.652
13.05	52.336	2.478
13.0667	52.176	2.449
13.0833	52.554	2.635
13.1	52.425	2.538
13.1167	52.434	2.435
13.1333	52.251	2.407
13.15	52.575	2.629
13.1667	52.48	2.571
13.1833	52.361	2.63
13.2	52.547	2.586
13.2167	52.83	2.636
13.2333	52.743	2.668
13.25	52.749	2.785
13.2667	52.844	2.683
13.2833	52.802	2.654
13.3	52.822	2.595
13.3167	53.013	2.702
13.3333	52.865	2.67
13.35	52.904	2.682
13.3667	52.74	2.672
13.3833	53.1	2.674
13.4	53.31	2.735
13.4167	53.11	2.634
13.4333	53.132	2.675
13.45	53.034	2.69
13.4667	53	2.643
13.4833	53.14	2.657
13.5	53.089	2.723
13.5167	53.065	2.717
13.5333	53.062	2.615
13.55	53.53	2.695
13.5667	53.469	2.761
13.5833	53.312	2.6
13.6	53.228	2.626
13.6167	53.232	2.809
13.6333	53.107	2.592
13.65	53.438	2.643
13.6667	53.288	2.602
13.6833	53.316	2.517
13.7	53.564	2.59
13.7167	53.221	2.628
13.7333	53.359	2.543
13.75	53.407	2.642
13.7667	53.379	2.641
13.7833	53.434	2.628
13.8	53.305	2.686
13.8167	53.202	2.623
13.8333	53.278	2.623
13.85	53.441	2.669
13.8667	53.405	2.738
13.8833	53.267	2.771
13.9	53.502	2.613
13.9167	53.258	2.617
13.9333	53.687	2.608
13.95	53.632	2.7
13.9667	53.442	2.744
13.9833	53.085	2.7
14	52.953	2.601
14.0167	53.183	2.622
14.0333	53.669	2.676
14.05	53.347	2.625
14.0667	53.241	2.611
14.0833	53.13	2.724
14.1	53.279	2.778
14.1167	53.43	2.729
14.1333	53.427	2.714
14.15	53.364	2.6
14.1667	53.604	2.694
14.1833	53.347	2.708
14.2	53.229	2.632
14.2167	53.291	2.689
14.2333	53.319	2.697
14.25	53.4	2.804
14.2667	53.17	2.823
14.2833	53.229	2.693
14.3	53.353	2.769
14.3167	53.102	2.727
14.3333	53.032	2.788
14.35	53.413	2.918
14.3667	52.859	2.834
14.3833	53.49	2.688
14.4	53.698	2.706
14.4167	53.409	2.67
14.4333	53.348	2.717
14.45	53.013	2.734
14.4667	53.136	2.745
14.4833	53.254	2.723
14.5	53.411	2.678
14.5167	53.458	2.693
14.5333	53.388	2.707
14.55	53.32	2.675
14.5667	53.106	2.723
14.5833	53.447	2.712
14.6	53.609	2.731
14.6167	53.412	2.664
14.6333	53.124	2.579
14.65	53.103	2.701
14.6667	53.171	2.713
14.6833	53.451	2.578
14.7	53.241	2.544
14.7167	53.214	2.589
14.7333	53.11	2.597
14.75	53.012	2.555
14.7667	53.046	2.587
14.7833	53.204	2.765
14.8	53.124	2.727
14.8167	53.163	2.595
14.8333	53.47	2.679
14.85	53.551	2.638
14.8667	53.145	2.671
14.8833	53.272	2.631
14.9	53.359	2.672
14.9167	53.224	2.663
14.9333	53.463	2.631
14.95	53.228	2.637
14.9667	53.313	2.576
14.9833	53.548	2.654
15	53.249	2.498
15.0167	53.461	2.525
15.0333	53.364	2.493
15.05	53.422	2.509
15.0667	53.68	2.688
15.0833	53.571	2.725
15.1	53.401	2.679
15.1167	53.526	2.544
15.1333	53.571	2.449
15.15	53.843	2.726
15.1667	53.749	2.723
15.1833	53.505	2.577
15.2	53.595	2.604
15.2167	53.661	2.566
15.2333	53.693	2.556
15.25	53.457	2.62
15.2667	53.794	2.597
15.2833	53.878	2.578
15.3	53.71	2.668
15.3167	53.614	2.646
15.3333	53.412	2.483
15.35	53.648	2.53
15.3667	53.371	2.65
15.3833	53.569	2.746
15.4	53.808	2.629
15.4167	54.018	2.678
15.4333	53.772	2.601
15.45	53.826	2.56
15.4667	53.563	2.68
15.4833	53.751	2.69
15.5	53.682	2.529
15.5167	53.613	2.638
15.5333	53.746	2.641
15.55	53.678	2.591
15.5667	53.677	2.613
15.5833	53.879	2.779
15.6	53.836	2.763
15.6167	53.699	2.556
15.6333	53.946	2.64
15.65	54.087	2.844
15.6667	53.863	2.917
15.6833	54.159	2.732
15.7	53.72	2.591
15.7167	53.588	2.614
15.7333	53.872	2.601
15.75	54.006	2.577
15.7667	53.739	2.533
15.7833	53.499	2.593
15.8	53.685	2.629
15.8167	53.723	2.68
15.8333	53.574	2.57
15.85	53.838	2.622
15.8667	53.906	2.545
15.8833	53.935	2.493
15.9	53.594	2.607
15.9167	53.647	2.426
15.9333	53.973	2.409
15.95	53.963	2.504
15.9667	53.799	2.548
15.9833	53.632	2.533
16	54.148	2.522
16.0167	54.247	2.535
16.0333	54.154	2.579
16.05	53.925	2.677
16.0667	54.1	2.49
16.0833	54.088	2.622
16.1	53.888	2.601
16.1167	53.871	2.644
16.1333	54.345	2.414
16.15	53.943	2.518
16.1667	54.037	2.613
16.1833	54.235	2.542
16.2	54.147	2.624
16.2167	54.058	2.678
16.2333	54.119	2.564
16.25	54.23	2.688
16.2667	54.322	2.608
16.2833	54.431	2.672
16.3	54.76	2.604
16.3167	54.361	2.681
16.3333	54.427	2.627
16.35	54.271	2.505
16.3667	54.155	2.492
16.3833	54.435	2.621
16.4	54.261	2.756
16.4167	54.242	2.637
16.4333	54.206	2.67
16.45	54.312	2.774
16.4667	54.5	2.707
16.4833	54.615	2.757
16.5	54.474	2.743
16.5167	54.266	2.681
16.5333	54.352	2.716
16.55	54.614	2.615
16.5667	54.605	2.732
16.5833	54.51	2.645
16.6	54.455	2.706
16.6167	54.632	2.784
16.6333	54.885	2.735
16.65	54.523	2.649
16.6667	54.51	2.685
16.6833	54.931	2.715
16.7	54.643	2.701
16.7167	54.636	2.661
16.7333	54.793	2.747
16.75	54.824	2.826
16.7667	54.464	2.624
16.7833	54.89	2.702
16.8	54.924	2.735
16.8167	54.888	2.648
16.8333	55.051	2.74
16.85	54.991	2.833
16.8667	54.875	2.73
16.8833	54.875	2.75
16.9	54.964	2.771
16.9167	54.736	2.783
16.9333	54.587	2.634
16.95	54.833	2.769
16.9667	54.94	2.829
16.9833	55.117	2.681
17	54.846	2.696
17.0167	54.687	2.599
17.0333	54.793	2.855
17.05	55.05	2.939
17.0667	54.976	2.691
17.0833	54.846	2.6
17.1	54.817	2.771
17.1167	55.087	2.79
17.1333	55.132	2.59
17.15	55.092	2.538
17.1667	55.409	2.68
17.1833	55.054	2.568
17.2	55.099	2.648
17.2167	55.119	2.777
17.2333	54.956	2.695
17.25	54.998	2.671
17.2667	54.925	2.708
17.2833	55.085	2.699
17.3	54.981	2.798
17.3167	54.905	2.723
17.3333	55.172	2.637
17.35	55.335	2.7
17.3667	54.974	2.818
17.3833	55.298	2.922
17.4	54.984	2.865
17.4167	54.906	2.877
17.4333	55.014	3.058
17.45	55.022	2.861
17.4667	55.196	2.818
17.4833	55.127	2.941
17.5	54.95	2.817
17.5167	55.007	2.967
17.5333	54.897	3.058
17.55	55.41	3.064
17.5667	55.249	2.971
17.5833	55.036	2.999
17.6	55.338	2.962
17.6167	55.031	2.999
17.6333	55.06	2.992
17.65	55.15	2.992
17.6667	55.254	3.123
17.6833	55.16	3.019
17.7	54.986	3.172
17.7167	55.014	3.168
17.7333	55.045	3.143
17.75	55.092	3.152
17.7667	55.282	3.228
17.7833	55.244	3.113
17.8	55.157	3.191
17.8167	55.254	3.313
17.8333	55.186	3.18
17.85	55.254	3.294
17.8667	55.202	3.263
17.8833	55.377	3.233
17.9	55.402	3.301
17.9167	55.328	3.421
17.9333	55.323	3.359
17.95	55.354	3.412
17.9667	55.309	3.282
17.9833	55.484	3.409
18	55.099	3.431
18.0167	55.363	3.337
18.0333	55.025	3.36
18.05	55.38	3.344
18.0667	55.579	3.398
18.0833	55.765	3.348
18.1	55.889	3.38
18.1167	55.595	3.272
18.1333	55.724	3.447
18.15	55.689	3.443
18.1667	55.821	3.223
18.1833	55.595	3.324
18.2	55.756	3.458
18.2167	55.359	3.364
18.2333	55.533	3.303
18.25	55.653	3.46
18.2667	55.687	3.417
18.2833	55.57	3.318
18.3	55.809	3.291
18.3167	55.815	3.355
18.3333	55.856	3.281
18.35	55.349	3.263
18.3667	55.296	3.284
18.3833	55.691	3.19
18.4	55.888	3.399
18.4167	55.896	3.302
18.4333	55.597	3.211
18.45	55.835	3.22
18.4667	55.757	3.384
18.4833	55.821	3.41
18.5	55.926	3.37
18.5167	55.97	3.479
18.5333	55.91	3.369
18.55	55.891	3.337
18.5667	55.701	3.348
18.5833	55.617	3.362
18.6	55.953	3.432
18.6167	55.919	3.354
18.6333	56.023	3.379
18.65	55.732	3.405
18.6667	55.644	3.236
18.6833	56.15	3.275
18.7	55.773	3.33
18.7167	55.668	3.456
18.7333	55.851	3.252
18.75	55.819	3.194
18.7667	56.055	3.309
18.7833	55.761	3.366
18.8	55.75	3.421
18.8167	55.856	3.281
18.8333	55.81	3.297
18.85	55.891	3.269
18.8667	55.88	3.133
18.8833	55.875	3.022
18.9	56.029	3.081
18.9167	55.886	3.313
18.9333	55.688	3.202
18.95	55.837	3.27
18.9667	55.856	3.137
18.9833	56.091	3.178
19	55.957	3.236
19.0167	55.831	3.098
19.0333	55.94	3.112
19.05	56.297	3.239
19.0667	56.148	3.11
19.0833	56.028	2.99
19.1	56.024	3.174
19.1167	55.805	3.139
19.1333	55.871	3.002
19.15	56.073	3.134
19.1667	56.155	3.093
19.1833	56.118	3.065
19.2	56.158	3.232
19.2167	56.043	3.052
19.2333	56.004	3.073
19.25	55.943	3.055
19.2667	55.651	3.061
19.2833	55.847	3.055
19.3	56.049	3.003
19.3167	55.845	2.939
19.3333	55.76	3.067
19.35	55.574	2.977
19.3667	55.715	2.98
19.3833	56.011	3.027
19.4	55.917	3.005
19.4167	55.945	2.93
19.4333	55.782	2.828
19.45	55.825	2.918
19.4667	55.781	2.849
19.4833	55.841	3.052
19.5	56.016	2.958
19.5167	56.177	2.911
19.5333	56.064	3.022
19.55	56.216	3.053
19.5667	56.183	3.136
19.5833	55.954	3.089
19.6	56.126	2.901
19.6167	56.061	2.995
19.6333	56.31	3.026
19.65	56.192	2.942
19.6667	56.199	2.827
19.6833	56.289	2.829
19.7	56.268	2.916
19.7167	56.211	2.968
19.7333	56.258	2.991
19.75	56.357	2.964
19.7667	56.26	2.958
19.7833	56.538	2.96
19.8	56.553	2.975
19.8167	56.416	3.024
19.8333	56.339	2.973
19.85	56.138	3.006
19.8667	56.392	2.997
19.8833	56.499	2.802
19.9	56.435	2.898
19.9167	56.618	2.848
19.9333	56.31	2.912
19.95	56.445	2.848
19.9667	56.455	2.879
19.9833	56.573	2.88
20	56.578	2.935
20.0167	56.467	2.96
20.0333	56.542	2.922
20.05	57.046	2.877
20.0667	56.512	2.932
20.0833	56.613	2.919
20.1	56.71	2.897
20.1167	56.734	2.955
20.1333	56.342	2.945
20.15	56.524	2.896
20.1667	56.859	3.054
20.1833	56.44	2.868
20.2	56.651	2.865
20.2167	56.656	2.951
20.2333	56.708	2.997
20.25	56.748	2.942
20.2667	56.815	2.99
20.2833	56.889	2.913
20.3	56.762	2.829
20.3167	56.835	2.879
20.3333	56.821	2.955
20.35	56.967	2.978
20.3667	56.752	2.909
20.3833	56.633	3.029
20.4	56.741	2.841
20.4167	57.156	2.812
20.4333	57.168	3.038
20.45	56.925	2.874
20.4667	56.619	2.948
20.4833	56.843	3.006
20.5	56.736	3.032
20.5167	57.008	3.019
20.5333	57.058	2.893
20.55	57.246	2.897
20.5667	57.505	2.886
20.5833	57.296	2.874
20.6	57.067	3.066
20.6167	57.072	3.11
20.6333	57.317	2.99
20.65	57.096	3.014
20.6667	57.07	3.02
20.6833	57.168	2.975
20.7	57.564	2.805
20.7167	57.416	3.029
20.7333	57.431	3.094
20.75	57.399	2.923
20.7667	57.453	3.008
20.7833	57.53	3.046
20.8	57.4	3.091
20.8167	57.575	3.064
20.8333	57.398	3.17
20.85	57.468	3.053
20.8667	57.389	3.106
20.8833	57.49	3.175
20.9	57.175	3.068
20.9167	57.036	3.101
20.9333	57.533	3.183
20.95	57.391	3.204
20.9667	57.53	3.317
20.9833	57.587	3.34
21	57.27	3.346
21.0167	57.258	3.287
21.0333	57.428	3.307
21.05	57.377	3.334
21.0667	57.465	3.227
21.0833	57.691	3.104
21.1	57.768	3.09
21.1167	57.512	3.146
21.1333	57.396	3.2
21.15	57.153	3.26
21.1667	57.677	3.233
21.1833	57.598	3.274
21.2	57.509	3.263
21.2167	57.547	3.398
21.2333	57.387	3.259
21.25	57.419	3.286
21.2667	57.465	3.337
21.2833	57.518	3.364
21.3	57.657	3.283
21.3167	57.951	3.222
21.3333	57.715	3.384
21.35	57.911	3.304
21.3667	57.957	3.331
21.3833	57.571	3.417
21.4	57.72	3.339
21.4167	57.601	3.412
21.4333	57.529	3.316
21.45	57.67	3.176
21.4667	57.734	3.235
21.4833	57.829	3.304
21.5	57.809	3.475
21.5167	57.954	3.353
21.5333	57.576	3.309
21.55	57.877	3.346
21.5667	57.952	3.337
21.5833	57.724	3.347
21.6	57.592	3.346
21.6167	58.052	3.454
21.6333	58.134	3.376
21.65	58.185	3.244
21.6667	57.974	3.349
21.6833	57.79	3.38
21.7	58.121	3.416
21.7167	57.966	3.373
21.7333	57.961	3.417
21.75	57.626	3.233
21.7667	57.736	3.248
21.7833	57.573	3.314
21.8	57.709	3.356
21.8167	57.962	3.344
21.8333	58.036	3.464
21.85	57.978	3.406
21.8667	57.852	3.347
21.8833	58.012	3.224
21.9	57.97	3.212
21.9167	57.801	3.335
21.9333	57.757	3.246
21.95	58.054	3.235
21.9667	57.94	3.275
21.9833	58.369	3.228
22	58.274	3.25
22.0167	58.188	3.309
22.0333	58.28	3.241
22.05	58.169	3.177
22.0667	58.091	3.219
22.0833	58.295	3.224
22.1	57.779	3.227
22.1167	58.138	3.214
22.1333	57.982	3.418
22.15	58.242	3.37
22.1667	58.446	3.349
22.1833	58.155	3.383
22.2	57.937	3.273
22.2167	58.197	3.292
22.2333	58.149	3.434
22.25	58.341	3.401
22.2667	58.149	3.319
22.2833	58.244	3.392
22.3	58.363	3.426
22.3167	58.238	3.393
22.3333	58.416	3.359
22.35	58.259	3.46
22.3667	58.344	3.314
22.3833	58.332	3.346
22.4	58.302	3.425
22.4167	58.292	3.382
22.4333	58.357	3.4
22.45	58.183	3.259
22.4667	58.25	3.38
22.4833	58.366	3.374
22.5	58.33	3.357
22.5167	58.536	3.253
22.5333	58.442	3.278
22.55	58.371	3.336
22.5667	58.337	3.421
22.5833	57.953	3.33
22.6	58.101	3.24
22.6167	58.167	3.246
22.6333	57.793	3.243
22.65	58.318	3.352
22.6667	58.422	3.484
22.6833	58.368	3.42
22.7	58.238	3.349
22.7167	58.539	3.328
22.7333	58.491	3.334
22.75	58.086	3.318
22.7667	58.026	3.308
22.7833	58.317	3.273
22.8	58.378	3.26
22.8167	58.422	3.287
22.8333	58.218	3.344
22.85	58.329	3.208
22.8667	58.674	3.256
22.8833	58.357	3.369
22.9	58.273	3.326
22.9167	58.402	3.326
22.9333	58.327	3.346
22.95	58.356	3.335
22.9667	58.57	3.314
22.9833	58.521	3.307
23	58.7	3.397
23.0167	58.586	3.234
23.0333	58.295	3.24
23.05	58.358	3.105
23.0667	58.284	3.302
23.0833	58.495	3.34
23.1	58.567	3.527
23.1167	58.257	3.325
23.1333	58.72	3.321
23.15	58.783	3.376
23.1667	58.552	3.473
23.1833	58.475	3.451
23.2	58.735	3.392
23.2167	58.769	3.32
23.2333	58.858	3.457
23.25	58.848	3.387
23.2667	59.072	3.376
23.2833	58.632	3.381
23.3	58.581	3.402
23.3167	58.77	3.398
23.3333	58.97	3.388
23.35	58.758	3.349
23.3667	58.747	3.319
23.3833	58.896	3.344
23.4	58.783	3.378
23.4167	58.848	3.371
23.4333	58.82	3.348
23.45	58.8	3.29
23.4667	58.679	3.369
23.4833	58.716	3.276
23.5	58.843	3.469
23.5167	58.605	3.342
23.5333	58.841	3.241
23.55	58.674	3.196
23.5667	58.881	3.154
23.5833	58.735	3.25
23.6	58.671	3.343
23.6167	58.969	3.342
23.6333	58.855	3.227
23.65	59.188	3.272
23.6667	59.331	3.194
23.6833	59.34	3.265
23.7	58.992	3.238
23.7167	59.077	3.308
23.7333	59.003	3.244
23.75	58.921	3.256
23.7667	59.016	3.126
23.7833	58.62	3.26
23.8	58.973	3.14
23.8167	59.252	3.238
23.8333	59.161	3.206
23.85	58.951	3.226
23.8667	59.222	3.29
23.8833	59.164	3.323
23.9	59.411	3.31
23.9167	59.141	3.306
23.9333	59.09	3.202
23.95	59.184	3.183
23.9667	59.147	3.185
23.9833	59.188	3.195
24	59.33	3.127
24.0167	59.302	3.176
24.0333	59.525	3.159
24.05	59.282	3.254
24.0667	59.546	3.356
24.0833	59.357	3.179
24.1	59.314	3.184
24.1167	59.296	3.284
24.1333	59.389	3.19
24.15	59.648	3.218
24.1667	59.642	3.238
24.1833	59.574	3.264
24.2	59.45	3.279
24.2167	59.479	3.358
24.2333	59.561	3.249
24.25	59.516	3.368
24.2667	59.205	3.242
24.2833	59.419	3.216
24.3	59.53	3.364
24.3167	59.235	3.319
24.3333	59.359	3.28
24.35	59.518	3.402
24.3667	59.41	3.381
24.3833	59.252	3.357
24.4	59.505	3.347
24.4167	59.579	3.313
24.4333	59.418	3.358
24.45	59.351	3.455
24.4667	59.486	3.379
24.4833	59.541	3.361
24.5	59.695	3.466
24.5167	59.475	3.481
24.5333	59.438	3.413
24.55	59.557	3.371
24.5667	59.599	3.426
24.5833	59.443	3.421
24.6	59.679	3.391
24.6167	59.516	3.439
24.6333	59.368	3.396
24.65	59.428	3.492
24.6667	59.521	3.574
24.6833	59.53	3.517
24.7	59.841	3.412
24.7167	59.723	3.387
24.7333	59.618	3.46
24.75	59.731	3.476
24.7667	59.668	3.571
24.7833	59.537	3.571
24.8	59.666	3.599
24.8167	59.785	3.658
24.8333	59.758	3.632
24.85	59.732	3.641
24.8667	59.682	3.684
24.8833	59.599	3.607
24.9	59.741	3.669
24.9167	59.722	3.702
24.9333	59.964	3.705
24.95	59.889	3.556
24.9667	59.833	3.535
24.9833	59.969	3.661
25	59.689	3.612
25.0167	59.642	3.585
25.0333	59.871	3.585
25.05	59.998	3.648
25.0667	59.875	3.586
25.0833	60.311	3.649
25.1	60.191	3.842
25.1167	60.258	3.71
25.1333	60.18	3.707
25.15	59.904	3.611
25.1667	59.916	3.649
25.1833	59.814	3.62
25.2	60.061	3.666
25.2167	60.017	3.619
25.2333	60.177	3.582
25.25	60.01	3.644
25.2667	59.842	3.688
25.2833	60.007	3.51
25.3	60.12	3.559
25.3167	60.042	3.652
25.3333	60.14	3.673
25.35	60.475	3.624
25.3667	60.299	3.563
25.3833	60.161	3.557
25.4	60.329	3.497
25.4167	60.153	3.544
25.4333	60.17	3.622
25.45	60.105	3.561
25.4667	60.371	3.555
25.4833	60.455	3.534
25.5	60.695	3.739
25.5167	60.612	3.576
25.5333	60.36	3.672
25.55	60.794	3.589
25.5667	60.689	3.608
25.5833	60.422	3.607
25.6	60.681	3.632
25.6167	60.547	3.538
25.6333	60.839	3.701
25.65	60.833	3.526
25.6667	60.627	3.625
25.6833	60.734	3.719
25.7	60.761	3.715
25.7167	60.681	3.656
25.7333	60.598	3.716
25.75	60.968	3.565
25.7667	60.885	3.537
25.7833	60.456	3.734
25.8	60.568	3.63
25.8167	60.959	3.645
25.8333	61.119	3.561
25.85	60.696	3.547
25.8667	61.014	3.594
25.8833	61.007	3.745
25.9	60.824	3.737
25.9167	61.072	3.672
25.9333	60.526	3.581
25.95	60.41	3.493
25.9667	60.542	3.591
25.9833	60.868	3.616
26	60.943	3.57
26.0167	60.643	3.525
26.0333	60.664	3.528
26.05	61.002	3.525
26.0667	60.712	3.349
26.0833	60.723	3.713
26.1	61.089	3.542
26.1167	61.083	3.503
26.1333	60.802	3.524
26.15	60.855	3.582
26.1667	60.892	3.515
26.1833	61.018	3.561
26.2	61.247	3.526
26.2167	60.973	3.419
26.2333	60.773	3.443
26.25	60.695	3.41
26.2667	60.821	3.435
26.2833	60.839	3.479
26.3	61.079	3.525
26.3167	60.639	3.498
26.3333	60.533	3.326
26.35	60.904	3.227
26.3667	60.734	3.329
26.3833	60.588	3.345
26.4	60.685	3.375
26.4167	60.818	3.373
26.4333	60.918	3.48
26.45	60.867	3.515
26.4667	60.838	3.492
26.4833	60.868	3.521
26.5	61.05	3.381
26.5167	61.058	3.316
26.5333	61.188	3.357
26.55	61.234	3.447
26.5667	61.09	3.393
26.5833	61.124	3.474
26.6	61.027	3.628
26.6167	61.232	3.501
26.6333	61.251	3.466
26.65	60.956	3.404
26.6667	60.834	3.455
26.6833	60.912	3.457
26.7	60.997	3.45
26.7167	61.186	3.489
26.7333	61.052	3.462
26.75	60.725	3.525
26.7667	61.018	3.523
26.7833	60.946	3.667
26.8	61.061	3.501
26.8167	60.994	3.446
26.8333	61.013	3.607
26.85	61.085	3.559
26.8667	61.271	3.449
26.8833	61.598	3.502
26.9	61.49	3.579
26.9167	61.433	3.636
26.9333	61.048	3.477
26.95	61.252	3.371
26.9667	61.474	3.437
26.9833	61.176	3.443
27	61.584	3.389
27.0167	61.243	3.388
27.0333	61.114	3.556
27.05	61.468	3.469
27.0667	61.248	3.428
27.0833	61.594	3.568
27.1	61.699	3.429
27.1167	61.47	3.536
27.1333	61.539	3.398
27.15	61.512	3.394
27.1667	61.668	3.387
27.1833	61.562	3.517
27.2	61.367	3.345
27.2167	61.413	3.434
27.2333	61.174	3.34
27.25	61.544	3.455
27.2667	61.802	3.381
27.2833	61.75	3.481
27.3	61.685	3.479
27.3167	61.533	3.49
27.3333	61.842	3.521
27.35	61.756	3.419
27.3667	61.785	3.456
27.3833	61.618	3.375
27.4	61.483	3.274
27.4167	61.628	3.381
27.4333	61.7	3.381
27.45	61.675	3.473
27.4667	61.86	3.385
27.4833	61.707	3.429
27.5	61.61	3.396
27.5167	61.659	3.365
27.5333	61.983	3.449
27.55	61.999	3.504
27.5667	61.638	3.544
27.5833	61.873	3.462
27.6	62.147	3.575
27.6167	61.81	3.46
27.6333	61.549	3.372
27.65	61.916	3.564
27.6667	61.894	3.564
27.6833	61.627	3.417
27.7	61.45	3.522
27.7167	61.692	3.564
27.7333	61.873	3.407
27.75	61.7	3.471
27.7667	62.03	3.507
27.7833	61.783	3.533
27.8	61.623	3.531
27.8167	61.836	3.595
27.8333	61.788	3.556
27.85	61.847	3.647
27.8667	61.792	3.424
27.8833	61.654	3.391
27.9	61.619	3.592
27.9167	61.786	3.68
27.9333	61.62	3.639
27.95	61.893	3.692
27.9667	61.898	3.316
27.9833	61.581	3.504
28	61.984	3.454
28.0167	61.79	3.477
28.0333	61.835	3.435
28.05	62.245	3.479
28.0667	61.765	3.571
28.0833	61.837	3.53
28.1	61.497	3.556
28.1167	61.657	3.631
28.1333	62.092	3.724
28.15	61.876	3.657
28.1667	61.598	3.564
28.1833	61.424	3.572
28.2	61.717	3.556
28.2167	61.897	3.541
28.2333	61.912	3.574
28.25	61.975	3.65
28.2667	61.901	3.544
28.2833	61.746	3.45
28.3	61.932	3.497
28.3167	62.038	3.731
28.3333	61.897	3.679
28.35	61.795	3.636
28.3667	62.163	3.622
28.3833	61.71	3.441
28.4	61.816	3.547
28.4167	62.036	3.626
28.4333	62.024	3.599
28.45	61.842	3.624
28.4667	62.082	3.517
28.4833	62.048	3.497
28.5	62.142	3.625
28.5167	62.047	3.48
28.5333	62.148	3.523
28.55	62.359	3.558
28.5667	62.197	3.448
28.5833	62.218	3.442
28.6	62.298	3.46
28.6167	62.223	3.602
28.6333	62.192	3.598
28.65	62.19	3.542
28.6667	62.36	3.581
28.6833	62.259	3.599
28.7	62.032	3.61
28.7167	62.114	3.518
28.7333	62.297	3.624
28.75	62.205	3.497
28.7667	62.324	3.621
28.7833	62.321	3.706
28.8	62.215	3.653
28.8167	62.479	3.722
28.8333	62.472	3.501
28.85	61.76	3.611
28.8667	62.212	3.646
28.8833	62.443	3.591
28.9	62.21	3.55
28.9167	62.085	3.652
28.9333	62.426	3.641
28.95	62.117	3.538
28.9667	62.089	3.616
28.9833	62.307	3.588
29	62.574	3.512
29.0167	62.392	3.596
29.0333	62.287	3.552
29.05	62.265	3.689
29.0667	62.225	3.54
29.0833	61.96	3.54
29.1	62.1	3.631
29.1167	62.202	3.535
29.1333	62.176	3.535
29.15	62.265	3.704
29.1667	61.848	3.55
29.1833	61.876	3.614
29.2	62.176	3.596
29.2167	62.125	3.503
29.2333	62.069	3.499
29.25	62.199	3.537
29.2667	62.015	3.654
29.2833	61.913	3.652
29.3	61.88	3.524
29.3167	62.072	3.598
29.3333	62.257	3.52
29.35	62.029	3.584
29.3667	62.125	3.579
29.3833	62.067	3.349
29.4	62.418	3.37
29.4167	62.318	3.509
29.4333	62.354	3.42
29.45	62.217	3.56
29.4667	62.351	3.693
29.4833	62.225	3.637
29.5	62.395	3.598
29.5167	62.054	3.571
29.5333	62.329	3.525
29.55	62.39	3.502
29.5667	62.144	3.431
29.5833	62.253	3.546
29.6	62.523	3.503
29.6167	62.24	3.402
29.6333	62.576	3.34
29.65	62.643	3.415
29.6667	62.488	3.482
29.6833	62.722	3.468
29.7	62.569	3.537
29.7167	62.661	3.626
29.7333	62.843	3.493
29.75	62.785	3.612
29.7667	62.546	3.577
29.7833	62.459	3.557
29.8	62.689	3.49
29.8167	62.62	3.568
29.8333	62.934	3.586
29.85	62.667	3.504
29.8667	62.879	3.455
29.8833	62.806	3.399
29.9	62.908	3.59
29.9167	62.818	3.424
29.9333	63.117	3.451
29.95	62.846	3.428
29.9667	63.087	3.433
29.9833	62.935	3.524
30	63.122	3.447
30.0167	63.054	3.382
30.0333	63.028	3.455
30.05	63.056	3.561
30.0667	63.111	3.548
30.0833	62.873	3.451
30.1	63.148	3.67
30.1167	63.117	3.591
30.1333	63.079	3.557
30.15	63.325	3.504
30.1667	62.968	3.466
30.1833	63.127	3.63
30.2	63.252	3.697
30.2167	63.018	3.574
30.2333	62.826	3.571
30.25	62.838	3.516
30.2667	62.99	3.414
30.2833	63.175	3.557
30.3	63.308	3.69
30.3167	63.446	3.495
30.3333	63.618	3.522
30.35	63.352	3.717
30.3667	63.298	3.645
30.3833	63.099	3.737
30.4	62.903	3.55
30.4167	63.025	3.551
30.4333	63.302	3.561
30.45	63.38	3.55
30.4667	63.356	3.622
30.4833	63.583	3.614
30.5	62.989	3.497
30.5167	63.141	3.528
30.5333	63.347	3.76
30.55	63.146	3.582
30.5667	63.465	3.5
30.5833	63.481	3.593
30.6	63.452	3.802
30.6167	63.451	3.648
30.6333	63.356	3.478
30.65	63.205	3.618
30.6667	63.267	3.787
30.6833	63.262	3.809
30.7	63.496	3.722
30.7167	63.45	3.663
30.7333	63.553	3.687
30.75	63.474	3.651
30.7667	63.243	3.674
30.7833	63.677	3.611
30.8	63.372	3.638
	63.293	3.793
	63.62	3.686
	63.187	3.639
	63.086	3.684
	63.141	3.695
	63.077	3.691
	63.094	3.613
	63.341	3.718
	63.358	3.733
	63.577	3.661
	63.275	3.707
	63.687	3.631
	63.698	3.738
	63.225	3.834
	63.284	3.652
	63.29	3.591
	63.35	3.681
	63.385	3.7
	63.259	3.682
	63.679	3.638
	63.475	3.643
	63.891	3.742
	63.744	3.744
	63.621	3.686
	63.31	3.666
	63.685	3.568
	63.709	3.623
	63.394	3.798
	63.301	3.799
	63.592	3.592
	63.766	3.62
	63.989	3.575
	63.932	3.767
	63.7	3.608
	63.366	3.633
	63.516	3.894
	63.838	3.75
	63.803	3.74
	63.616	3.792
	63.489	3.824
	63.959	3.825
	63.976	3.709
	63.592	3.72
	63.628	3.893
	63.96	3.906
	63.668	3.743
	63.671	3.797
	63.543	3.904
	63.681	3.723
	63.685	3.848
	63.904	3.835
	63.515	3.841
	63.905	3.921
	63.49	3.914
	63.68	3.921
	64.038	3.882
	63.613	3.878
	63.795	3.975
	63.615	3.884
	63.721	3.885
	63.694	3.81
	63.824	3.871
	63.642	3.875
	63.46	3.913
	63.487	3.985
	63.562	4.002
	63.9	3.909
	63.429	3.826
	63.544	3.93
	63.583	4.043
	63.544	3.974
	63.67	3.876
	63.613	3.965
	63.535	4.041
	63.806	3.818
	63.6	4.003
	63.578	3.967
	63.164	3.888
	63.539	3.834
	63.488	4.002
	63.444	3.913
	63.296	3.953
	63.312	3.982
	63.475	3.82
	63.567	3.821
	63.676	3.838
	63.122	3.709
	63.229	3.666
	63.205	3.817
	63.197	3.931
	63.258	3.832
	63.155	3.789
	63.268	3.732
	63.084	3.846
	63.483	3.758
	63.386	3.835
	63.621	3.757
	63.585	3.719
	63.36	3.837
	63.644	3.747
	63.373	3.745
	63.304	3.682
	63.226	3.672
	63.2	3.63
	63.558	3.518
	63.385	3.625
	63.577	3.597
	63.42	3.725
	63.082	3.76
	63.516	3.725
	63.401	3.746
	62.955	3.627
	63.463	3.608
	63.53	3.661
	63.091	3.64
	62.97	3.585
	63.001	3.652
	63.246	3.565
	63.217	3.662
	63.356	3.581
	63.286	3.668
	63.667	3.606
	63.5	3.53
	63.461	3.535
	63.387	3.489
	63.679	3.403
	63.621	3.564
	63.263	3.566
	63.409	3.663
	63.125	3.667
	63.372	3.6
	63.534	3.518
	63.391	3.593
	63.541	3.763
	63.597	3.693
	63.607	3.732
	63.749	3.667
	63.569	3.525
	63.443	3.586
	63.386	3.714
	63.544	3.721
	63.73	3.695
	63.529	3.657
	63.25	3.648
	63.774	3.736
	64.1	3.7
	63.678	3.751
	63.573	3.809
	63.379	3.734
[truncated: 403 more rows]

## Sheet: Ext Data Fig 2d
Relative activity (% of luciferase)
Luciferase	MLucV
100	84
95	83
99	88
104
