# Supplementary material for: A fluorescent multi-domain protein reveals the unfolding mechanism of Hsp70
Source: Nat Chem Biol. 2022 Oct 20;19(2):198–205. doi: 10.1038/s41589-022-01162-9 (PMC9889267; doi:10.1038/s41589-022-01162-9)
Supplement: Source Data Extended Data Fig. 3 — Statistical source data. [file 41589_2022_1162_MOESM11_ESM.xlsx]

## Sheet: Ext Data Fig 3a
	Luciferase Activity (% of native)
Time(min)	UMLucV in buffer			UMLucV+ATP			UMLucV+KJE			UMLucV+KJE+ATP
0	2	1	2	0.1	0.1	0.1	0	0	0	0.1	0.1	0.1
6	2	2	3	0.11	0.1	0.11	0	0	0	4.57	4.42	5.52
22.5	2	2	1	0.15	0.12	0.12	0	0	0	25.97	25.07	29.76
35.5	2	1	1	0.12	0.08	0.15	0	0	0	38.16	36.62	44.44
51.5	3	1	3	0.15	0.17	0.18	0	0	0	47.2	55.15	52.39
83.3	3	1	1	0.17	0.17	0.17	0	0	0	55.66	56.63	60.92
133	3	3	1	0.19	0.19	0.19	0	2	2	59.51	62.91	67.53
160	3	1	2	0.17	0.19	0.23	1	3	1	62.33	69.39	81.96

## Sheet: Ext Data Fig 3b
FRET proximity Ratio
Native MLucV	UMLucV t=0	UMLucV t=90min
0.427897	0.47	0.47734
0.43	0.47	0.471344
0.431	0.480655	0.473486
0.427	0.481069	0.496
0.431	0.481988	0.485
0.428	0.465	0.5
0.43	0.46	0.482
0.425
0.426
0.435
0.44

## Sheet: Ext Data Fig 3c
	Luciferase Activity (% of native)
Time(min)	HMLucV in buffer	HMLucV+KJE	HMLucV+ATP			HMLucV+KJE+ATP
0	6	9	8.27	8.59	7.5	8.27	8.59	7.5
6	8	11	8.34	8.14	8.02	14.04	16.03	16.1
22.5	8	12	7.89	8.14	7.82	24.5	28.6	30.4
35.5	9	12	8.47	9.94	8.21	38.8	34.76	40.27
51.5	8	14	8.47	8.4	10.13	45.98	50.34	46.94
83.3	10	12	8.79	8.85	8.72	53.04	50.98	49.96
133	7	13	8.59	8.59	9.43	59.38	64.32	59.45
160	11	15	8.79	10.2	11.54	58.55	67.21	73.11
