# Supplementary material for: A fluorescent multi-domain protein reveals the unfolding mechanism of Hsp70
Source: Nat Chem Biol. 2022 Oct 20;19(2):198–205. doi: 10.1038/s41589-022-01162-9 (PMC9889267; doi:10.1038/s41589-022-01162-9)
Supplement: Source Data Extended Data Fig. 4 — Statistical source data. [file 41589_2022_1162_MOESM12_ESM.xlsx]

## Sheet: Ext Data Fig 4
Histograms							Fitted probability distributions
GroELS		HMLucV		UMLucV
Bin center (nm)	Frequency	Bin center (nm)	Frequency	Bin center (nm)	Frequency		Particle size (nm)	GroELS	HMLucV	UMLucV
13.5	0.005	Bin Center	Frequency	Bin Center	Frequency		5	1.07946e-28	2.54043e-06	2.32356e-08
14	0.035	10.5	0.00268817	13.5	0.00302115		5.1	3.37705e-28	2.91825e-06	2.78007e-08
14.5	0.065	11	0	14	0		5.2	1.04563e-27	3.34926e-06	3.32281e-08
15	0.105	11.5	0	14.5	0.00302115		5.3	3.20427e-27	3.84046e-06	3.96736e-08
15.5	0.165	12	0	15	0.00302115		5.4	9.71832e-27	4.39975e-06	4.73202e-08
16	0.175	12.5	0	15.5	0.00302115		5.5	2.91719e-26	5.03596e-06	5.63816e-08
16.5	0.18	13	0.00806452	16	0.0120846		5.6	8.66658e-26	5.75899e-06	6.71084e-08
17	0.14	13.5	0	16.5	0.021148		5.7	2.54825e-25	6.5799e-06	7.97927e-08
17.5	0.09	14	0.00806452	17	0.00906344		5.8	7.41561e-25	7.51108e-06	9.47757e-08
18	0.03	14.5	0.0241935	17.5	0.021148		5.9	2.13581e-24	8.56632e-06	1.12455e-07
18.5	0.01	15	0.00806452	18	0.0271903		6	6.08821e-24	9.76104e-06	1.33293e-07
		15.5	0.0188172	18.5	0.0151057		6.1	1.71762e-23	1.11124e-05	1.57828e-07
		16	0.0215054	19	0.0271903		6.2	4.79595e-23	1.26394e-05	1.86684e-07
		16.5	0.0322581	19.5	0.0332326		6.3	1.32536e-22	1.43634e-05	2.20586e-07
		17	0.0376344	20	0.0483384		6.4	3.62496e-22	1.63079e-05	2.60373e-07
		17.5	0.0456989	20.5	0.0453172		6.5	9.81259e-22	1.8499e-05	3.07017e-07
		18	0.0564516	21	0.0694864		6.6	2.62891e-21	2.09655e-05	3.61639e-07
		18.5	0.0564516	21.5	0.0725076		6.7	6.97071e-21	2.37396e-05	4.25536e-07
		19	0.0483871	22	0.10574		6.8	1.82932e-20	2.68567e-05	5.00201e-07
		19.5	0.0672043	22.5	0.0725076		6.9	4.75131e-20	3.03556e-05	5.87354e-07
		20	0.061828	23	0.081571		7	1.22137e-19	3.42796e-05	6.88974e-07
		20.5	0.0591398	23.5	0.0634441		7.1	3.10737e-19	3.8676e-05	8.07334e-07
		21	0.0591398	24	0.0513595		7.2	7.82435e-19	4.35971e-05	9.45042e-07
		21.5	0.0510753	24.5	0.0483384		7.3	1.94991e-18	4.91002e-05	1.10509e-06
		22	0.0591398	25	0.0241692		7.4	4.80942e-18	5.52482e-05	1.29089e-06
		22.5	0.0322581	25.5	0.0151057		7.5	1.17403e-17	6.21101e-05	1.50636e-06
		23	0.0403226	26	0.0302115		7.6	2.83648e-17	6.97615e-05	1.75597e-06
		23.5	0.0349462	26.5	0.0120846		7.7	6.78249e-17	7.82851e-05	2.04481e-06
		24	0.0510753	27	0.0181269		7.8	1.60513e-16	8.77711e-05	2.37867e-06
		24.5	0.0134409	27.5	0.0151057		7.9	3.75959e-16	9.83182e-05	2.76417e-06
		25	0.0134409	28	0.0181269		8	8.71531e-16	0.000110034	3.20879e-06
		25.5	0.0215054	28.5	0.00906344		8.1	1.99956e-15	0.000123034	3.72106e-06
		26	0.0215054	29	0		8.2	4.54045e-15	0.000137448	4.31061e-06
		26.5	0.00537634	29.5	0.00906344		8.3	1.02041e-14	0.000153411	4.98837e-06
		27	0.0107527	30	0.00302115		8.4	2.26965e-14	0.000171075	5.76667e-06
		27.5	0.00806452	30.5	0		8.5	4.99636e-14	0.000190602	6.65947e-06
		28	0.00537634	31	0.00302115		8.6	1.08858e-13	0.000212166	7.68248e-06
		28.5	0.00268817	31.5	0		8.7	2.34735e-13	0.000235958	8.85342e-06
		29	0	32	0		8.8	5.00964e-13	0.000262181	1.01922e-05
		29.5	0.00806452	32.5	0		8.9	1.05814e-12	0.000291057	1.17212e-05
		30	0.00268817	33	0		9	2.21205e-12	0.000322824	1.34655e-05
		30.5	0	33.5	0		9.1	4.57673e-12	0.000357735	1.54533e-05
		31	0	34	0.00302115		9.2	9.37187e-12	0.000396066	1.77161e-05
		31.5	0.00268817	34.5	0		9.3	1.89936e-11	0.00043811	2.02891e-05
				35	0		9.4	3.80979e-11	0.000484181	2.32116e-05
				35.5	0.00302115		9.5	7.56318e-11	0.000534616	2.65273e-05
							9.6	1.486e-10	0.000589774	3.02851e-05
							9.7	2.88964e-10	0.000650038	3.45392e-05
							9.8	5.56134e-10	0.000715816	3.93499e-05
							9.9	1.05932e-09	0.000787542	4.47839e-05
							10	1.99703e-09	0.000865676	5.09153e-05
							10.1	3.72608e-09	0.000950707	5.78258e-05
							10.2	6.88067e-09	0.00104315	6.56058e-05
							10.3	1.25754e-08	0.00114356	7.4355e-05
							10.4	2.27468e-08	0.0012525	8.41833e-05
							10.5	4.07222e-08	0.00137059	9.52114e-05
							10.6	7.21529e-08	0.00149846	0.000107572
							10.7	1.26528e-07	0.00163679	0.000121411
							10.8	2.19599e-07	0.00178629	0.000136887
							10.9	3.77211e-07	0.00194769	0.000154176
							11	6.41282e-07	0.00212176	0.000173467
							11.1	1.07901e-06	0.00230931	0.000194968
							11.2	1.79685e-06	0.00251118	0.000218906
							11.3	2.96148e-06	0.00272824	0.000245528
							11.4	4.83078e-06	0.0029614	0.0002751
							11.5	7.79894e-06	0.0032116	0.000307913
							11.6	1.24614e-05	0.00347981	0.000344281
							11.7	1.97063e-05	0.00376703	0.000384543
							11.8	3.0843e-05	0.00407429	0.000429067
							11.9	4.7777e-05	0.00440265	0.000478247
							12	7.32473e-05	0.00475319	0.000532508
							12.1	0.000111141	0.00512704	0.000592309
							12.2	0.000166905	0.00552532	0.000658139
							12.3	0.00024807	0.00594919	0.000730524
							12.4	0.000364914	0.00639982	0.000810025
							12.5	0.000531272	0.00687839	0.000897243
							12.6	0.000765516	0.00738611	0.000992817
							12.7	0.0010917	0.00792417	0.00109743
							12.8	0.00154085	0.00849379	0.0012118
							12.9	0.00215244	0.00909618	0.00133669
							13	0.00297585	0.00973253	0.00147292
							13.1	0.00407195	0.010404	0.00162135
							13.2	0.00551448	0.0111119	0.00178287
							13.3	0.00739123	0.0118572	0.00195844
							13.4	0.00980484	0.0126412	0.00214906
							13.5	0.0128728	0.0134649	0.00235578
							13.6	0.0167271	0.0143293	0.0025797
							13.7	0.0215117	0.0152356	0.00282195
							13.8	0.0273805	0.0161846	0.00308374
							13.9	0.0344921	0.0171773	0.0033663
							14	0.0430038	0.0182144	0.00367093
							14.1	0.0530648	0.0192969	0.00399896
							14.2	0.0648061	0.0204253	0.00435176
							14.3	0.0783314	0.0216002	0.00473075
							14.4	0.093706	0.0228222	0.00513739
							14.5	0.110945	0.0240917	0.00557318
							14.6	0.130006	0.0254089	0.00603964
							14.7	0.150774	0.0267741	0.00653831
							14.8	0.173061	0.0281872	0.0070708
							14.9	0.1966	0.0296483	0.00763868
							15	0.221045	0.0311571	0.00824358
							15.1	0.245973	0.0327132	0.00888711
							15.2	0.270897	0.0343161	0.0095709
							15.3	0.295279	0.0359653	0.0102966
							15.4	0.318545	0.0376598	0.0110657
							15.5	0.340111	0.0393988	0.0118799
							15.6	0.359402	0.041181	0.0127408
							15.7	0.375883	0.0430051	0.0136498
							15.8	0.389076	0.0448697	0.0146084
							15.9	0.39859	0.046773	0.015618
							16	0.404139	0.0487132	0.0166801
							16.1	0.40555	0.0506883	0.0177958
							16.2	0.402781	0.0526961	0.0189663
							16.3	0.395918	0.0547343	0.0201928
							16.4	0.385169	0.0568001	0.0214763
							16.5	0.370859	0.0588909	0.0228175
							16.6	0.353409	0.0610038	0.0242172
							16.7	0.333316	0.0631358	0.025676
							16.8	0.311133	0.0652835	0.0271944
							16.9	0.287439	0.0674436	0.0287725
							17	0.262819	0.0696125	0.0304105
							17.1	0.237837	0.0717866	0.0321082
							17.2	0.213016	0.0739621	0.0338655
							17.3	0.188823	0.0761351	0.0356817
							17.4	0.165657	0.0783014	0.0375562
							17.5	0.143838	0.080457	0.0394879
							17.6	0.123609	0.0825976	0.0414758
							17.7	0.105132	0.084719	0.0435184
							17.8	0.0884981	0.0868168	0.045614
							17.9	0.0737296	0.0888865	0.0477607
							18	0.060794	0.0909239	0.0499564
							18.1	0.0496124	0.0929243	0.0521986
							18.2	0.040071	0.0948833	0.0544847
							18.3	0.0320318	0.0967966	0.0568116
							18.4	0.0253422	0.0986598	0.0591761
							18.5	0.0198434	0.100468	0.061575
							18.6	0.015378	0.102218	0.0640043
							18.7	0.0117949	0.103905	0.0664601
							18.8	0.00895362	0.105525	0.0689383
							18.9	0.00672689	0.107073	0.0714345
							19	0.00500197	0.108547	0.0739439
							19.1	0.00368111	0.109942	0.0764618
							19.2	0.00268118	0.111255	0.078983
							19.3	0.00193279	0.112483	0.0815025
							19.4	0.00137897	0.113622	0.0840146
							19.5	0.000973722	0.114669	0.0865141
							19.6	0.000680497	0.115622	0.088995
							19.7	0.000470683	0.116478	0.0914518
							19.8	0.000322211	0.117234	0.0938785
							19.9	0.000218305	0.11789	0.0962693
							20	0.000146386	0.118443	0.0986181
							20.1	9.71501e-05	0.118891	0.100919
							20.2	6.38115e-05	0.119234	0.103166
							20.3	4.14826e-05	0.119471	0.105353
							20.4	2.66896e-05	0.1196	0.107475
							20.5	1.69954e-05	0.119622	0.109525
							20.6	1.0711e-05	0.119536	0.111498
							20.7	6.68097e-06	0.119343	0.113388
							20.8	4.12439e-06	0.119044	0.11519
							20.9	2.51994e-06	0.118638	0.116899
							21	1.52382e-06	0.118127	0.11851
							21.1	9.1198e-07	0.117513	0.120017
							21.2	5.40193e-07	0.116797	0.121418
							21.3	3.16682e-07	0.115981	0.122707
							21.4	1.83742e-07	0.115067	0.12388
							21.5	1.05512e-07	0.114058	0.124934
							21.6	5.99667e-08	0.112956	0.125866
							21.7	3.37308e-08	0.111764	0.126673
							21.8	1.87783e-08	0.110486	0.127352
							21.9	1.03465e-08	0.109124	0.127902
							22	5.64214e-09	0.107681	0.12832
							22.1	3.04512e-09	0.106163	0.128605
							22.2	1.62658e-09	0.104571	0.128757
							22.3	8.59918e-10	0.102911	0.128775
							22.4	4.49935e-10	0.101187	0.128658
							22.5	2.32998e-10	0.0994014	0.128408
							22.6	1.19417e-10	0.0975599	0.128025
							22.7	6.05748e-11	0.0956665	0.12751
							22.8	3.04108e-11	0.0937255	0.126865
							22.9	1.51103e-11	0.0917413	0.126091
							23	7.43073e-12	0.0897184	0.125192
							23.1	3.61659e-12	0.0876613	0.12417
							23.2	1.74212e-12	0.0855744	0.123027
							23.3	8.30554e-13	0.0834621	0.121769
							23.4	3.91894e-13	0.0813288	0.120398
							23.5	1.83012e-13	0.0791787	0.118918
							23.6	8.45865e-14	0.0770162	0.117334
							23.7	3.86931e-14	0.0748455	0.11565
							23.8	1.75177e-14	0.0726706	0.113872
							23.9	7.8493e-15	0.0704954	0.112005
							24	3.48094e-15	0.0683239	0.110053
							24.1	1.52782e-15	0.0661598	0.108023
							24.2	6.63679e-16	0.0640066	0.10592
							24.3	2.85335e-16	0.0618679	0.103749
							24.4	1.21413e-16	0.0597469	0.101517
							24.5	5.11308e-17	0.0576467	0.0992302
							24.6	2.13114e-17	0.0555704	0.0968934
							24.7	8.79128e-18	0.0535207	0.0945132
							24.8	3.58925e-18	0.0515003	0.0920954
							24.9	1.45032e-18	0.0495116	0.089646
							25	5.80013e-19	0.0475569	0.0871708
							25.1	2.29573e-19	0.0456384	0.0846757
							25.2	8.99322e-20	0.0437579	0.0821663
							25.3	3.48674e-20	0.0419171	0.0796483
							25.4	1.33794e-20	0.0401177	0.077127
							25.5	5.08115e-21	0.0383611	0.0746078
							25.6	1.90985e-21	0.0366484	0.0720956
							25.7	7.10473e-22	0.0349807	0.0695955
							25.8	2.61581e-22	0.0333588	0.0671121
							25.9	9.53182e-23	0.0317836	0.0646499
							26	3.43761e-23	0.0302555	0.0622132
							26.1	1.22701e-23	0.0287751	0.059806
							26.2	4.3346e-24	0.0273424	0.057432
							26.3	1.51552e-24	0.0259578	0.0550949
							26.4	5.24427e-25	0.0246211	0.0527978
							26.5	1.79605e-25	0.0233323	0.0505437
							26.6	6.08785e-26	0.022091	0.0483355
							26.7	2.0423e-26	0.020897	0.0461757
							26.8	6.78088e-27	0.0197498	0.0440663
							26.9	2.22825e-27	0.0186487	0.0420096
							27	7.24688e-28	0.0175933	0.0400071
							27.1	2.33265e-28	0.0165826	0.0380604
							27.2	7.43121e-29	0.015616	0.0361708
							27.3	2.34304e-29	0.0146924	0.0343391
							27.4	7.31157e-30	0.0138111	0.0325662
							27.5	2.25815e-30	0.012971	0.0308527
							27.6	6.90248e-31	0.012171	0.0291989
							27.7	2.08818e-31	0.0114101	0.027605
							27.8	6.25234e-32	0.0106872	0.0260709
							27.9	1.8528e-32	0.0100011	0.0245964
							28	5.43405e-33	0.00935056	0.0231812
							28.1	1.57736e-33	0.00873452	0.0218246
							28.2	4.53155e-34	0.00815173	0.020526
							28.3	1.28847e-34	0.00760099	0.0192845
							28.4	3.62588e-35	0.00708109	0.0180993
							28.5	1.00986e-35	0.00659082	0.0169692
							28.6	2.78371e-36	0.00612898	0.0158932
							28.7	7.59442e-37	0.00569438	0.0148698
							28.8	2.05058e-37	0.00528585	0.0138979
							28.9	5.47985e-38	0.00490221	0.0129759
							29	1.44935e-38	0.00454233	0.0121025
							29.1	3.7939e-39	0.00420509	0.0112761
							29.2	9.82905e-40	0.00388939	0.0104953
							29.3	2.52027e-40	0.00359415	0.00975827
							29.4	6.39578e-41	0.00331834	0.00906358
							29.5	1.60639e-41	0.00306095	0.00840958
							29.6	3.99318e-42	0.00282098	0.00779465
							29.7	9.8242e-43	0.00259749	0.00721715
							29.8	2.39214e-43	0.00238955	0.00667549
							29.9	5.76484e-44	0.00219628	0.00616804
							30	1.37499e-44	0.00201684	0.00569323
							30.1	3.24579e-45	0.00185038	0.0052495
							30.2	7.5832e-46	0.00169614	0.00483532
							30.3	1.75346e-46	0.00155336	0.00444917
							30.4	4.01282e-47	0.00142132	0.0040896
							30.5	9.08897e-48	0.00129934	0.00375517
							30.6	2.03747e-48	0.00118676	0.0034445
							30.7	4.5204e-49	0.00108295	0.00315624
							30.8	9.926e-50	0.000987342	0.00288909
							30.9	2.15716e-50	0.000899363	0.0026418
							31	4.63982e-51	0.000818487	0.00241316
							31.1	9.87712e-52	0.000744215	0.00220201
							31.2	2.08099e-52	0.000676074	0.00200724
							31.3	4.33932e-53	0.00061362	0.0018278
							31.4	8.95537e-54	0.000556435	0.00166266
							31.5	1.82918e-54	0.000504126	0.00151087
							31.6	3.69776e-55	0.000456324	0.00137151
							31.7	7.39832e-56	0.000412683	0.0012437
							31.8	1.465e-56	0.00037288	0.00112663
							31.9	2.87114e-57	0.000336614	0.00101952
							32	5.56904e-58	0.000303601	0.000921626
							32.1	1.0691e-58	0.00027358	0.000832267
							32.2	2.03126e-59	0.000246307	0.000750789
							32.3	3.81965e-60	0.000221552	0.000676582
							32.4	7.10875e-61	0.000199107	0.000609075
							32.5	1.3094e-61	0.000178775	0.000547732
							32.6	2.38707e-62	0.000160374	0.000492054
							32.7	4.30692e-63	0.000143738	0.000441576
							32.8	7.69094e-64	0.000128713	0.000395863
							32.9	1.35926e-64	0.000115154	0.000354513
							33	2.37759e-65	0.000102931	0.000317152
							33.1	4.11606e-66	9.19225e-05	0.000283432
							33.2	7.0524e-67	8.20177e-05	0.000253034
							33.3	1.19592e-67	7.31144e-05	0.000225661
							33.4	2.00715e-68	6.5119e-05	0.000201039
							33.5	3.33402e-69	5.79459e-05	0.000178917
							33.6	5.48109e-70	5.15165e-05	0.000159064
							33.7	8.91819e-71	4.57593e-05	0.000141266
							33.8	1.43614e-71	4.0609e-05	0.000125329
							33.9	2.28891e-72	3.6006e-05	0.000111074
							34	3.61052e-73	3.18961e-05	9.83382e-05
							34.1	5.63667e-74	2.82298e-05	8.69719e-05
							34.2	8.70935e-75	2.49626e-05	7.68392e-05
							34.3	1.33186e-75	2.20536e-05	6.78163e-05
							34.4	2.01579e-76	1.94661e-05	5.97905e-05
							34.5	3.01954e-77	1.71668e-05	5.26597e-05
							34.6	4.47658e-78	1.51254e-05	4.6331e-05
							34.7	6.56846e-79	1.33149e-05	4.07205e-05
							34.8	9.53875e-80	1.17105e-05	3.57521e-05
							34.9	1.37098e-80	1.02902e-05	3.13572e-05
							35	1.9502e-81	9.03397e-06	2.74739e-05
							35.1	2.74562e-82	7.92402e-06	2.40465e-05
							35.2	3.8257e-83	6.94418e-06	2.10247e-05
							35.3	5.27585e-84	6.08004e-06	1.83635e-05
							35.4	7.20088e-85	5.31865e-06	1.60224e-05
							35.5	9.72722e-86	4.64843e-06	1.39652e-05
							35.6	1.30048e-86	4.05901e-06	1.21595e-05
							35.7	1.72079e-87	3.54114e-06	1.05762e-05
							35.8	2.25353e-88	3.08657e-06	9.18954e-06
							35.9	2.92085e-89	2.68794e-06	7.97635e-06
							36	3.74685e-90	2.33868e-06	6.91611e-06
							36.1	4.75702e-91	2.03298e-06	5.99055e-06
							36.2	5.97741e-92	1.76564e-06	5.18345e-06
							36.3	7.43366e-93	1.53209e-06	4.48042e-06
							36.4	9.14962e-94	1.32823e-06	3.86871e-06
							36.5	1.11459e-94	1.15046e-06	3.33704e-06
							36.6	1.3438e-95	9.95593e-07	2.87543e-06
							36.7	1.6035e-96	8.60796e-07	2.4751e-06
							36.8	1.8937e-97	7.43581e-07	2.12828e-06
							36.9	2.21343e-98	6.4175e-07	1.82816e-06
							37	2.56053e-99	5.53366e-07	1.56872e-06
							37.1	2.93161e-100	4.76726e-07	1.3447e-06
							37.2	3.32194e-101	4.10332e-07	1.15147e-06
							37.3	3.72554e-102	3.52867e-07	9.84976e-07
							37.4	4.13521e-103	3.03177e-07	8.41681e-07
							37.5	4.54272e-104	2.6025e-07	7.18483e-07
							37.6	4.93907e-105	2.232e-07	6.12679e-07
							37.7	5.31479e-106	1.91253e-07	5.21911e-07
							37.8	5.66026e-107	1.63731e-07	4.44128e-07
							37.9	5.96621e-108	1.40043e-07	3.77543e-07
							38	6.22402e-109	1.19675e-07	3.20607e-07
							38.1	6.4262e-110	1.02178e-07	2.71973e-07
							38.2	6.56672e-111	8.716e-08	2.30477e-07
							38.3	6.6413e-112	7.42827e-08	1.95108e-07
							38.4	6.64766e-113	6.3251e-08	1.64995e-07
							38.5	6.5856e-114	5.38093e-08	1.39385e-07
							38.6	6.45702e-115	4.57358e-08	1.17627e-07
							38.7	6.26585e-116	3.88387e-08	9.91616e-08
							38.8	6.01781e-117	3.29521e-08	8.35082e-08
							38.9	5.72016e-118	2.79325e-08	7.02526e-08
							39	5.38131e-119	2.36563e-08	5.90395e-08
							39.1	5.01048e-120	2.00167e-08	4.95645e-08
							39.2	4.61723e-121	1.69219e-08	4.15667e-08
							39.3	4.21108e-122	1.42927e-08	3.48232e-08
							39.4	3.80117e-123	1.20612e-08	2.91433e-08
							39.5	3.39587e-124	1.01689e-08	2.43644e-08
							39.6	3.00259e-125	8.56581e-09	2.0348e-08
							39.7	2.62755e-126	7.20895e-09	1.69759e-08
							39.8	2.27571e-127	6.06156e-09	1.41479e-08
							39.9	1.95072e-128	5.09222e-09	1.17788e-08
							40	1.65494e-129	4.27405e-09	9.79615e-09
