# Supplementary material for: A fluorescent multi-domain protein reveals the unfolding mechanism of Hsp70
Source: Nat Chem Biol. 2022 Oct 20;19(2):198–205. doi: 10.1038/s41589-022-01162-9 (PMC9889267; doi:10.1038/s41589-022-01162-9)
Supplement: Source Data Extended Data Fig. 5 — Statistical source data. [file 41589_2022_1162_MOESM13_ESM.xlsx]

## Sheet: Ext Data Fig 5 top panel
Differential Refractive Index (A.U.)					Molecular Weights by RALS (kDa)
Retention Volume (mL)	UMLucV	native MLucV	native Luciferase		Retention Volume (mL)	UMLucV	Retention Volume (mL)	native MLucV	Retention Volume (mL)	native Luciferase
0	-0.16612	-3.81951	-4.17228		8.10133	2369.01	11.802	95.3356	14.2007	58.0403
0.002333	-0.17861	-5.35318	-5.38464		8.10367	2360.49	11.8043	95.8649	14.203	58.1058
0.004667	-0.19261	-7.0155	-6.64442		8.106	2352.51	11.8067	96.3199	14.2053	58.2076
0.007	-0.20568	-8.75309	-7.92985		8.10833	2344.29	11.809	96.7776	14.2077	58.3463
0.009333	-0.21834	-10.5401	-9.23011		8.11067	2332.66	11.8113	97.2231	14.21	58.5287
0.011667	-0.23174	-12.3553	-10.5274		8.113	2322.45	11.8137	97.6449	14.2123	58.7136
0.014	-0.24457	-14.1677	-11.8082		8.11533	2311.58	11.816	98.0991	14.2147	58.8535
0.016333	-0.25509	-15.9644	-13.0641		8.11767	2302.23	11.8183	98.5809	14.217	58.9901
0.018667	-0.26454	-17.7246	-14.2813		8.12	2294.53	11.8207	99.0498	14.2193	59.0871
0.021	-0.27251	-19.4411	-15.4496		8.12233	2290.34	11.823	99.4957	14.2217	59.1435
0.023333	-0.27981	-21.0956	-16.5593		8.12467	2285.49	11.8253	99.9751	14.224	59.1785
0.025667	-0.28339	-22.6705	-17.6063		8.127	2279.9	11.8277	100.463	14.2263	59.2417
0.028	-0.28518	-24.1527	-18.5777		8.12933	2271.45	11.83	100.949	14.2287	59.272
0.030333	-0.28638	-25.5358	-19.4738		8.13167	2263.84	11.8323	101.383	14.231	59.2846
0.032667	-0.28602	-26.8065	-20.2831		8.134	2243.49	11.8347	101.851	14.2333	59.2888
0.035	-0.28425	-27.9604	-20.9927		8.13633	2227.13	11.837	102.332	14.2357	59.3091
0.037333	-0.28059	-28.986	-21.4239		8.13867	2220.16	11.8393	102.826	14.238	59.3105
0.039667	-0.27742	-29.7463	-21.4544		8.141	2210.52	11.8417	103.285	14.2403	59.333
0.042	-0.27078	-29.9658	-21.1889		8.14333	2200.87	11.844	103.733	14.2427	59.3936
0.044333	-0.25278	-29.71	-20.7432		8.14567	2197.86	11.8463	104.124	14.245	59.4811
0.046667	-0.22982	-29.146	-20.1933		8.148	2195.68	11.8487	104.48	14.2473	59.559
0.049	-0.20925	-28.398	-19.584		8.15033	2188.9	11.851	104.797	14.2497	59.6539
0.051333	-0.19181	-27.5535	-18.9452		8.15267	2185.36	11.8533	105.091	14.252	59.7211
0.053667	-0.17669	-26.6587	-18.2954		8.155	2182.08	11.8557	105.408	14.2543	59.787
0.056	-0.16758	-25.7431	-17.6436		8.15733	2180.55	11.858	105.969	14.2567	59.8546
0.058333	-0.16186	-24.8262	-17.0007		8.15967	2177.72	11.8603	106.616	14.259	59.9445
0.060667	-0.16207	-23.9239	-16.3738		8.162	2174.29	11.8627	107.246	14.2613	60.018
0.063	-0.16648	-23.0508	-15.7677		8.16433	2169.59	11.865	107.917	14.2637	60.0883
0.065333	-0.16909	-22.2109	-15.1879		8.16667	2164.24	11.8673	108.575	14.266	60.1305
0.067667	-0.17161	-21.408	-14.6387		8.169	2155.75	11.8697	109.089	14.2683	60.1608
0.07	-0.17281	-20.6502	-14.1213		8.17133	2143.98	11.872	109.25	14.2707	60.1659
0.072333	-0.17368	-19.9377	-13.6375		8.17367	2131.27	11.8743	109.261	14.273	60.1627
0.074667	-0.17456	-19.2703	-13.1865		8.176	2123.47	11.8767	109.273	14.2753	60.1846
0.077	-0.17641	-18.6431	-12.7665		8.17833	2114.83	11.879	109.262	14.2777	60.2154
0.079333	-0.17473	-18.0568	-12.3759		8.18067	2111.23	11.8813	109.211	14.28	60.2303
0.081667	-0.1747	-17.5085	-12.0088		8.183	2107.46	11.8837	109.327	14.2823	60.2685
0.084	-0.17203	-16.9984	-11.6662		8.18533	2102.96	11.886	109.542	14.2847	60.2931
0.086333	-0.17017	-16.5155	-11.3442		8.18767	2101.86	11.8883	109.741	14.287	60.3148
0.088667	-0.168	-16.0617	-11.04		8.19	2098.54	11.8907	109.971	14.2893	60.3299
0.091	-0.16458	-15.6322	-10.753		8.19233	2089.65	11.893	110.16	14.2917	60.3562
0.093333	-0.16207	-15.2223	-10.4773		8.19467	2081.92	11.8953	110.34	14.294	60.3624
0.095667	-0.16022	-14.8371	-10.2149		8.197	2077.3	11.8977	110.475	14.2963	60.3806
0.098	-0.15829	-14.4664	-9.96282		8.19933	2071.04	11.9	110.577	14.2987	60.4108
0.100333	-0.15875	-14.1137	-9.72692		8.20167	2068.04	11.9023	110.63	14.301	60.4512
0.102667	-0.1583	-13.778	-9.49905		8.204	2067.34	11.9047	110.518	14.3033	60.4986
0.105	-0.15719	-13.4529	-9.27793		8.20633	2066.32	11.907	110.382	14.3057	60.5457
0.107333	-0.15667	-13.1412	-9.06568		8.20867	2063.6	11.9093	110.292	14.308	60.6169
0.109667	-0.16009	-12.8405	-8.86053		8.211	2059.61	11.9117	110.191	14.3103	60.703
0.112	-0.16509	-12.5504	-8.65932		8.21333	2054.91	11.914	110.115	14.3127	60.7919
0.114333	-0.17009	-12.2692	-8.46459		8.21567	2050.32	11.9163	110.174	14.315	60.8627
0.116667	-0.17467	-11.9932	-8.27631		8.218	2048.24	11.9187	110.455	14.3173	60.9198
0.119	-0.17833	-11.7254	-8.08997		8.22033	2047.01	11.921	110.797	14.3197	60.9574
0.121333	-0.18161	-11.4659	-7.91107		8.22267	2043.12	11.9233	111.138	14.322	60.9911
0.123667	-0.18139	-11.2188	-7.73716		8.225	2039.99	11.9257	111.489	14.3243	61.0008
0.126	-0.18136	-10.9781	-7.56789		8.22733	2035.34	11.928	111.841	14.3267	61.0083
0.128333	-0.18002	-10.7424	-7.40536		8.22967	2027.67	11.9303	112.073	14.329	61.0184
0.130667	-0.17924	-10.51	-7.24732		8.232	2018.16	11.9327	112.272	14.3313	61.0279
0.133	-0.17375	-10.2815	-7.09343		8.23433	2007.86	11.935	112.477	14.3337	61.0366
0.135333	-0.16861	-10.0582	-6.94558		8.23667	2000.54	11.9373	112.668	14.336	61.0467
0.137667	-0.16568	-9.84194	-6.79997		8.239	1996.29	11.9397	112.873	14.3383	61.0551
0.14	-0.16285	-9.63709	-6.66099		8.24133	1992.79	11.942	113.075	14.3407	61.0815
0.142333	-0.16001	-9.43496	-6.52512		8.24367	1989.45	11.9443	113.255	14.343	61.1047
0.144667	-0.15536	-9.23817	-6.39134		8.246	1986.79	11.9467	113.417	14.3453	61.1302
0.147	-0.15062	-9.04451	-6.25711		8.24833	1981.32	11.949	113.556	14.3477	61.1622
0.149333	-0.14457	-8.85464	-6.12503		8.25067	1974.81	11.9513	113.667	14.35	61.1989
0.151667	-0.14214	-8.6726	-6.00053		8.253	1970.25	11.9537	113.754	14.3523	61.2354
0.154	-0.14111	-8.49284	-5.88008		8.25533	1967.12	11.956	113.839	14.3547	61.2762
0.156333	-0.13844	-8.32193	-5.76187		8.25767	1965.14	11.9583	113.933	14.357	61.3095
0.158667	-0.1403	-8.15535	-5.6488		8.26	1963.25	11.9607	114.023	14.3593	61.3487
0.161	-0.14356	-7.99142	-5.53808		8.26233	1961.09	11.963	114.11	14.3617	61.3928
0.163333	-0.14807	-7.83832	-5.431		8.26467	1957.96	11.9653	114.184	14.364	61.4319
0.165667	-0.15495	-7.69292	-5.32792		8.267	1954.34	11.9677	114.261	14.3663	61.4523
0.168	-0.15821	-7.55543	-5.22798		8.26933	1950.3	11.97	114.334	14.3687	61.4683
0.170333	-0.16115	-7.42229	-5.12949		8.27167	1945.54	11.9723	114.406	14.371	61.4794
0.172667	-0.16408	-7.29456	-5.03794		8.274	1940.48	11.9747	114.479	14.3733	61.4862
0.175	-0.16504	-7.16933	-4.95092		8.27633	1936.48	11.977	114.58	14.3757	61.4928
0.177333	-0.16558	-7.05009	-4.86601		8.27867	1932.7	11.9793	114.686	14.378	61.5021
0.179667	-0.16546	-6.93697	-4.78514		8.281	1929.57	11.9817	114.801	14.3803	61.5105
0.182	-0.16477	-6.82286	-4.70421		8.28333	1926.4	11.984	114.937	14.3827	61.5175
0.184333	-0.16284	-6.70654	-4.62384		8.28567	1923.1	11.9863	115.082	14.385	61.5229
0.186667	-0.15942	-6.58893	-4.54356		8.288	1919.41	11.9887	115.229	14.3873	61.5228
0.189	-0.1546	-6.4719	-4.46454		8.29033	1914.9	11.991	115.388	14.3897	61.5265
0.191333	-0.15143	-6.35479	-4.38786		8.29267	1908.95	11.9933	115.532	14.392	61.5353
0.193667	-0.1462	-6.23975	-4.31173		8.295	1903.76	11.9957	115.656	14.3943	61.5422
0.196	-0.14279	-6.12258	-4.2361		8.29733	1899.07	11.998	115.76	14.3967	61.5559
0.198333	-0.13706	-6.0069	-4.15852		8.29967	1894.04	12.0003	115.847	14.399	61.5776
0.200667	-0.13159	-5.89414	-4.07859		8.302	1889.7	12.0027	115.909	14.4013	61.6077
0.203	-0.12775	-5.77689	-4.00196		8.30433	1886.33	12.005	115.962	14.4037	61.636
0.205333	-0.12467	-5.66249	-3.92478		8.30667	1883.57	12.0073	116.006	14.406	61.6705
0.207667	-0.12489	-5.55529	-3.8481		8.309	1880.85	12.0097	116.054	14.4083	61.7077
0.21	-0.12848	-5.44724	-3.77282		8.31133	1878.13	12.012	116.112	14.4107	61.7436
0.212333	-0.1348	-5.33968	-3.70113		8.31367	1875.24	12.0143	116.173	14.413	61.7757
0.214667	-0.14251	-5.2327	-3.62894		8.316	1872.51	12.0167	116.233	14.4153	61.7959
0.217	-0.14874	-5.13334	-3.55995		8.31833	1869.97	12.019	116.29	14.4177	61.8061
0.219333	-0.15365	-5.03833	-3.493		8.32067	1867.76	12.0213	116.348	14.42	61.804
0.221667	-0.1574	-4.95173	-3.42615		8.323	1864.73	12.0237	116.401	14.4223	61.7926
0.224	-0.15803	-4.86484	-3.3624		8.32533	1861.27	12.026	116.452	14.4247	61.7806
0.226333	-0.15997	-4.7786	-3.30319		8.32767	1856.74	12.0283	116.521	14.427	61.77
0.228667	-0.1601	-4.70005	-3.24822		8.33	1851.36	12.0307	116.602	14.4293	61.7653
0.231	-0.15825	-4.6235	-3.1966		8.33233	1846.31	12.033	116.689	14.4317	61.7651
0.233333	-0.15599	-4.54631	-3.14527		8.33467	1841.66	12.0353	116.782	14.434	61.7697
0.235667	-0.15514	-4.46983	-3.09505		8.337	1837.41	12.0377	116.878	14.4363	61.7743
0.238	-0.15123	-4.39534	-3.04452		8.33933	1834.18	12.04	116.978	14.4387	61.7811
0.240333	-0.15085	-4.32464	-2.99524		8.34167	1830.93	12.0423	117.083	14.441	61.7887
0.242667	-0.14769	-4.25315	-2.95011		8.344	1827.29	12.0447	117.183	14.4433	61.7979
0.245	-0.14452	-4.18265	-2.90273		8.34633	1823.55	12.047	117.271	14.4457	61.8056
0.247333	-0.14077	-4.11188	-2.85954		8.34867	1819.59	12.0493	117.338	14.448	61.8233
0.249667	-0.13769	-4.04373	-2.8138		8.351	1815.25	12.0517	117.386	14.4503	61.8467
0.252	-0.1355	-3.97488	-2.76812		8.35333	1811.05	12.054	117.422	14.4527	61.8732
0.254333	-0.13416	-3.90453	-2.72263		8.35567	1807.18	12.0563	117.45	14.455	61.9028
0.256667	-0.13378	-3.83062	-2.67705		8.358	1803.65	12.0587	117.475	14.4573	61.9334
0.259	-0.13458	-3.76205	-2.63072		8.36033	1800.41	12.061	117.499	14.4597	61.965
0.261333	-0.13784	-3.69441	-2.58543		8.36267	1797.24	12.0633	117.528	14.462	61.9945
0.263667	-0.14168	-3.62577	-2.53985		8.365	1794.17	12.0657	117.572	14.4643	62.0222
0.266	-0.14519	-3.55976	-2.49226		8.36733	1790.84	12.068	117.614	14.4667	62.0404
0.268333	-0.14945	-3.49697	-2.44823		8.36967	1787.61	12.0703	117.646	14.469	62.0505
0.270667	-0.15443	-3.43909	-2.40888		8.372	1784.63	12.0727	117.679	14.4713	62.0467
0.273	-0.1572	-3.38414	-2.36779		8.37433	1781.75	12.075	117.713	14.4737	62.0375
0.275333	-0.15865	-3.32818	-2.32739		8.37667	1778.59	12.0773	117.767	14.476	62.0242
0.277667	-0.15945	-3.27409	-2.28935		8.379	1775.14	12.0797	117.835	14.4783	62.0056
0.28	-0.16065	-3.22341	-2.25549		8.38133	1771.4	12.082	117.912	14.4807	61.9882
0.282333	-0.15905	-3.16931	-2.21859		8.38367	1767.45	12.0843	118.001	14.483	61.9766
0.284667	-0.15735	-3.11278	-2.18189		8.386	1763.49	12.0867	118.1	14.4853	61.9659
0.287	-0.15304	-3.05476	-2.14469		8.38833	1759.62	12.089	118.19	14.4877	61.959
0.289333	-0.14953	-2.99867	-2.10734		8.39067	1755.77	12.0913	118.26	14.49	61.9559
0.291667	-0.14645	-2.94307	-2.07024		8.393	1752.04	12.0937	118.327	14.4923	61.9517
0.294	-0.14164	-2.88805	-2.0321		8.39533	1748.29	12.096	118.387	14.4947	61.9474
0.296333	-0.13615	-2.83402	-1.9948		8.39767	1744.35	12.0983	118.431	14.497	61.9479
0.298667	-0.13275	-2.78526	-1.9584		8.4	1740.38	12.1007	118.462	14.4993	61.9504
0.301	-0.128	-2.73423	-1.92329		8.40233	1736.66	12.103	118.489	14.5017	61.9569
0.303333	-0.12442	-2.68775	-1.88819		8.40467	1733.06	12.1053	118.506	14.504	61.967
0.305667	-0.12093	-2.63472	-1.85418		8.407	1729.54	12.1077	118.521	14.5063	61.9804
0.308	-0.12089	-2.58476	-1.82118		8.40933	1726.23	12.11	118.535	14.5087	61.9964
0.310333	-0.12531	-2.53779	-1.78982		8.41167	1723.04	12.1123	118.54	14.511	62.0141
0.312667	-0.13129	-2.48982	-1.76021		8.414	1719.75	12.1147	118.541	14.5133	62.0312
0.315	-0.13637	-2.44177	-1.73054		8.41633	1716.51	12.117	118.557	14.5157	62.0446
0.317333	-0.14029	-2.39965	-1.69933		8.41867	1713.24	12.1193	118.581	14.518	62.0554
0.319667	-0.1452	-2.3608	-1.67147		8.421	1709.88	12.1217	118.6	14.5203	62.0606
0.322	-0.14748	-2.32602	-1.6464		8.42333	1706.58	12.124	118.607	14.5227	62.06
0.324333	-0.149	-2.29708	-1.62148		8.42567	1703.37	12.1263	118.618	14.525	62.0569
0.326667	-0.14971	-2.26842	-1.60214		8.428	1700.22	12.1287	118.631	14.5273	62.0516
0.329	-0.1496	-2.24497	-1.58761		8.43033	1697.07	12.131	118.637	14.5297	62.0419
0.331333	-0.14725	-2.21995	-1.57317		8.43267	1693.91	12.1333	118.649	14.532	62.0332
0.333667	-0.14482	-2.19614	-1.55963		8.435	1690.62	12.1357	118.684	14.5343	62.0252
0.336	-0.14323	-2.17483	-1.54623		8.43733	1687.2	12.138	118.747	14.5367	62.0147
0.338333	-0.1412	-2.15394	-1.53494		8.43967	1683.68	12.1403	118.815	14.539	62.0093
0.340667	-0.13729	-2.12821	-1.52295		8.442	1680.12	12.1427	118.893	14.5413	62.0026
0.343	-0.13298	-2.10298	-1.5112		8.44433	1676.63	12.145	118.974	14.5437	61.9975
0.345333	-0.12577	-2.07767	-1.50036		8.44667	1673.26	12.1473	119.038	14.546	61.9933
0.347667	-0.12136	-2.05443	-1.48901		8.449	1669.69	12.1497	119.081	14.5483	61.9914
0.35	-0.11703	-2.03184	-1.47906		8.45133	1666.07	12.152	119.11	14.5507	61.9936
0.352333	-0.11231	-2.0143	-1.46782		8.45367	1662.53	12.1543	119.126	14.553	62.0001
0.354667	-0.10863	-1.99762	-1.45702		8.456	1658.97	12.1567	119.134	14.5553	62.0047
0.357	-0.10769	-1.98001	-1.44478		8.45833	1655.46	12.159	119.137	14.5577	62.0126
0.359333	-0.10856	-1.96654	-1.43234		8.46067	1652.22	12.1613	119.142	14.56	62.0222
0.361667	-0.11184	-1.95499	-1.42154		8.463	1648.97	12.1637	119.138	14.5623	62.0331
0.364	-0.11716	-1.94259	-1.41145		8.46533	1645.85	12.166	119.129	14.5647	62.0405
0.366333	-0.12026	-1.92997	-1.40155		8.46767	1642.96	12.1683	119.12	14.567	62.0434
0.368667	-0.12591	-1.92248	-1.3931		8.47	1640.14	12.1707	119.107	14.5693	62.0408
0.371	-0.12926	-1.91578	-1.38635		8.47233	1637.21	12.173	119.092	14.5717	62.0356
0.373333	-0.13046	-1.91186	-1.3757		8.47467	1634.13	12.1753	119.083	14.574	62.025
0.375667	-0.1333	-1.90658	-1.3683		8.477	1631.17	12.1777	119.088	14.5763	62.01
0.378	-0.13616	-1.90537	-1.36639		8.47933	1628.21	12.18	119.097	14.5787	61.9937
0.380333	-0.13711	-1.90273	-1.36542		8.48167	1625.38	12.1823	119.109	14.581	61.9796
0.382667	-0.13568	-1.89709	-1.36281		8.484	1622.62	12.1847	119.128	14.5833	61.9674
0.385	-0.13423	-1.88711	-1.3603		8.48633	1619.93	12.187	119.155	14.5857	61.954
0.387333	-0.13363	-1.88233	-1.35664		8.48867	1617.15	12.1893	119.189	14.588	61.9406
0.389667	-0.13293	-1.87428	-1.35274		8.491	1614.28	12.1917	119.228	14.5903	61.9276
0.392	-0.13182	-1.86316	-1.34818		8.49333	1611.28	12.194	119.279	14.5927	61.9144
0.394333	-0.12833	-1.85111	-1.34113		8.49567	1608.34	12.1963	119.327	14.595	61.905
0.396667	-0.12449	-1.83792	-1.32983		8.498	1605.47	12.1987	119.37	14.5973	61.897
0.399	-0.12297	-1.82309	-1.32014		8.50033	1602.49	12.201	119.402	14.5997	61.8928
0.401333	-0.11882	-1.80377	-1.31094		8.50267	1599.66	12.2033	119.429	14.602	61.8957
0.403667	-0.11433	-1.78638	-1.30009		8.505	1597.08	12.2057	119.447	14.6043	61.9012
0.406	-0.11182	-1.76678	-1.28915		8.50733	1594.17	12.208	119.457	14.6067	61.9072
0.408333	-0.11294	-1.7481	-1.2765		8.50967	1591.17	12.2103	119.46	14.609	61.9149
0.410667	-0.11843	-1.72614	-1.26097		8.512	1587.96	12.2127	119.463	14.6113	61.9263
0.413	-0.1268	-1.70683	-1.24802		8.51433	1584.26	12.215	119.465	14.6137	61.9332
0.415333	-0.13287	-1.68245	-1.23349		8.51667	1580.5	12.2173	119.469	14.616	61.9346
0.417667	-0.13902	-1.65721	-1.22109		8.519	1577.46	12.2197	119.47	14.6183	61.9324
0.42	-0.14384	-1.6379	-1.2089		8.52133	1574.81	12.222	119.468	14.6207	61.9277
0.422333	-0.14654	-1.62471	-1.1978		8.52367	1572.3	12.2243	119.465	14.623	61.9193
0.424667	-0.15013	-1.61416	-1.18581		8.526	1570.13	12.2267	119.461	14.6253	61.907
0.427	-0.15183	-1.60332	-1.17521		8.52833	1567.94	12.229	119.455	14.6277	61.891
0.429333	-0.15319	-1.58835	-1.16716		8.53067	1565.48	12.2313	119.445	14.63	61.8746
0.431667	-0.1534	-1.57488	-1.16171		8.533	1562.99	12.2337	119.438	14.6323	61.8572
0.434	-0.15328	-1.5587	-1.15406		8.53533	1560.61	12.236	119.43	14.6347	61.842
0.436333	-0.1497	-1.54337	-1.14596		8.53767	1558.22	12.2383	119.425	14.637	61.8259
0.438667	-0.14727	-1.52747	-1.13396		8.54	1555.75	12.2407	119.432	14.6393	61.8131
0.441	-0.1451	-1.51307	-1.12387		8.54233	1553.24	12.243	119.448	14.6417	61.7983
0.443333	-0.14209	-1.49418	-1.11701		8.54467	1550.61	12.2453	119.473	14.644	61.78
0.445667	-0.13702	-1.47444	-1.10657		8.547	1547.97	12.2477	119.496	14.6463	61.763
0.448	-0.1332	-1.45676	-1.09133		8.54933	1545.02	12.25	119.512	14.6487	61.7486
0.450333	-0.12839	-1.4348	-1.07989		8.55167	1541.8	12.2523	119.528	14.651	61.7367
0.452667	-0.12283	-1.4132	-1.06664		8.554	1538.98	12.2547	119.542	14.6533	61.7277
0.455	-0.11693	-1.39068	-1.0521		8.55633	1536.38	12.257	119.549	14.6557	61.7231
0.457333	-0.11244	-1.37029	-1.03742		8.55867	1534.05	12.2593	119.554	14.658	61.7201
0.459667	-0.10969	-1.34941	-1.01978		8.561	1532.3	12.2617	119.556	14.6603	61.7252
0.462	-0.11155	-1.33472	-1.00325		8.56333	1530.6	12.264	119.555	14.6627	61.7317
0.464333	-0.1144	-1.32018	-0.98706		8.56567	1528.22	12.2663	119.552	14.665	61.7373
0.466667	-0.11684	-1.30278	-0.97262		8.568	1525.59	12.2687	119.549	14.6673	61.7392
0.469	-0.12026	-1.28582	-0.95743		8.57033	1522.73	12.271	119.541	14.6697	61.7389
0.471333	-0.12246	-1.26899	-0.94135		8.57267	1519.75	12.2733	119.533	14.672	61.7327
0.473667	-0.12358	-1.25616	-0.9301		8.575	1516.95	12.2757	119.521	14.6743	61.7257
0.476	-0.12412	-1.25103	-0.91971		8.57733	1514.46	12.278	119.51	14.6767	61.7147
0.478333	-0.12433	-1.24247	-0.90951		8.57967	1512.04	12.2803	119.499	14.679	61.702
0.480667	-0.12422	-1.23499	-0.90465		8.582	1509.81	12.2827	119.494	14.6813	61.6875
0.483	-0.12434	-1.22387	-0.8992		8.58433	1507.66	12.285	119.492	14.6837	61.6748
0.485333	-0.1215	-1.21082	-0.89424		8.58667	1505.61	12.2873	119.488	14.686	61.6617
0.487667	-0.11685	-1.19699	-0.88854		8.589	1503.62	12.2897	119.497	14.6883	61.6487
0.49	-0.11212	-1.18266	-0.88178		8.59133	1501.67	12.292	119.503	14.6907	61.6364
0.492333	-0.11042	-1.16719	-0.87388		8.59367	1499.66	12.2943	119.517	14.693	61.6198
0.494667	-0.10883	-1.14816	-0.86818		8.596	1497.61	12.2967	119.531	14.6953	61.6003
0.497	-0.10574	-1.13148	-0.85983		8.59833	1495.49	12.299	119.545	14.6977	61.5812
0.499333	-0.10414	-1.11302	-0.85063		8.60067	1493.26	12.3013	119.554	14.7	61.5636
0.501667	-0.10271	-1.09298	-0.84438		8.603	1490.95	12.3037	119.564	14.7023	61.5485
0.504	-0.09962	-1.07245	-0.83623		8.60533	1488.59	12.306	119.572	14.7047	61.5365
0.506333	-0.09571	-1.05064	-0.82897		8.60767	1486.14	12.3083	119.574	14.707	61.5255
0.508667	-0.0937	-1.02634	-0.81998		8.61	1483.76	12.3107	119.574	14.7093	61.5166
0.511	-0.09538	-1.00588	-0.81038		8.61233	1481.52	12.313	119.565	14.7117	61.5116
0.513333	-0.10087	-0.98813	-0.80248		8.61467	1479.36	12.3153	119.558	14.714	61.5072
0.515667	-0.10587	-0.97195	-0.79463		8.617	1477.3	12.3177	119.552	14.7163	61.5033
0.518	-0.10831	-0.9589	-0.78712		8.61933	1475.28	12.32	119.544	14.7187	61.4979
0.520333	-0.11232	-0.94535	-0.77573		8.62167	1473.32	12.3223	119.54	14.721	61.4906
0.522667	-0.1155	-0.93644	-0.76608		8.624	1471.44	12.3247	119.536	14.7233	61.4823
0.525	-0.11686	-0.93537	-0.75958		8.62633	1469.61	12.327	119.53	14.7257	61.4746
0.527333	-0.1179	-0.9333	-0.75632		8.62867	1467.73	12.3293	119.522	14.728	61.4666
0.529667	-0.11967	-0.92874	-0.75621		8.631	1465.91	12.3317	119.515	14.7303	61.4535
0.532	-0.12031	-0.92239	-0.75704		8.63333	1464.15	12.334	119.509	14.7327	61.4393
0.534333	-0.12118	-0.91576	-0.75683		8.63567	1462.44	12.3363	119.502	14.735	61.4253
0.536667	-0.12179	-0.91091	-0.75357		8.638	1460.73	12.3387	119.501	14.7373	61.4119
0.539	-0.1197	-0.90464	-0.7527		8.64033	1459.06	12.341	119.502	14.7397	61.3987
0.541333	-0.1167	-0.89815	-0.74979		8.64267	1457.3	12.3433	119.517	14.742	61.3861
0.543667	-0.11345	-0.89023	-0.74514		8.645	1455.52	12.3457	119.532	14.7443	61.3729
0.546	-0.10995	-0.88125	-0.74043		8.64733	1453.61	12.348	119.544	14.7467	61.3572
0.548333	-0.10702	-0.87013	-0.73343		8.64967	1451.57	12.3503	119.56	14.749	61.341
0.550667	-0.10362	-0.85879	-0.72648		8.652	1449.35	12.3527	119.576	14.7513	61.3245
0.553	-0.10217	-0.84732	-0.71728		8.65433	1447.07	12.355	119.587	14.7537	61.3109
0.555333	-0.09884	-0.83598	-0.70978		8.65667	1444.78	12.3573	119.598	14.756	61.2985
0.557667	-0.09765	-0.82643	-0.70038		8.659	1442.52	12.3597	119.612	14.7583	61.29
0.56	-0.09754	-0.81609	-0.68654		8.66133	1440.3	12.362	119.622	14.7607	61.2843
0.562333	-0.10071	-0.80183	-0.67569		8.66367	1438.44	12.3643	119.627	14.763	61.2825
0.564667	-0.10735	-0.79135	-0.66619		8.666	1436.81	12.3667	119.627	14.7653	61.281
0.567	-0.11186	-0.78059	-0.65839		8.66833	1434.94	12.369	119.624	14.7677	61.2758
0.569333	-0.11446	-0.76939	-0.65074		8.67067	1432.96	12.3713	119.62	14.77	61.2671
0.571667	-0.1192	-0.75884	-0.64374		8.673	1430.83	12.3737	119.612	14.7723	61.2581
0.574	-0.12164	-0.75791	-0.63624		8.67533	1428.29	12.376	119.6	14.7747	61.2462
0.576333	-0.12228	-0.76055	-0.63033		8.67767	1426	12.3783	119.593	14.777	61.2346
0.578667	-0.12331	-0.76325	-0.62882		8.68	1423.97	12.3807	119.585	14.7793	61.2232
0.581	-0.12426	-0.76183	-0.62991		8.68233	1422.13	12.383	119.575	14.7817	61.2117
0.583333	-0.12085	-0.75976	-0.63199		8.68467	1420.61	12.3853	119.56	14.784	61.1983
0.585667	-0.11784	-0.75868	-0.63117		8.687	1419.35	12.3877	119.549	14.7863	61.1841
0.588	-0.11229	-0.75647	-0.63016		8.68933	1417.99	12.39	119.547	14.7887	61.1703
0.590333	-0.10894	-0.75512	-0.62845		8.69167	1416.61	12.3923	119.559	14.791	61.156
0.592667	-0.10463	-0.74998	-0.62784		8.694	1415.27	12.3947	119.576	14.7933	61.1425
0.595	-0.09824	-0.74499	-0.62687		8.69633	1413.88	12.397	119.595	14.7957	61.1259
0.597333	-0.09384	-0.73715	-0.62486		8.69867	1412.47	12.3993	119.614	14.798	61.109
0.599667	-0.09207	-0.73116	-0.62245		8.701	1410.95	12.4017	119.634	14.8003	61.0916
0.602	-0.09302	-0.72253	-0.61859		8.70333	1409.23	12.404	119.659	14.8027	61.0746
0.604333	-0.09158	-0.70934	-0.61643		8.70567	1407.41	12.4063	119.683	14.805	61.0551
0.606667	-0.08883	-0.69679	-0.61572		8.708	1405.51	12.4087	119.709	14.8073	61.0346
0.609	-0.08706	-0.68788	-0.61041		8.71033	1403.17	12.411	119.724	14.8097	61.0191
0.611333	-0.0895	-0.6774	-0.60686		8.71267	1400.56	12.4133	119.742	14.812	61.0087
0.613667	-0.09491	-0.66849	-0.60295		8.715	1398.25	12.4157	119.756	14.8143	61.005
0.616	-0.10246	-0.65879	-0.59694		8.71733	1396.16	12.418	119.776	14.8167	61.0046
0.618333	-0.10522	-0.6533	-0.59059		8.71967	1394.38	12.4203	119.817	14.819	61.0046
0.620667	-0.10676	-0.64396	-0.58344		8.722	1393.23	12.4227	119.872	14.8213	61.0033
0.623	-0.10763	-0.64125	-0.57838		8.72433	1391.88	12.425	119.914	14.8237	61.0032
0.625333	-0.10891	-0.64453	-0.57208		8.72667	1390.32	12.4273	119.962	14.826	61.0018
0.627667	-0.10846	-0.64952	-0.57082		8.729	1388.6	12.4297	120.003	14.8283	60.9953
0.63	-0.10983	-0.65336	-0.57265		8.73133	1386.66	12.432	120.024	14.8307	60.9887
0.632333	-0.10988	-0.65129	-0.58027		8.73367	1384.62	12.4343	120.006	14.833	60.9793
0.634667	-0.11207	-0.65207	-0.58709		8.736	1382.9	12.4367	119.974	14.8353	60.9669
0.637	-0.11071	-0.64765	-0.59062		8.73833	1381.25	12.439	119.937	14.8377	60.9532
0.639333	-0.10804	-0.64572	-0.59156		8.74067	1379.64	12.4413	119.914	14.84	60.9414
0.641667	-0.10686	-0.64244	-0.59379		8.743	1378.13	12.4437	119.899	14.8423	60.9285
0.644	-0.10186	-0.64037	-0.59657		8.74533	1376.52	12.446	119.911	14.8447	60.9151
0.646333	-0.09672	-0.63146	-0.598		8.74767	1374.92	12.4483	119.932	14.847	60.8976
0.648667	-0.09009	-0.62212	-0.59729		8.75	1373.39	12.4507	119.951	14.8493	60.88
0.651	-0.08544	-0.61699	-0.59283		8.75233	1371.88	12.453	119.974	14.8517	60.8644
0.653333	-0.08251	-0.6105	-0.58882		8.75467	1370.29	12.4553	120.005	14.854	60.8513
0.655667	-0.08033	-0.6028	-0.58706		8.757	1368.63	12.4577	120.041	14.8563	60.834
0.658	-0.07742	-0.59139	-0.58211		8.75933	1367.02	12.46	120.061	14.8587	60.8213
0.660333	-0.07787	-0.58269	-0.57585		8.76167	1365.37	12.4623	120.084	14.861	60.811
0.662667	-0.08032	-0.57663	-0.57314		8.764	1363.62	12.4647	120.092	14.8633	60.8047
0.665	-0.0882	-0.56865	-0.56814		8.76633	1361.75	12.467	120.065	14.8657	60.7971
0.667333	-0.09723	-0.56073	-0.56528		8.76867	1359.79	12.4693	120.029	14.868	60.7897
0.669667	-0.10386	-0.55524	-0.56202		8.771	1357.86	12.4717	120.002	14.8703	60.7844
0.672	-0.10845	-0.54925	-0.55951		8.77333	1355.97	12.474	119.966	14.8727	60.7779
0.674333	-0.11163	-0.54704	-0.55555		8.77567	1354.2	12.4763	119.942	14.875	60.7723
0.676667	-0.11415	-0.54889	-0.55394		8.778	1352.73	12.4787	119.949	14.8773	60.7683
0.679	-0.11569	-0.55352	-0.55158		8.78033	1351.43	12.481	119.991	14.8797	60.7658
0.681333	-0.11424	-0.55473	-0.55276		8.78267	1350.09	12.4833	120.038	14.882	60.7599
0.683667	-0.11397	-0.55516	-0.55514		8.785	1348.73	12.4857	120.081	14.8843	60.7497
0.686	-0.11343	-0.5548	-0.55733		8.78733	1347.41	12.488	120.113	14.8867	60.7348
0.688333	-0.11265	-0.55551	-0.55716		8.78967	1345.87	12.4903	120.147	14.889	60.7224
0.690667	-0.11303	-0.55337	-0.55745		8.792	1344.36	12.4927	120.17	14.8913	60.7088
0.693	-0.10854	-0.55208	-0.55738		8.79433	1342.8	12.495	120.205	14.8937	60.6958
0.695333	-0.10447	-0.54844	-0.55757		8.79667	1341.25	12.4973	120.238	14.896	60.6826
0.697667	-0.10105	-0.54074	-0.5567		8.799	1339.55	12.4997	120.272	14.8983	60.6683
0.7	-0.09888	-0.53511	-0.55624		8.80133	1337.9	12.502	120.304	14.9007	60.652
0.702333	-0.09728	-0.53055	-0.55338		8.80367	1336.2	12.5043	120.346	14.903	60.6338
0.704667	-0.09386	-0.52527	-0.54902		8.806	1334.42	12.5067	120.399	14.9053	60.6122
0.707	-0.09209	-0.51885	-0.54656		8.80833	1332.79	12.509	120.439	14.9077	60.5871
0.709333	-0.0914	-0.50894	-0.54116		8.81067	1331.32	12.5113	120.483	14.91	60.563
0.711667	-0.09235	-0.49896	-0.53675		8.813	1330	12.5137	120.533	14.9123	60.5449
0.714	-0.09644	-0.49119	-0.53105		8.81533	1328.64	12.516	120.571	14.9147	60.5337
0.716333	-0.10341	-0.48206	-0.52509		8.81767	1327.13	12.5183	120.606	14.917	60.528
0.718667	-0.11014	-0.47843	-0.52039		8.82	1325.71	12.5207	120.644	14.9193	60.5292
0.721	-0.11398	-0.47244	-0.51583		8.82233	1324.1	12.523	120.663	14.9217	60.5341
0.723333	-0.11741	-0.47229	-0.51072		8.82467	1322.19	12.5253	120.686	14.924	60.5418
0.725667	-0.12009	-0.47835	-0.50711		8.827	1320.17	12.5277	120.713	14.9263	60.5484
0.728	-0.12319	-0.48376	-0.50725		8.82933	1318.26	12.53	120.733	14.9287	60.5594
0.730333	-0.12348	-0.4891	-0.51013		8.83167	1316.5	12.5323	120.755	14.931	60.5681
0.732667	-0.12304	-0.49174	-0.51366		8.834	1314.84	12.5347	120.777	14.9333	60.5748
0.735	-0.12185	-0.49002	-0.51834		8.83633	1313.55	12.537	120.783	14.9357	60.5769
0.737333	-0.12	-0.48731	-0.51912		8.83867	1312.38	12.5393	120.776	14.938	60.5778
0.739667	-0.11839	-0.4866	-0.5198		8.841	1311.25	12.5417	120.781	14.9403	60.5753
0.742	-0.11671	-0.48496	-0.52164		8.84333	1310.06	12.544	120.802	14.9427	60.5703
0.744333	-0.11271	-0.4811	-0.52442		8.84567	1308.8	12.5463	120.824	14.945	60.5658
0.746667	-0.10675	-0.47269	-0.52276		8.848	1307.46	12.5487	120.841	14.9473	60.5569
0.749	-0.09978	-0.463	-0.52079		8.85033	1306.13	12.551	120.875	14.9497	60.5442
0.751333	-0.09744	-0.45465	-0.51803		8.85267	1304.73	12.5533	120.92	14.952	60.5263
0.753667	-0.09328	-0.4451	-0.51348		8.855	1303.07	12.5557	120.98	14.9543	60.5085
0.756	-0.09111	-0.43768	-0.50867		8.85733	1301.56	12.558	121.03	14.9567	60.4893
0.758333	-0.08867	-0.43141	-0.50511		8.85967	1300.14	12.5603	121.081	14.959	60.4675
0.760667	-0.0874	-0.42663	-0.50026		8.862	1298.66	12.5627	121.129	14.9613	60.4515
0.763	-0.08878	-0.42014	-0.4951		8.86433	1296.99	12.565	121.167	14.9637	60.4377
0.765333	-0.09343	-0.41294	-0.49104		8.86667	1295.15	12.5673	121.219	14.966	60.4255
0.767667	-0.10198	-0.41066	-0.48674		8.869	1293.24	12.5697	121.276	14.9683	60.4153
0.77	-0.10879	-0.40716	-0.48463		8.87133	1291.21	12.572	121.318	14.9707	60.4104
0.772333	-0.1137	-0.40317	-0.48182		8.87367	1289.63	12.5743	121.361	14.973	60.4086
0.774667	-0.11654	-0.40787	-0.47971		8.876	1288.22	12.5767	121.397	14.9753	60.4079
0.777	-0.11758	-0.41414	-0.47849		8.87833	1286.65	12.579	121.419	14.9777	60.4135
0.779333	-0.11837	-0.41977	-0.47953		8.88067	1284.97	12.5813	121.441	14.98	60.4206
0.781667	-0.11627	-0.42711	-0.48246		8.883	1283.51	12.5837	121.471	14.9823	60.4255
0.784	-0.1141	-0.43259	-0.48718		8.88533	1281.9	12.586	121.497	14.9847	60.4263
0.786333	-0.11242	-0.43829	-0.48957		8.88767	1280.28	12.5883	121.513	14.987	60.4229
0.788667	-0.11032	-0.44107	-0.4891		8.89	1278.83	12.5907	121.531	14.9893	60.4172
0.791	-0.10797	-0.4405	-0.49004		8.89233	1277.47	12.593	121.58	14.9917	60.4089
0.793333	-0.10587	-0.44121	-0.49282		8.89467	1275.89	12.5953	121.637	14.994	60.4036
0.795667	-0.1027	-0.44163	-0.4954		8.897	1274.25	12.5977	121.695	14.9963	60.4033
0.798	-0.09813	-0.44113	-0.49908		8.89933	1272.6	12.6	121.74	14.9987	60.4034
0.800333	-0.09439	-0.43799	-0.50026		8.90167	1270.88	12.6023	121.803	15.001	60.4021
0.802667	-0.08924	-0.43521	-0.50084		8.904	1268.8	12.6047	121.882	15.0033	60.3979
0.805	-0.08459	-0.43086	-0.49724		8.90633	1266.69	12.607	121.956	15.0057	60.3908
0.807333	-0.08018	-0.4228	-0.49423		8.90867	1264.88	12.6093	122.036	15.008	60.3804
0.809667	-0.07924	-0.41731	-0.49381		8.911	1263.47	12.6117	122.11	15.0103	60.37
0.812	-0.08036	-0.40911	-0.49155		8.91333	1262.65	12.614	122.157	15.0127	60.3598
0.814333	-0.08445	-0.40113	-0.48824		8.91567	1262.24	12.6163	122.204	15.015	60.3564
0.816667	-0.09068	-0.39378	-0.48379		8.918	1261.65	12.6187	122.251	15.0173	60.3476
0.819	-0.09551	-0.389	-0.48013		8.92033	1260.36	12.621	122.288	15.0197	60.3434
0.821333	-0.10075	-0.38544	-0.47637		8.92267	1258.86	12.6233	122.334	15.022	60.3399
0.823667	-0.10582	-0.38665	-0.47476		8.925	1256.99	12.6257	122.395	15.0243	60.3401
0.826	-0.10769	-0.39406	-0.47519		8.92733	1255.17	12.628	122.44	15.0267	60.3415
0.828333	-0.11037	-0.39826	-0.47578		8.92967	1253.28	12.6303	122.483	15.029	60.3437
0.830667	-0.11249	-0.40296	-0.47911		8.932	1251.71	12.6327	122.531	15.0313	60.3478
0.833	-0.11063	-0.4036	-0.48638		8.93433	1250.29	12.635	122.574	15.0337	60.3592
0.835333	-0.10878	-0.40645	-0.49245		8.93667	1248.88	12.6373	122.615	15.036	60.3657
0.837667	-0.10578	-0.40865	-0.49439		8.939	1247.42	12.6397	122.655	15.0383	60.3717
0.84	-0.10344	-0.40887	-0.49597		8.94133	1246.14	12.642	122.704	15.0407	60.3743
0.842333	-0.1015	-0.40558	-0.496		8.94367	1244.99	12.6443	122.773	15.043	60.375
0.844667	-0.09817	-0.40066	-0.49569		8.946	1243.94	12.6467	122.846	15.0453	60.372
0.847	-0.09459	-0.39981	-0.49662		8.94833	1242.79	12.649	122.902	15.0477	60.3691
0.849333	-0.08977	-0.39303	-0.49631		8.95067	1241.55	12.6513	122.949	15.05	60.3606
0.851667	-0.08709	-0.38676	-0.49729		8.953	1240.17	12.6537	123.022	15.0523	60.3562
0.854	-0.08483	-0.38134	-0.49573		8.95533	1238.45	12.656	123.094	15.0547	60.3419
0.856333	-0.08001	-0.37528	-0.49008		8.95767	1236.49	12.6583	123.188	15.057	60.3274
0.858667	-0.07717	-0.37178	-0.48627		8.96	1234.13	12.6607	123.294	15.0593	60.3168
0.861	-0.07648	-0.37014	-0.48221		8.96233	1231.87	12.663	123.4	15.0617	60.3097
0.863333	-0.07884	-0.36301	-0.47571		8.96467	1230.04	12.6653	123.5	15.064	60.3117
0.865667	-0.08449	-0.35524	-0.47205		8.967	1228.41	12.6677	123.59	15.0663	60.3212
0.868	-0.089	-0.34789	-0.46749		8.96933	1226.89	12.67	123.668	15.0687	60.3304
0.870333	-0.09514	-0.34247	-0.46458		8.97167	1225.87	12.6723	123.723	15.071	60.3389
0.872667	-0.10014	-0.3357	-0.46083		8.974	1224.77	12.6747	123.772	15.0733	60.3576
0.875	-0.10307	-0.33499	-0.45871		8.97633	1223.45	12.677	123.83	15.0757	60.3817
0.877333	-0.1046	-0.34204	-0.4589		8.97867	1222.04	12.6793	123.867	15.078	60.4015
0.879667	-0.10901	-0.34902	-0.45878		8.981	1220.34	12.6817	123.928	15.0803	60.4218
0.882	-0.10874	-0.3523	-0.46336		8.98333	1218.77	12.684	123.971	15.0827	60.4371
0.884333	-0.10755	-0.35529	-0.46989		8.98567	1217.45	12.6863	124.018	15.085	60.4496
0.886667	-0.10479	-0.35714	-0.47506		8.988	1216.12	12.6887	124.05	15.0873	60.4583
0.889	-0.10195	-0.36134	-0.47914		8.99033	1214.65	12.691	124.102	15.0897	60.4614
0.891333	-0.09829	-0.36191	-0.48017		8.99267	1213.15	12.6933	124.152	15.092	60.4615
0.893667	-0.09323	-0.3562	-0.47946		8.995	1211.62	12.6957	124.229	15.0943	60.4678
0.896	-0.09039	-0.35257	-0.48014		8.99733	1210.08	12.698	124.318	15.0967	60.4699
0.898333	-0.08441	-0.34779	-0.47798		8.99967	1208.45	12.7003	124.401	15.099	60.4694
0.900667	-0.07959	-0.34094	-0.47772		9.002	1207.11	12.7027	124.498	15.1013	60.4706
0.903	-0.07568	-0.33559	-0.4785		9.00433	1205.91	12.705	124.598	15.1037	60.4696
0.905333	-0.07284	-0.32996	-0.47405		9.00667	1204.62	12.7073	124.693	15.106	60.4596
0.907667	-0.06745	-0.32005	-0.47268		9.009	1203.09	12.7097	124.797	15.1083	60.4468
0.91	-0.0628	-0.31499	-0.47227		9.01133	1201.59	12.712	124.919	15.1107	60.442
0.912333	-0.06268	-0.30928	-0.46627		9.01367	1200.21	12.7143	125.029	15.113	60.4591
0.914667	-0.06751	-0.30401	-0.46086		9.016	1198.76	12.7167	125.145	15.1153	60.4895
0.917	-0.07209	-0.2983	-0.45511		9.01833	1197.23	12.719	125.271	15.1177	60.5276
0.919333	-0.07725	-0.29666	-0.45145		9.02067	1195.69	12.7213	125.377	15.12	60.5701
0.921667	-0.08225	-0.30215	-0.44999		9.023	1194.12	12.7237	125.454	15.1223	60.6109
0.924	-0.08609	-0.30364	-0.44613		9.02533	1192.52	12.726	125.513	15.1247	60.6418
0.926333	-0.08696	-0.30991	-0.44432		9.02767	1191.12	12.7283	125.547	15.127	60.6525
0.928667	-0.08924	-0.31775	-0.4433		9.03	1189.57	12.7307	125.592	15.1293	60.6563
0.931	-0.09092	-0.32195	-0.44584		9.03233	1188.03	12.733	125.642	15.1317	60.6543
0.933333	-0.08982	-0.32694	-0.45036		9.03467	1186.46	12.7353	125.703	15.134	60.6548
0.935667	-0.09078	-0.3275	-0.45484		9.037	1185.02	12.7377	125.757	15.1363	60.6563
0.938	-0.08982	-0.33007	-0.45912		9.03933	1183.53	12.74	125.829	15.1387	60.6725
0.940333	-0.08864	-0.33377	-0.46215		9.04167	1182.11	12.7423	125.923	15.141	60.7182
0.942667	-0.08531	-0.33469	-0.46233		9.044	1180.53	12.7447	126.012	15.1433	60.8579
0.945	-0.08238	-0.33284	-0.46382		9.04633	1179.04	12.747	126.136	15.1457	61.0148
0.947333	-0.07898	-0.33063	-0.46425		9.04867	1177.42	12.7493	126.254	15.148	61.1805
0.949667	-0.07498	-0.32642	-0.46029		9.051	1175.77	12.7517	126.394	15.1503	61.3472
0.952	-0.07107	-0.32043	-0.45923		9.05333	1174.11	12.754	126.52	15.1527	61.4992
0.954333	-0.06971	-0.31601	-0.45537		9.05567	1172.5	12.7563	126.633	15.155	61.5385
0.956667	-0.0677	-0.31116	-0.45226		9.058	1170.92	12.7587	126.757	15.1573	61.4755
0.959	-0.06412	-0.3051	-0.45075		9.06033	1169.37	12.761	126.88	15.1597	61.4096
0.961333	-0.06441	-0.29725	-0.44854		9.06267	1167.98	12.7633	126.996	15.162	61.3376
0.963667	-0.06734	-0.29248	-0.44498		9.065	1166.7	12.7657	127.131	15.1643	61.2676
0.966	-0.07292	-0.28791	-0.44127		9.06733	1165.28	12.768	127.295	15.1667	61.2213
0.968333	-0.07948	-0.27765	-0.43562		9.06967	1163.75	12.7703	127.464	15.169	61.2442
0.970667	-0.08505	-0.27258	-0.43396		9.072	1162.23	12.7727	127.624	15.1713	61.2412
0.973	-0.09096	-0.26823	-0.4321		9.07433	1160.7	12.775	127.774	15.1737	61.2211
0.975333	-0.09429	-0.27023	-0.43058		9.07667	1159.16	12.7773	127.864	15.176	61.2078
0.977667	-0.09674	-0.27749	-0.42797		9.079	1157.65	12.7797	127.921	15.1783	61.1938
0.98	-0.10148	-0.2792	-0.43006		9.08133	1156.37	12.782	127.968	15.1807	61.1691
0.982333	-0.09938	-0.28597	-0.43628		9.08367	1155.36	12.7843	128.018	15.183	61.142
0.984667	-0.09984	-0.29003	-0.4457		9.086	1154.34	12.7867	128.054	15.1853	61.1118
0.987	-0.09898	-0.29038	-0.45138		9.08833	1153.34	12.789	128.11	15.1877	61.034
0.989333	-0.09763	-0.29152	-0.45735		9.09067	1152.36	12.7913	128.202	15.19	60.8451
0.991667	-0.09636	-0.29337	-0.46258		9.093	1151.12	12.7937	128.319	15.1923	60.6436
0.994	-0.09359	-0.29037	-0.4674		9.09533	1149.58	12.796	128.457	15.1947	60.4614
0.996333	-0.08894	-0.28474	-0.47128		9.09767	1147.84	12.7983	128.567	15.197	60.291
0.998667	-0.08273	-0.27982	-0.47336		9.1	1146.03	12.8007	128.689	15.1993	60.1748
1.001	-0.07799	-0.2744	-0.4742		9.10233	1144.17	12.6537	123.022	15.2017	60.2007
1.00333	-0.07417	-0.26613	-0.47338		9.10467	1142.19	12.656	123.094	15.204	60.3213
1.00567	-0.07141	-0.25957	-0.47127		9.107	1140.22	12.6583	123.188	15.2063	60.4014
1.008	-0.06799	-0.25444	-0.46921		9.10933	1138.53	12.6607	123.294	15.2087	60.4734
1.01033	-0.0654	-0.24916	-0.4656		9.11167	1136.9	12.663	123.4	15.211	60.5416
1.01267	-0.06454	-0.24296	-0.461		9.114	1135.35	12.6653	123.5	15.2133	60.5744
1.015	-0.06665	-0.23932	-0.45699		9.11633	1133.83	12.6677	123.59	15.2157	60.5636
1.01733	-0.07107	-0.23197	-0.45124		9.11867	1132.23	12.67	123.668	15.218	60.6282
1.01967	-0.07515	-0.22705	-0.44603		9.121	1130.63	12.6723	123.723	15.2203	60.746
1.022	-0.0808	-0.22363	-0.44097		9.12333	1129.01	12.6747	123.772	15.2227	60.8576
1.02433	-0.08506	-0.22491	-0.43772		9.12567	1127.38	12.677	123.83	15.225	60.9701
1.02667	-0.08775	-0.23075	-0.43516		9.128	1125.57	12.6793	123.867	15.2273	61.0888
1.029	-0.09067	-0.23716	-0.43344		9.13033	1123.62	12.6817	123.928	15.2297	61.1809
1.03133	-0.08933	-0.24187	-0.43338		9.13267	1121.8	12.684	123.971	15.232	61.2312
1.03367	-0.08879	-0.24992	-0.4397		9.135	1120.15	12.6863	124.018	15.2343	61.2714
1.036	-0.08562	-0.25326	-0.44588		9.13733	1118.73	12.6887	124.05	15.2367	61.3136
1.03833	-0.08394	-0.25697	-0.44786		9.13967	1117.56	12.691	124.102	15.239	61.351
1.04067	-0.08325	-0.26338	-0.44804		9.142	1116.7	12.6933	124.152	15.2413	61.3738
1.043	-0.08354	-0.2663	-0.45282		9.14433	1116.08	12.6957	124.229	15.2437	61.3827
1.04533	-0.08086	-0.26451	-0.4543		9.14667	1115.28	12.698	124.318	15.246	61.3775
1.04767	-0.07531	-0.2623	-0.45459		9.149	1114.4	12.7003	124.401	15.2483	61.3832
1.05	-0.07156	-0.26251	-0.45403		9.15133	1113.36	12.7027	124.498	15.2507	61.3819
1.05233	-0.0679	-0.2618	-0.45356		9.15367	1112.07	12.705	124.598	15.253	61.378
1.05467	-0.06506	-0.25481	-0.4505		9.156	1110.39	12.7073	124.693	15.2553	61.3724
1.057	-0.06263	-0.24462	-0.44914		9.15833	1108.62	12.7097	124.797	15.2577	61.3717
1.05933	-0.0612	-0.23492	-0.44693		9.16067	1106.95	12.712	124.919	15.26	61.3898
1.06167	-0.05927	-0.22644	-0.44312		9.163	1105.45	12.7143	125.029	15.2623	61.4196
1.064	-0.0617	-0.22045	-0.44111		9.16533	1103.98	12.7167	125.145	15.2647	61.4499
1.06633	-0.06851	-0.21631	-0.43745		9.16767	1102.43	12.719	125.271	15.267	61.5077
1.06867	-0.07672	-0.21517	-0.43494		9.17	1100.95	12.7213	125.377	15.2693	61.5591
1.071	-0.08221	-0.21153	-0.43243		9.17233	1099.37	12.7237	125.454	15.2717	61.5959
1.07333	-0.08687	-0.21039	-0.42862		9.17467	1097.99	12.726	125.513	15.274	61.6029
1.07567	-0.09245	-0.21131	-0.42507		9.177	1096.58	12.7283	125.547	15.2763	61.6228
1.078	-0.09654	-0.21794	-0.42296		9.17933	1094.95	12.7307	125.592	15.2787	61.6615
1.08033	-0.0988	-0.22292	-0.42035		9.18167	1093.4	12.733	125.642	15.281	61.6844
1.08267	-0.10025	-0.22784	-0.42333		9.184	1091.83	12.7353	125.703	15.2833	61.7099
1.085	-0.09924	-0.23168	-0.4303		9.18633	1090.35	12.7377	125.757	15.2857	61.7443
1.08733	-0.09565	-0.23353	-0.43587		9.18867	1088.74	12.74	125.829	15.288	61.7787
1.08967	-0.09182	-0.2356	-0.43895		9.191	1087	12.7423	125.923	15.2903	61.7995
1.092	-0.08997	-0.23809	-0.44183		9.19333	1085.61	12.7447	126.012	15.2927	61.8277
1.09433	-0.08829	-0.23908	-0.44422		9.19567	1084.48	12.747	126.136	15.295	61.8529
1.09667	-0.08396	-0.23709	-0.44655		9.198	1083.38	12.7493	126.254	15.2973	61.8648
1.099	-0.08047	-0.23046	-0.44803		9.20033	1082.25	12.7517	126.394	15.2997	61.885
1.10133	-0.07565	-0.22924	-0.44886		9.20267	1081.13	12.754	126.52	15.302	61.9006
1.10367	-0.06968	-0.22774	-0.447		9.205	1080.05	12.7563	126.633	15.3043	61.904
1.106	-0.06453	-0.22517	-0.44499		9.20733	1078.83	12.7587	126.757	15.3067	61.8724
1.10833	-0.06325	-0.22225	-0.44288		9.20967	1077.41	12.761	126.88	15.309	61.8435
1.11067	-0.06198	-0.21583	-0.43917		9.212	1076.26	12.7633	126.996	15.3113	61.7946
1.113	-0.06005	-0.21127	-0.43561		9.21433	1075.46	12.7657	127.131	15.3137	61.763
1.11533	-0.06001	-0.20057	-0.43245		9.21667	1074.41	12.768	127.295	15.316	61.7669
1.11767	-0.06501	-0.19252	-0.42969		9.219	1073.19	12.7703	127.464	15.3183	61.8037
1.12	-0.06968	-0.18553	-0.42429		9.22133	1071.79	12.7727	127.624	15.3207	61.8679
1.12233	-0.07285	-0.18082	-0.42038		9.22367	1070.38	12.775	127.774	15.323	61.9354
1.12467	-0.07695	-0.18032	-0.42012		9.226	1069	12.7773	127.864	15.3253	62.0136
1.127	-0.08136	-0.18467	-0.42085		9.22833	1067.55	12.7797	127.921	15.3277	62.0977
1.12933	-0.08495	-0.19022	-0.41919		9.23067	1066.05	12.782	127.968	15.33	62.1702
1.13167	-0.08533	-0.19535	-0.42042		9.233	1064.66	12.7843	128.018	15.3323	62.2389
1.134	-0.08769	-0.20077	-0.42545		9.23533	1063.59	12.7867	128.054	15.3347	62.2922
1.13633	-0.08675	-0.20483	-0.42923		9.23767	1062.29	12.789	128.11	15.337	62.412
1.13867	-0.08497	-0.20753	-0.43286		9.24	1060.65	12.7913	128.202	15.3393	62.789
1.141	-0.0842	-0.2081	-0.43788		9.24233	1058.93	12.7937	128.319	15.3417	63.1904
1.14333	-0.08326	-0.20902	-0.44166		9.24467	1057.19	12.796	128.457	15.344	63.5817
1.14567	-0.07828	-0.2098	-0.4429		9.247	1055.46	12.7983	128.567	15.3463	63.9819
1.148	-0.07536	-0.20503	-0.44368		9.24933	1053.93	12.8007	128.689	15.3487	64.3522
1.15033	-0.07442	-0.2021	-0.44556		9.25167	1052.24	12.803	128.831	15.351	64.5048
1.15267	-0.07133	-0.19754	-0.4438		9.254	1050.54	12.8053	128.954	15.3533	64.4015
1.155	-0.06321	-0.19247	-0.44119		9.25633	1049.31	12.8077	129.085	15.3557	64.2128
1.15733	-0.05921	-0.18791	-0.43993		9.25867	1047.8	12.81	129.204	15.358	64.0247
1.15967	-0.05679	-0.18042	-0.43627		9.261	1046.37	12.8123	129.285	15.3603	63.7779
1.162	-0.05404	-0.17693	-0.43321		9.26333	1045.31	12.8147	129.347	15.3627	63.5413
1.16433	-0.0521	-0.17329	-0.42766		9.26567	1044.61	12.817	129.436	15.365	63.5008
1.16667	-0.05644	-0.17208	-0.42515		9.268	1043.72	12.8193	129.538	15.3673	63.5167
1.169	-0.06308	-0.16637	-0.42209		9.27033	1042.64	12.8217	129.641	15.3697	63.5145
1.17133	-0.06956	-0.16345	-0.41573		9.27267	1041.71	12.824	129.787	15.372	63.4787
1.17367	-0.07258	-0.15995	-0.41232		9.275	1040.61	12.8263	129.933	15.3743	63.4611
1.176	-0.07782	-0.16415	-0.40732		9.27733	1039.47	12.8287	130.077	15.3767	63.4416
1.17833	-0.08298	-0.166	-0.40336		9.27967	1038.19	12.831	130.211	15.379	63.4202
1.18067	-0.08394	-0.17192	-0.4037		9.282	1036.56	12.8333	130.376	15.3813	63.429
1.183	-0.08497	-0.1789	-0.40727		9.28433	1035.09	12.8357	130.51	15.3837	63.3389
1.18533	-0.08517	-0.18054	-0.4143		9.28667	1033.87	12.838	130.61	15.386	62.9116
1.18767	-0.08201	-0.18274	-0.41972		9.289	1033.09	12.8403	130.704	15.3883	62.5054
1.19	-0.07867	-0.18203	-0.42335		9.29133	1032.52	12.8427	130.814	15.3907	62.1404
1.19233	-0.07509	-0.18345	-0.42643		9.29367	1032.14	12.845	130.991	15.393	61.7938
1.19467	-0.07176	-0.18566	-0.43051		9.296	1031.53	12.8473	131.224	15.3953	61.511
1.197	-0.06818	-0.18059	-0.43095		9.29833	1030.86	12.8497	131.385	15.3977	61.5677
1.19933	-0.0632	-0.17667	-0.43303		9.30067	1029.66	12.852	131.573	15.4	61.9291
1.20167	-0.06061	-0.17075	-0.43191		9.303	1028.3	12.8543	131.777	15.4023	62.3189
1.204	-0.05514	-0.16654	-0.42901		9.30533	1026.92	12.8567	131.93	15.4047	62.6756
1.20633	-0.05139	-0.16191	-0.42664		9.30767	1025.35	12.859	132.135	15.407	63.0866
1.20867	-0.04937	-0.15685	-0.42359		9.31	1023.89	12.8613	132.348	15.4093	63.4024
1.211	-0.04744	-0.15299	-0.42287		9.31233	1022.74	12.8637	132.533	15.4117	63.4685
1.21333	-0.04576	-0.14729	-0.41812		9.31467	1021.7	12.866	132.703	15.414	63.5006
1.21567	-0.04886	-0.14315	-0.41381		9.317	1020.71	12.8683	132.854	15.4163	63.6024
1.218	-0.05442	-0.13731	-0.41025		9.31933	1019.53	12.8707	133.012	15.4187	63.7081
1.22033	-0.06371	-0.13253	-0.40554		9.32167	1018.27	12.873	133.181	15.421	63.8114
1.22267	-0.06903	-0.12804	-0.40473		9.324	1017.07	12.8753	133.291	15.4233	63.8975
1.225	-0.0732	-0.13074	-0.40312		9.32633	1015.8	12.8777	133.391	15.4257	63.9694
1.22733	-0.07688	-0.13167	-0.40041		9.32867	1014.78	12.88	133.448	15.428	63.9931
1.22967	-0.07989	-0.13751	-0.40024		9.331	1013.91	12.8823	133.519	15.4303	64.0454
1.232	-0.08093	-0.14798	-0.40193		9.33333	1012.98	12.8847	133.627	15.4327	64.0883
1.23433	-0.08353	-0.15311	-0.40531		9.33567	1011.5	12.887	133.709	15.435	64.1141
1.23667	-0.08284	-0.15582	-0.41073		9.338	1009.85	12.8893	133.773	15.4373	64.1523
1.239	-0.08436	-0.15589	-0.41611		9.34033	1007.94	12.8917	133.862	15.4397	64.1815
1.24133	-0.0821	-0.15788	-0.42009		9.34267	1006.22	12.894	134.016	15.442	64.237
1.24367	-0.07605	-0.16101	-0.42372		9.345	1004.75	12.8963	134.251	15.4443	64.3179
1.246	-0.07379	-0.16208	-0.42635		9.34733	1003.81	12.8987	134.462	15.4467	64.3801
1.24833	-0.07268	-0.16065	-0.42898		9.34967	1002.54	12.901	134.669	15.449	64.4318
1.25067	-0.06819	-0.15552	-0.43091		9.352	1001.33	12.9033	134.917	15.4513	64.4737
1.253	-0.0642	-0.14881	-0.43254		9.35433	1000.17	12.9057	135.085	15.4537	64.4968
1.25533	-0.06079	-0.14133	-0.43118		9.35667	998.836	12.908	135.291	15.456	64.5173
1.25767	-0.05853	-0.13284	-0.42647		9.359	997.467	12.9103	135.513	15.4583	64.5538
1.26	-0.05485	-0.12443	-0.42486		9.36133	996.528	12.9127	135.697	15.4607	64.6295
1.26233	-0.05169	-0.11716	-0.42115		9.36367	995.838	12.915	135.907	15.463	64.6637
1.26467	-0.05067	-0.11131	-0.41615		9.366	995.016	12.9173	136.095	15.4653	64.7402
1.267	-0.05138	-0.10311	-0.41164		9.36833	994.451	12.9197	136.275	15.4677	64.8561
1.26933	-0.05522	-0.09819	-0.40943		9.37067	993.775	12.922	136.396	15.47	65.0107
1.27167	-0.05996	-0.09291	-0.40602		9.373	992.945	12.9243	136.515	15.4723	65.1424
1.274	-0.06397	-0.09191	-0.40361		9.37533	991.971	12.9267	136.63	15.4747	65.2847
1.27633	-0.06706	-0.09326	-0.39945		9.37767	991.147	12.929	136.704	15.477	65.4143
1.27867	-0.07123	-0.09839	-0.39834		9.38	990.289	12.9313	136.813	15.4793	65.5385
1.281	-0.07367	-0.10537	-0.39868		9.38233	989.329	12.9337	136.965	15.4817	65.6315
1.28333	-0.07636	-0.11214	-0.40116		9.38467	988.565	12.936	137.153	15.484	65.7078
1.28567	-0.07492	-0.11428	-0.40798		9.387	987.726	12.9383	137.317	15.4863	65.8199
1.288	-0.07447	-0.11121	-0.41326		9.38933	986.506	12.9407	137.452	15.4887	65.881
1.29033	-0.07551	-0.10957	-0.41933		9.39167	985.402	12.943	137.64	15.491	65.9326
1.29267	-0.07382	-0.11106	-0.42236		9.394	984.555	12.9453	137.903	15.4933	65.9421
1.295	-0.06942	-0.11562	-0.42903		9.39633	983.641	12.9477	138.225	15.4957	65.9594
1.29733	-0.066	-0.11598	-0.43132		9.39867	982.769	12.95	138.515	15.498	66.0058
1.29967	-0.063	-0.11783	-0.43315		9.401	981.556	12.9523	138.799	15.5003	66.0278
1.302	-0.05884	-0.11711	-0.43308		9.40333	980.273	12.9547	138.997
1.30433	-0.05402	-0.11404	-0.43312		9.40567	978.978	12.957	139.183
1.30667	-0.05101	-0.10891	-0.43236		9.408	977.541	12.9593	139.392
1.309	-0.0481	-0.10456	-0.43164		9.41033	976.11	12.9617	139.605
1.31133	-0.04558	-0.09722	-0.43018		9.41267	975.553	12.964	139.83
1.31367	-0.04406	-0.09229	-0.42882		9.415	975.122	12.9663	139.979
1.316	-0.04676	-0.08588	-0.42271		9.41733	974.893	12.9687	140.191
1.31833	-0.0515	-0.08174	-0.41691		9.41967	974.896	12.971	140.405
1.32067	-0.05913	-0.07461	-0.41066		9.422	975.197	12.9733	140.605
1.323	-0.06726	-0.06912	-0.40555		9.42433	974.928	12.9757	140.738
1.32533	-0.07085	-0.06676	-0.40074		9.42667	974.323	12.978	140.819
1.32767	-0.07222	-0.07225	-0.39788		9.429	973.687	12.9803	140.867
1.33	-0.07606	-0.08123	-0.39622		9.43133	972.78	12.9827	140.925
1.33233	-0.07867	-0.09056	-0.39526		9.43367	971.703	12.985	140.95
1.33467	-0.07764	-0.09954	-0.39889		9.436	970.495	12.9873	141.04
1.337	-0.07826	-0.10617	-0.40202		9.43833	969.331	12.9897	141.2
1.33933	-0.07856	-0.10673	-0.40695		9.44067	968.308	12.992	141.4
1.34167	-0.07638	-0.10666	-0.40958		9.443	967.405	12.9943	141.613
1.344	-0.07552	-0.10801	-0.41261		9.44533	966.32	12.9967	141.966
1.34633	-0.07111	-0.10402	-0.41374		9.44767	965.646	12.999	142.375
1.34867	-0.06919	-0.10052	-0.41687		9.45	964.979	13.0013	142.761
1.351	-0.06709	-0.0981	-0.41865		9.45233	964.082	13.0037	143.073
1.35333	-0.06359	-0.09702	-0.41789		9.45467	963.129	13.006	143.253
1.35567	-0.06001	-0.09389	-0.41857		9.457	962.097	13.0083	143.434
1.358	-0.05816	-0.09068	-0.41776		9.45933	960.579	13.0107	143.522
1.36033	-0.05565	-0.08789	-0.4132		9.46167	958.982	13.013	143.689
1.36267	-0.05438	-0.08319	-0.41194		9.464	957.632	13.0153	143.749
1.365	-0.05368	-0.07748	-0.41088		9.46633	956.431	13.0177	143.856
1.36733	-0.05554	-0.07591	-0.40887		9.46867	954.855	13.02	143.879
1.36967	-0.05765	-0.07163	-0.40721		9.471	953.584	13.0223	144
1.372	-0.06314	-0.06999	-0.40405		9.47333	952.712	13.0247	144.105
1.37433	-0.0711	-0.06714	-0.39994		9.47567	951.838	13.027	144.264
1.37667	-0.07527	-0.06785	-0.39948		9.478	951.203	13.0293	144.339
1.379	-0.07762	-0.07682	-0.39716		9.48033	951.033	13.0317	144.411
1.38133	-0.08007	-0.08744	-0.3953		9.48267	951.268	13.034	144.511
1.38367	-0.0802	-0.093	-0.39833		9.485	951.145	13.0363	144.483
1.386	-0.07958	-0.09791	-0.40461		9.48733	950.496	13.0387	144.48
1.38833	-0.07873	-0.10048	-0.40664		9.48967	949.848	13.041	144.543
1.39067	-0.07688	-0.10632	-0.40937		9.492	949.235	13.0433	144.7
1.393	-0.07692	-0.10924	-0.41405		9.49433	948.166	13.0457	144.97
1.39533	-0.07499	-0.11095	-0.41663		9.49667	946.728	13.048	145.354
1.39767	-0.07124	-0.1093	-0.41721		9.499	945.263	13.0503	145.765
1.4	-0.06577	-0.10695	-0.41765		9.50133	944.165	13.0527	146.214
1.40233	-0.06235	-0.10566	-0.41653		9.50367	943.268	13.055	146.623
1.40467	-0.05911	-0.10067	-0.41527		9.506	942.171	13.0573	147.055
1.407	-0.05594	-0.0949	-0.41406		9.50833	941.318	13.0597	147.411
1.40933	-0.05178	-0.08755	-0.4101		9.51067	940.297	13.062	147.806
1.41167	-0.04968	-0.08099	-0.40739		9.513	939.594	13.0643	148.077
1.414	-0.04816	-0.07629	-0.40393		9.51533	939.552	13.0667	148.417
1.41633	-0.05158	-0.07044	-0.40018		9.51767	939.375	13.069	148.588
1.41867	-0.05509	-0.0626	-0.39737		9.52	938.992	13.0713	148.697
1.421	-0.05926	-0.05575	-0.39501		9.52233	938.724	13.0737	148.722
1.42333	-0.06401	-0.0514	-0.39235		9.52467	938.459	13.076	148.82
1.42567	-0.06835	-0.04741	-0.39053		9.527	937.871	13.0783	148.831
1.428	-0.07145	-0.04983	-0.39107		9.52933	937.062	13.0807	148.768
1.43033	-0.07174	-0.0613	-0.39035		9.53167	936.097	13.083	148.799
1.43267	-0.07212	-0.06992	-0.39089		9.534	935.2	13.0853	148.846
1.435	-0.07464	-0.07655	-0.39841		9.53633	934.301	13.0877	148.866
1.43733	-0.07353	-0.08075	-0.40603		9.53867	933.521	13.09	148.905
1.43967	-0.07135	-0.08509	-0.41246		9.541	933.151	13.0923	148.962
1.442	-0.06983	-0.08787	-0.41444		9.54333	933.328	13.0947	149.153
1.44433	-0.06914	-0.09243	-0.41947		9.54567	933.082	13.097	149.471
1.44667	-0.06762	-0.09278	-0.42185		9.548	932.301	13.0993	149.841
1.449	-0.06296	-0.09007	-0.42338		9.55033	931.707	13.1017	150.089
1.45133	-0.05699	-0.09014	-0.42257		9.55267	931.036	13.104	150.303
1.45367	-0.05449	-0.08864	-0.4217		9.555	929.852	13.1063	150.473
1.456	-0.0533	-0.08522	-0.41969		9.55733	928.91	13.1087	150.688
1.45833	-0.05013	-0.08122	-0.41608		9.55967	927.817	13.111	150.906
1.46067	-0.04745	-0.07552	-0.41243		9.562	926.725	13.1133	151.083
1.463	-0.04363	-0.07046	-0.40757		9.56433	926.008	13.1157	151.21
1.46533	-0.04325	-0.06454	-0.40162		9.56667	925.82	13.118	151.328
1.46767	-0.04595	-0.06147	-0.39691		9.569	925.82	13.1203	151.462
1.47	-0.05053	-0.05926	-0.3926		9.57133	925.514	13.1227	151.535
1.47233	-0.05551	-0.0527	-0.38879		9.57367	925.543	13.125	151.621
1.47467	-0.06216	-0.04849	-0.38359		9.576	925.435	13.1273	151.696
1.477	-0.06741	-0.04564	-0.37983		9.57833	925.325	13.1297	151.752
1.47933	-0.07058	-0.05148	-0.37692		9.58067	924.796	13.132	151.659
1.48167	-0.07014	-0.05711	-0.37471		9.583	924.338	13.1343	151.659
1.484	-0.07151	-0.05917	-0.37535		9.58533	924.314	13.1367	151.674
1.48633	-0.0718	-0.06266	-0.37823		9.58767	924.162	13.139	151.67
1.48867	-0.06872	-0.06579	-0.3857		9.59	923.749	13.1413	151.698
1.491	-0.06744	-0.06415	-0.38818		9.59233	923.732	13.1437	151.832
1.49333	-0.06626	-0.06394	-0.39311		9.59467	923.912	13.146	152.166
1.49567	-0.06316	-0.06272	-0.39753		9.597	923.193	13.1483	152.584
1.498	-0.06206	-0.06236	-0.40171		9.59933	921.925	13.1507	153.025
1.50033	-0.05848	-0.05808	-0.40469		9.60167	921.126	13.153	153.411
1.50267	-0.05391	-0.05573	-0.40842		9.604	920.276	13.1553	153.626
1.505	-0.05114	-0.05266	-0.40965		9.60633	918.942	13.1577	153.798
1.50733	-0.0498	-0.04696	-0.41159		9.60867	917.63	13.16	154.003
1.50967	-0.04959	-0.04018	-0.41192		9.611	916.78	13.1623	154.319
1.512	-0.04825	-0.03712	-0.40976		9.61333	916.036	13.1647	154.562
1.51433	-0.04696	-0.03312	-0.40805		9.61567	915.745	13.167	154.766
1.51667	-0.04858	-0.02763	-0.40244		9.618	915.646	13.1693	155.038
1.519	-0.05498	-0.0267	-0.39814		9.62033	915.44	13.1717	155.322
1.52133	-0.06038	-0.02477	-0.39503		9.62267	915.203	13.174	155.319
1.52367	-0.06422	-0.02306	-0.39247		9.625	914.838	13.1763	155.179
1.526	-0.06873	-0.02056	-0.38906		9.62733	914.432	13.1787	155.003
1.52833	-0.07281	-0.0242	-0.38645		9.62967	914.105	13.181	154.613
1.53067	-0.07344	-0.0326	-0.38474		9.632	912.56	13.1833	154.137
1.533	-0.07406	-0.04123	-0.38592		9.63433	911.079	13.1857	153.806
1.53533	-0.0737	-0.04871	-0.39005		9.63667	909.27	13.188	153.657
1.53767	-0.07037	-0.05697	-0.39662		9.639	907.982	13.1903	153.469
1.54	-0.06785	-0.05939	-0.39935		9.64133	906.647	13.1927	153.417
1.54233	-0.06658	-0.06324	-0.40004		9.64367	906.79	13.195	153.57
1.54467	-0.06143	-0.06345	-0.40192		9.646	907.671	13.1973	153.945
1.547	-0.05612	-0.06487	-0.40195		9.64833	908.255	13.1997	154.406
1.54933	-0.05205	-0.06494	-0.40099		9.65067	909.217	13.202	154.843
1.55167	-0.04879	-0.06031	-0.39988		9.653	910.23	13.2043	155.242
1.554	-0.04109	-0.05595	-0.39547		9.65533	910.436	13.2067	155.382
1.55633	-0.03503	-0.05467	-0.39156		9.65767	909.833	13.209	155.359
1.55867	-0.0313	-0.04996	-0.3903		9.66	909.636	13.2113	155.419
1.561	-0.02771	-0.0444	-0.38574		9.66233	909.335	13.2137	155.31
1.56333	-0.02478	-0.03513	-0.38274		9.66467	909.53	13.216	155.096
1.56567	-0.0231	-0.02708	-0.37818		9.667	910.293	13.2183	154.86
1.568	-0.02571	-0.01838	-0.37307		9.66933	911.261	13.2207	154.972
1.57033	-0.03152	-0.01082	-0.37056		9.67167	911.447	13.223	155.173
1.57267	-0.038	-0.00668	-0.367		9.674	911.142	13.2253	155.526
1.575	-0.04613	-0.0034	-0.3635		9.67633	909.867	13.2277	155.78
1.57733	-0.05327	-0.00611	-0.36124		9.67867	908.901	13.23	156.048
1.57967	-0.05662	-0.01202	-0.36037		9.681	907.904	13.2323	156.09
1.582	-0.05947	-0.01729	-0.35971		9.68333	907.322	13.2347	155.974
1.58433	-0.06141	-0.02164	-0.36264		9.68567	906.243	13.237	155.906
1.58667	-0.05948	-0.02841	-0.36876		9.688	905.508	13.2393	155.741
1.589	-0.05762	-0.03068	-0.37708		9.69033	904.471	13.2417	155.614
1.59133	-0.05668	-0.0356	-0.38316		9.69267	903.699	13.244	155.555
1.59367	-0.05723	-0.03795	-0.38744		9.695	903.15	13.2463	155.768
1.596	-0.05489	-0.03787	-0.39112		9.69733	902.304	13.2487	156.202
1.59833	-0.04973	-0.03944	-0.39459		9.69967	901.882	13.251	156.598
1.60067	-0.04656	-0.03986	-0.39688		9.702	901.447	13.2533	157.088
1.603	-0.04077	-0.03708	-0.39701		9.70433	901.459	13.2557	157.499
1.60533	-0.03693	-0.0358	-0.39555		9.70667	901.027	13.258	157.671
1.60767	-0.03418	-0.03095	-0.39304		9.709	900.297	13.2603	158.014
1.61	-0.03266	-0.02724	-0.38988		9.71133	899.569	13.2627	158.198
1.61233	-0.02998	-0.02125	-0.38982		9.71367	898.394	13.265	158.445
1.61467	-0.02846	-0.0174	-0.38845		9.716	898.181	13.2673	158.485
1.617	-0.02819	-0.01761	-0.38335		9.71833	899.013	13.2697	158.384
1.61933	-0.03094	-0.01397	-0.38159		9.72067	900.101	13.272	158.279
1.62167	-0.03462	-0.01069	-0.37768		9.723	901.43	13.2743	158.211
1.624	-0.03781	-0.00591	-0.37457		9.72533	901.902	13.2767	157.965
1.62633	-0.04378	-0.00498	-0.37001		9.72767	901.344	13.279	157.804
1.62867	-0.05142	-0.0069	-0.36735		9.73	900.999	13.2813	157.625
1.631	-0.05831	-0.01524	-0.36519		9.73233	900.338
1.63333	-0.0638	-0.025	-0.36667		9.73467	899.162
1.63567	-0.06599	-0.03049	-0.36901		9.737	897.652
1.638	-0.06678	-0.03419	-0.37578		9.73933	895.764
1.64033	-0.06494	-0.03854	-0.383		9.74167	893.025
1.64267	-0.06291	-0.03982	-0.38698		9.744	890.724
1.645	-0.06412	-0.03604	-0.38881		9.74633	888.687
1.64733	-0.06342	-0.03147	-0.39379		9.74867	888.757
1.64967	-0.06215	-0.02848	-0.39702		9.751	889.279
1.652	-0.05907	-0.0232	-0.3974		9.75333	890
1.65433	-0.05515	-0.01757	-0.39804		9.75567	890.937
1.65667	-0.05142	-0.01322	-0.39782		9.758	891.962
1.659	-0.04659	-0.01122	-0.39486		9.76033	892.42
1.66133	-0.04532	-0.00444	-0.39111		9.76267	891.401
1.66367	-0.04602	0.005466	-0.38655		9.765	891.051
1.666	-0.04492	0.011884	-0.38199		9.76733	892
1.66833	-0.04736	0.017731	-0.37938		9.76967	892.714
1.67067	-0.0545	0.022936	-0.37338		9.772	893.53
1.673	-0.05801	0.024578	-0.36792		9.77433	895.465
1.67533	-0.05905	0.024082	-0.36486		9.77667	896.509
1.67767	-0.05917	0.027934	-0.36121		9.779	897.133
1.68	-0.06301	0.026725	-0.3583		9.78133	897.273
1.68233	-0.06669	0.016749	-0.35838		9.78367	896.528
1.68467	-0.07012	0.009339	-0.35897		9.786	896.222
1.687	-0.07182	0.004851	-0.36285		9.78833	896.405
1.68933	-0.07062	0.002003	-0.36837		9.79067	896.056
1.69167	-0.06729	-0.00362	-0.37494		9.793	896.65
1.694	-0.0675	-0.0064	-0.37668		9.79533	895.897
1.69633	-0.06574	-0.00626	-0.38036		9.79767	894.526
1.69867	-0.06322	-0.00461	-0.38408		9.8	893.226
1.701	-0.05841	-0.00333	-0.38557		9.80233	892.189
1.70333	-0.05343	-0.0024	-0.3873		9.80467	890.613
1.70567	-0.05059	0.002663	-0.38499		9.807	890.183
1.708	-0.04602	0.00623	-0.38328		9.80933	890.824
1.71033	-0.04334	0.011792	-0.38381		9.81167	891.662
1.71267	-0.04083	0.01714	-0.38015		9.814	892.337
1.715	-0.03956	0.022987	-0.3752		9.81633	894.621
1.71733	-0.03763	0.027195	-0.37284		9.81867	897.779
1.71967	-0.04279	0.035608	-0.37008		9.821	899.985
1.722	-0.0491	0.042881	-0.36527		9.82333	901.006
1.72433	-0.05575	0.04381	-0.36361		9.82567	900.587
1.72667	-0.05769	0.042458	-0.3605		9.828	899.957
1.729	-0.05807	0.040893	-0.35569		9.83033	899.863
1.73133	-0.05787	0.035336	-0.35288		9.83267	899.08
1.73367	-0.05882	0.028069	-0.35437		9.835	898.445
1.736	-0.06068	0.02073	-0.358		9.83733	897.856
1.73833	-0.05958	0.013748	-0.36252		9.83967	896.122
1.74067	-0.05591	0.007692	-0.36925		9.842	895.305
1.743	-0.05489	0.005842	-0.37328		9.84433	894.805
1.74533	-0.05098	0.006059	-0.37436		9.84667	894.402
1.74767	-0.04863	0.005705	-0.37564		9.849	893.998
1.75	-0.04571	0.010269	-0.37623		9.85133	894.7
1.75233	-0.04246	0.014406	-0.37991		9.85367	894.716
1.75467	-0.03715	0.019184	-0.37784		9.856	894.515
1.757	-0.03224	0.020255	-0.37464		9.85833	893.905
1.75933	-0.02965	0.02318	-0.37377		9.86067	893.48
1.76167	-0.02533	0.025179	-0.37166		9.863	892.56
1.764	-0.02414	0.033235	-0.3673		9.86533	892.279
1.76633	-0.02312	0.037087	-0.3643		9.86767	893.662
1.76867	-0.02687	0.035949	-0.36009		9.87	896.408
1.771	-0.0327	0.03752	-0.35578		9.87233	900.303
1.77333	-0.04098	0.041229	-0.35162		9.87467	903.573
1.77567	-0.04813	0.045009	-0.34976		9.877	904.576
1.778	-0.05287	0.043372	-0.3474		9.87933	905.864
1.78033	-0.05804	0.036461	-0.34255		9.88167	906.375
1.78267	-0.06137	0.02449	-0.34213		9.884	905.938
1.785	-0.0634	0.016154	-0.34636		9.88633	905.198
1.78733	-0.06345	0.008958	-0.35179		9.88867	903.576
1.78967	-0.06268	0.002047	-0.35826		9.891	902.376
1.792	-0.0628	-0.00458	-0.36448		9.89333	901.363
1.79433	-0.06087	-0.00992	-0.36951		9.89567	900.851
1.79667	-0.05688	-0.01598	-0.37369		9.898	900.33
1.799	-0.05173	-0.01761	-0.37562		9.90033	901.227
1.80133	-0.04666	-0.01911	-0.37905		9.90267	901.937
1.80367	-0.04061	-0.0134	-0.37934		9.905	902.794
1.806	-0.0348	-0.01091	-0.37987		9.90733	903.565
1.80833	-0.03114	-0.00556	-0.3807		9.90967	904.12
1.81067	-0.02517	-0.00278	-0.38024		9.912	903.068
1.813	-0.0206	0.001717	-0.37763		9.91433	901.955
1.81533	-0.01635	0.009203	-0.37777		9.91667	901.736
1.81767	-0.0155	0.016547	-0.37565		9.919	902.618
1.82	-0.0181	0.021682	-0.37145		9.92133	904.432
1.82233	-0.0235	0.025105	-0.36649		9.92367	907.618
1.82467	-0.03023	0.028814	-0.36158		9.926	908.867
1.827	-0.03225	0.031668	-0.35858		9.92833	909.03
1.82933	-0.03593	0.028606	-0.35262		9.93067	910.936
1.83167	-0.04044	0.024332	-0.34562		9.933	912.889
1.834	-0.04377	0.016423	-0.34336		9.93533	913.893
1.83633	-0.04316	0.009014	-0.34579		9.93767	914.73
1.83867	-0.0428	0.004027	-0.35037		9.94	915.956
1.841	-0.04318	0.001606	-0.35489		9.94233	915.967
1.84333	-0.04446	0.001752	-0.35902		9.94467	915.361
1.84567	-0.04376	-0.00074	-0.36305		9.947	912.745
1.848	-0.04266	-0.00202	-0.36723		9.94933	910.746
1.85033	-0.04155	-0.00373	-0.37031		9.95167	908.585
1.85267	-0.03863	0.000836	-0.37064		9.954	905.754
1.855	-0.0348	0.005542	-0.36903		9.95633	903.935
1.85733	-0.03156	0.010534	-0.36767		9.95867	903.754
1.85967	-0.02995	0.016952	-0.36451		9.961	903.542
1.862	-0.02984	0.022442	-0.35751		9.96333	903.69
1.86433	-0.02691	0.028432	-0.35305		9.96567	904.632
1.86667	-0.02605	0.034849	-0.35034		9.968	905.672
1.869	-0.02684	0.040269	-0.34908		9.97033	907.405
1.87133	-0.03084	0.04576	-0.34837		9.97267	911.103
1.87367	-0.03872	0.05068	-0.3479		9.975	913.649
1.876	-0.04496	0.053605	-0.34809		9.97733	913.645
1.87833	-0.04846	0.053109	-0.34638		9.97967	912.899
1.88067	-0.05148	0.051544	-0.34292		9.982	914.022
1.883	-0.0554	0.046415	-0.34116		9.98433	913.962
1.88533	-0.05743	0.036795	-0.34404		9.98667	912.154
1.88767	-0.05772	0.032878	-0.35011		9.989	910.533
1.89	-0.05694	0.029245	-0.35374		9.99133	909.622
1.89233	-0.05642	0.030674	-0.35627		9.99367	909.418
1.89467	-0.05547	0.029536	-0.3587		9.996	909.208
1.897	-0.05321	0.029539	-0.36298		9.99833	909.713
1.89933	-0.0512	0.028116	-0.36496		10.0007	908.988
1.90167	-0.04861	0.028118	-0.36744		10.003	909.47
1.904	-0.04726	0.027337	-0.36753		10.0053	909.867
1.90633	-0.0445	0.031901	-0.36696		10.0077	909.413
1.90867	-0.04025	0.035396	-0.3674		10.01	908.648
1.911	-0.03808	0.038606	-0.36599		10.0123	908.1
1.91333	-0.03516	0.042529	-0.36298		10.0147	908.339
1.91567	-0.03404	0.044314	-0.35717		10.017	909.008
1.918	-0.03203	0.047452	-0.35242		10.0193	910.662
1.92033	-0.03299	0.050377	-0.34531		10.0217	914.056
1.92267	-0.03723	0.0543	-0.33996		10.024	917.059
1.925	-0.04388	0.054873	-0.33695		10.0263	917.3
1.92733	-0.04987	0.053593	-0.33344		10.0287	916.398
1.92967	-0.05346	0.04825	-0.33128		10.031	916.526
1.932	-0.05739	0.04027	-0.32727		10.0333	916.048
1.93433	-0.05991	0.025946	-0.32461		10.0357	916.239
1.93667	-0.06185	0.014759	-0.3262		10.038	916.247
1.939	-0.0623	0.003643	-0.33012		10.0403	917.628
1.94133	-0.0598	-0.0022	-0.33615		10.0427	918.818
1.94367	-0.05597	-0.00697	-0.33828		10.045	918.705
1.946	-0.0537	-0.01239	-0.34156		10.0473	919.472
1.94833	-0.04923	-0.01416	-0.34269		10.0497	918.065
1.95067	-0.04506	-0.01395	-0.34458		10.052	916.356
1.953	-0.03942	-0.01509	-0.34566		10.0543	914.898
1.95533	-0.03527	-0.01059	-0.34505		10.0567	914.774
1.95767	-0.03069	-0.00503	-0.34204		10.059	914.764
1.96	-0.02711	-0.00068	-0.34142		10.0613	915.571
1.96233	-0.02345	0.008587	-0.34086		10.0637	916.057
1.96467	-0.023	0.018497	-0.3362		10.066	915.204
1.967	-0.02255	0.025984	-0.3315		10.0683	915.317
1.96933	-0.02425	0.034539	-0.32579		10.0707	917.338
1.97167	-0.02718	0.039175	-0.32193		10.073	920.647
1.974	-0.03242	0.043739	-0.31808		10.0753	924.244
1.97633	-0.03742	0.049158	-0.31487		10.0777	927.271
1.97867	-0.04051	0.049945	-0.31306		10.08	932.406
1.981	-0.04452	0.048095	-0.31154		10.0823	935.562
1.98333	-0.04754	0.040186	-0.31148		10.0847	938.605
1.98567	-0.05122	0.03413	-0.31346		10.087	940.561
1.988	-0.05373	0.027932	-0.31424		10.0893	939.87
1.99033	-0.05584	0.02266	-0.31982		10.0917	939.08
1.99267	-0.05613	0.020454	-0.3247		10.094	937.363
1.995	-0.05758	0.015467	-0.33042		10.0963	935.279
1.99733	-0.05589	0.015113	-0.3335		10.0987	932.296
1.99967	-0.05307	0.015116	-0.33548		10.101	928.82
2.002	-0.04948	0.014549	-0.33812		10.1033	924.03
2.00433	-0.04565	0.014195	-0.34		10.1057	920.074
2.00667	-0.04306	0.017191	-0.33883		10.108	916.79
2.009	-0.04088	0.022539	-0.33722		10.1103	914.721
2.01133	-0.03821	0.024538	-0.33706		10.1127	915.111
2.01367	-0.03272	0.029815	-0.33749		10.115	916.165
2.016	-0.02948	0.033452	-0.33818		10.1173	917.901
2.01833	-0.02961	0.038373	-0.33557		10.1197	921.932
2.02067	-0.0304	0.042082	-0.33201		10.122	922.854
2.023	-0.0335	0.04465	-0.32765		10.1243	922.631
2.02533	-0.03939	0.047147	-0.32195		10.1267	920.983
2.02767	-0.04283	0.048932	-0.31899		10.129	918.953
2.03	-0.04535	0.04701	-0.31897		10.1313	916.138
2.03233	-0.04613	0.041667	-0.31881		10.1337	913.067
2.03467	-0.04684	0.034899	-0.31959		10.136	912.373
2.037	-0.04697	0.0292	-0.32083		10.1383	911.103
2.03933	-0.04504	0.023714	-0.3266		10.1407	909.796
2.04167	-0.04195	0.019512	-0.33183		10.143	909.188
2.044	-0.03978	0.0131	-0.33765		10.1453	909.179
2.04633	-0.03793	0.009895	-0.34088		10.1477	909.53
2.04867	-0.03335	0.009185	-0.34311		10.15	910.285
2.051	-0.03035	0.011183	-0.34445		10.1523	909.997
2.05333	-0.02537	0.012825	-0.34323		10.1547	910.225
2.05567	-0.02055	0.013256	-0.34187		10.157	910.19
2.058	-0.014	0.015183	-0.34011		10.1593	908.872
2.06033	-0.01413	0.019604	-0.3377		10.1617	907.15
2.06267	-0.01261	0.026022	-0.33519		10.164	906.13
2.065	-0.01199	0.033294	-0.33358		10.1663	906.353
2.06733	-0.01147	0.039284	-0.32967		10.1687	907.85
2.06967	-0.01341	0.045131	-0.32636		10.171	909.82
2.072	-0.01782	0.053045	-0.32385		10.1733	911.396
2.07433	-0.02538	0.057895	-0.31959		10.1757	912.962
2.07667	-0.03103	0.061604	-0.31554		10.178	912.81
2.079	-0.03702	0.059611	-0.31343		10.1803	910.878
2.08133	-0.04234	0.055408	-0.31381		10.1827	909.249
2.08367	-0.04486	0.043864	-0.31504		10.185	907.39
2.086	-0.04722	0.032463	-0.31508		10.1873	907.352
2.08833	-0.04883	0.023699	-0.32065		10.1897	906.549
2.09067	-0.04921	0.019782	-0.32668		10.192	905.856
2.093	-0.04827	0.015793	-0.3341		10.1943	904.117
2.09533	-0.04666	0.015083	-0.34003		10.1967	901.637
2.09767	-0.04416	0.011593	-0.34341		10.199	898.541
2.1	-0.04173	0.010598	-0.34649		10.2013	893.127
2.10233	-0.0379	0.012097	-0.34912		10.2037	887.268
2.10467	-0.03564	0.016091	-0.34905		10.206	882.898
2.107	-0.03	0.020085	-0.34804		10.2083	878.095
2.10933	-0.02675	0.023082	-0.34418		10.2107	872.999
2.11167	-0.02367	0.026648	-0.33883		10.213	868.85
2.114	-0.02289	0.032353	-0.33622		10.2153	867.401
2.11633	-0.02128	0.03763	-0.33306		10.2177	866.055
2.11867	-0.01853	0.044189	-0.3282		10.22	866.465
2.121	-0.01891	0.048967	-0.3221		10.2223	869.203
2.12333	-0.02406	0.054316	-0.31549		10.2247	871.226
2.12567	-0.02847	0.057383	-0.31069		10.227	872.811
2.128	-0.03347	0.059025	-0.30653		10.2293	873.248
2.13033	-0.03657	0.058244	-0.30232		10.2317	874.335
2.13267	-0.03728	0.056964	-0.30036		10.234	873.879
2.135	-0.03996	0.049839	-0.2986		10.2363	872.624
2.13733	-0.04314	0.039008	-0.30118		10.2387	870.706
2.13967	-0.04484	0.029175	-0.30676		10.241	869.582
2.142	-0.0467	0.019983	-0.31183		10.2433	867.645
2.14433	-0.04436	0.015923	-0.32006		10.2457	865.402
2.14667	-0.04251	0.014144	-0.32623		10.248	864.067
2.149	-0.0409	0.010084	-0.32846		10.2503	862.81
2.15133	-0.03716	0.008946	-0.33214		10.2527	859.899
2.15367	-0.03243	0.00624	-0.33437		10.255	857.802
2.156	-0.0253	0.009094	-0.33565		10.2573	856.207
2.15833	-0.02032	0.011734	-0.33764		10.2597	852.493
2.16067	-0.01541	0.018436	-0.33682		10.262	848.595
2.163	-0.01299	0.024497	-0.33341		9.95633	903.935
2.16533	-0.01254	0.028491	-0.3329		9.95867	903.754
2.16767	-0.01143	0.033626	-0.33094		9.961	903.542
2.17	-0.00984	0.037477	-0.32813		9.96333	903.69
2.17233	-0.01342	0.046246	-0.32427		9.96567	904.632
2.17467	-0.01792	0.050811	-0.32031		9.968	905.672
2.177	-0.02507	0.056301	-0.31601		9.97033	907.405
2.17933	-0.02998	0.057516	-0.31245		9.97267	911.103
2.18167	-0.03241	0.056734	-0.30894		9.975	913.649
2.184	-0.03337	0.051106	-0.30763		9.97733	913.645
2.18633	-0.03333	0.043768	-0.30816		9.97967	912.899
2.18867	-0.03346	0.036786	-0.31189		9.982	914.022
2.191	-0.035	0.030231	-0.31592		9.98433	913.962
2.19333	-0.03306	0.024318	-0.3215		9.98667	912.154
2.19567	-0.03203	0.018904	-0.32907		9.989	910.533
2.198	-0.03027	0.015913	-0.3331		9.99133	909.622
2.20033	-0.02899	0.015702	-0.33508		9.99367	909.418
2.20267	-0.02814	0.014137	-0.33526		9.996	909.208
2.205	-0.02521	0.017133	-0.33455		9.99833	909.713
2.20733	-0.02329	0.016209	-0.33399		10.0007	908.988
2.20967	-0.01929	0.020488	-0.33158		10.003	909.47
2.212	-0.01538	0.023698	-0.32727		10.0053	909.867
2.21433	-0.01361	0.030685	-0.32516		10.0077	909.413
2.21667	-0.01292	0.036746	-0.32035		10.01	908.648
2.219	-0.01288	0.038531	-0.31375		10.0123	908.1
2.22133	-0.01821	0.044877	-0.30839		10.0147	908.339
2.22367	-0.02344	0.049869	-0.30473		10.017	909.008
2.226	-0.03157	0.054077	-0.30173		10.0193	910.662
2.22833	-0.03615	0.057144	-0.29832		10.0217	914.056
2.23067	-0.03983	0.05565	-0.29466		10.024	917.059
2.233	-0.04474	0.051448	-0.29175		10.0263	917.3
2.23533	-0.04809	0.041187	-0.29114		10.0287	916.398
2.23767	-0.04979	0.034561	-0.29287		10.031	916.526
2.24	-0.05198	0.027436	-0.29854		10.0333	916.048
2.24233	-0.05169	0.025087	-0.30357		10.0357	916.239
2.24467	-0.05075	0.023807	-0.30855		10.038	916.247
2.247	-0.0484	0.024665	-0.31537		10.0403	917.628
2.24933	-0.04672	0.02873	-0.32005		10.0427	918.818
2.25167	-0.04273	0.028733	-0.32138		10.045	918.705
2.254	-0.0389	0.030374	-0.32296		10.0473	919.472
2.25633	-0.03598	0.031589	-0.32564		10.0497	918.065
2.25867	-0.03437	0.035084	-0.32598		10.052	916.356
2.261	-0.02956	0.034659	-0.32536		10.0543	914.898
2.26333	-0.02697	0.036657	-0.32425		10.0567	914.774
2.26567	-0.02487	0.042006	-0.32229		10.059	914.764
2.268	-0.01981	0.04657	-0.31938		10.0613	915.571
2.27033	-0.0196	0.052559	-0.31652		10.0637	916.057
2.27267	-0.02098	0.056981	-0.31182		10.066	915.204
2.275	-0.02672	0.05734	-0.30661		10.0683	915.317
2.27733	-0.03295	0.060408	-0.30215		10.0707	917.338
2.27967	-0.03612	0.061194	-0.29874		10.073	920.647
2.282	-0.04128	0.060555	-0.29584		10.0753	924.244
2.28433	-0.04347	0.050295	-0.29208		10.0777	927.271
2.28667	-0.04641	0.041602	-0.28792		10.08	932.406
2.289	-0.04554	0.035689	-0.28945		10.0823	935.562
2.29133	-0.04469	0.030774	-0.29388		10.0847	938.605
2.29367	-0.04185	0.026143	-0.29636		10.087	940.561
2.296	-0.03826	0.01795	-0.30079		10.0893	939.87
2.29833	-0.03535	0.01446	-0.30587		10.0917	939.08
2.30067	-0.03193	0.016102	-0.3086		10.094	937.363
2.303	-0.02753	0.018955	-0.30993		10.0963	935.279
2.30533	-0.02039	0.017533	-0.31111		10.0987	932.296
2.30767	-0.01723	0.019887	-0.30975		10.101	928.82
2.31	-0.01299	0.025877	-0.30739		10.1033	924.03
2.31233	-0.00891	0.032722	-0.30802		10.1057	920.074
2.31467	-0.00656	0.035932	-0.30736		10.108	916.79
2.317	-0.0034	0.040924	-0.3055		10.1103	914.721
2.31933	-0.00245	0.048054	-0.30319		10.1127	915.111
2.32167	-0.00415	0.056396	-0.29968		10.115	916.165
2.324	-0.00849	0.060603	-0.29462		10.1173	917.901
2.32633	-0.01274	0.065524	-0.28862		10.1197	921.932
2.32867	-0.01542	0.066311	-0.28366		10.122	922.854
2.331	-0.01894	0.066456	-0.2819		10.1243	922.631
2.33333	-0.01981	0.062539	-0.28344		10.1267	920.983
2.33567	-0.02216	0.05071	-0.28322		10.129	918.953
2.338	-0.02221	0.038097	-0.28555		10.1313	916.138
2.34033	-0.02341	0.026553	-0.29238		10.1337	913.067
2.34267	-0.02296	0.021353	-0.2972		10.136	912.373
2.345	-0.02079	0.01772	-0.30353		10.1383	911.103
2.34733	-0.01811	0.012449	-0.3079		10.1407	909.796
2.34967	-0.01594	0.009886	-0.31218		10.143	909.188
2.352	-0.01483	0.010601	-0.31466		10.1453	909.179
2.35433	-0.01166	0.012528	-0.31779		10.1477	909.53
2.35667	-0.00602	0.015311	-0.32027		10.15	910.285
2.359	-0.00053	0.017879	-0.31841		10.1523	909.997
2.36133	0.00329	0.0228	-0.3163		10.1547	910.225
2.36367	0.008031	0.026295	-0.3097		10.157	910.19
2.366	0.008972	0.030574	-0.30539		10.1593	908.872
2.36833	0.012216	0.040484	-0.30398		10.1617	907.15
2.37067	0.013157	0.049966	-0.30122		10.164	906.13
2.373	0.007757	0.056526	-0.29901		10.1663	906.353
2.37533	0.00276	0.062587	-0.29894		10.1687	907.85
2.37767	-0.00124	0.065013	-0.29693		10.171	909.82
2.38	-0.00666	0.066655	-0.29263		10.1733	911.396
2.38233	-0.01131	0.066586	-0.29012		10.1757	912.962
2.38467	-0.01606	0.06331	-0.28826		10.178	912.81
2.387	-0.0176	0.058751	-0.28829		10.1803	910.878
2.38933	-0.01847	0.051983	-0.29372		10.1827	909.249
2.39167	-0.02263	0.042221	-0.29929		10.185	907.39
2.394	-0.02417	0.035096	-0.30587		10.1873	907.352
2.39633	-0.02314	0.029753	-0.30949		10.1897	906.549
2.39867	-0.0222	0.027404	-0.31402		10.192	905.856
2.401	-0.02003	0.024484	-0.31675		10.1943	904.117
2.40333	-0.01949	0.022776	-0.31799		10.1967	901.637
2.40567	-0.01607	0.023349	-0.32007		10.199	898.541
2.408	-0.01406	0.02606	-0.3214		10.2013	893.127
2.41033	-0.01263	0.026562	-0.32593		10.2037	887.268
2.41267	-0.00814	0.027277	-0.32611		10.206	882.898
2.415	-0.00481	0.028278	-0.32515		10.2083	878.095
2.41733	-0.00238	0.032201	-0.32309		10.2107	872.999
2.41967	0.00055	0.035125	-0.32058		10.213	868.85
2.422	-0.00123	0.041899	-0.31542		10.2153	867.401
2.42433	-0.00722	0.050098	-0.30982		10.2177	866.055
2.42667	-0.01378	0.054663	-0.30526		10.22	866.465
2.429	-0.02042	0.057659	-0.30185		10.2223	869.203
2.43133	-0.025	0.055808	-0.2983		10.2247	871.226
2.43367	-0.02959	0.052319	-0.29579		10.227	872.811
2.436	-0.03129	0.046976	-0.29447		10.2293	873.248
2.43833	-0.02968	0.041276	-0.29606		10.2317	874.335
2.44067	-0.02874	0.035648	-0.30068		10.234	873.879
2.443	-0.02912	0.031446	-0.30771		10.2363	872.624
2.44533	-0.02562	0.025889	-0.31333		10.2387	870.706
2.44767	-0.02385	0.021188	-0.31686		10.241	869.582
2.45	-0.02142	0.015275	-0.32149		10.2433	867.645
2.45233	-0.01842	0.011215	-0.32542		10.2457	865.402
2.45467	-0.01344	0.010505	-0.32665		10.248	864.067
2.457	-0.00846	0.010721	-0.32629		10.2503	862.81
2.45933	-0.00504	0.010082	-0.32492		10.2527	859.899
2.46167	-0.00129	0.012366	-0.32406		10.255	857.802
2.464	0.001963	0.016645	-0.32425		10.2573	856.207
2.46633	0.003974	0.021851	-0.32139		10.2597	852.493
2.46867	0.005003	0.022352	-0.31947		10.262	848.595
2.471	0.006108	0.022569	-0.31676
2.47333	0.006055	0.023997	-0.3142
2.47567	0.002719	0.027848	-0.31065
2.478	-0.0017	0.032412	-0.30729
2.48033	-0.00563	0.031845	-0.30273
2.48267	-0.00938	0.027072	-0.29952
2.485	-0.01157	0.021729	-0.29631
2.48733	-0.01295	0.012253	-0.29455
2.48967	-0.01382	0.004344	-0.29608
2.492	-0.0142	0.000854	-0.30281
2.49433	-0.01251	-0.00192	-0.30928
2.49667	-0.01	-0.00427	-0.31151
2.499	-0.00881	-0.00719	-0.31275
2.50133	-0.00647	-0.00854	-0.31548
2.50367	-0.00296	-0.00833	-0.31836
2.506	-0.00037	-0.00448	-0.32144
2.50833	0.002219	-0.00027	-0.32032
2.51067	0.006381	0.003014	-0.31761
2.513	0.010783	0.008433	-0.3153
2.51533	0.014442	0.015635	-0.31269
2.51767	0.015798	0.022693	-0.31123
2.52	0.014676	0.026759	-0.30802
2.52233	0.013805	0.027403	-0.30486
2.52467	0.009475	0.027477	-0.30031
2.527	0.00415	0.029404	-0.29665
2.52933	5.85e-05	0.032542	-0.29264
2.53167	-0.00362	0.030336	-0.28818
2.534	-0.00531	0.024708	-0.28707
2.53633	-0.00733	0.015302	-0.28711
2.53867	-0.00944	0.00775	-0.28579
2.541	-0.01065	0.000625	-0.29042
2.54333	-0.0121	-0.00465	-0.29769
2.54567	-0.01239	-0.00871	-0.30377
2.548	-0.00971	-0.01177	-0.30715
2.55033	-0.0049	-0.01198	-0.30908
2.55267	-0.00033	-0.01255	-0.31071
2.555	0.003001	-0.01718	-0.3121
2.55733	0.007252	-0.01974	-0.31293
2.55967	0.009174	-0.02009	-0.31327
2.562	0.012015	-0.01696	-0.31115
2.56433	0.015271	-0.01367	-0.30834
2.56667	0.019924	-0.00569	-0.30509
2.569	0.022187	0.004007	-0.30113
2.57133	0.023128	0.014273	-0.29557
2.57367	0.018546	0.01677	-0.29092
2.576	0.011485	0.020978	-0.28581
2.57833	0.003858	0.024473	-0.28315
2.58067	-0.00452	0.028824	-0.27849
2.583	-0.00762	0.029183	-0.27484
2.58533	-0.00998	0.021203	-0.27332
2.58767	-0.01365	0.010942	-0.27156
2.59	-0.01494	0.00061	-0.27354
2.59233	-0.01424	-0.00801	-0.27822
2.59467	-0.01511	-0.01514	-0.28415
2.597	-0.01623	-0.02098	-0.28832
2.59933	-0.0138	-0.02411	-0.29041
2.60167	-0.01163	-0.02667	-0.29314
2.604	-0.00788	-0.02539	-0.29437
2.60633	-0.00224	-0.02132	-0.29505
2.60867	0.003323	-0.0179	-0.29404
2.611	0.007649	-0.01555	-0.29398
2.61333	0.012214	-0.00863	-0.29242
2.61567	0.015143	-0.00342	-0.28946
2.618	0.017317	-0.00143	-0.28889
2.62033	0.021228	0.0082	-0.28648
2.62267	0.021514	0.012906	-0.28312
2.625	0.016102	0.017684	-0.27817
2.62733	0.010777	0.021678	-0.27346
2.62967	0.004383	0.026456	-0.26915
2.632	-0.00275	0.031163	-0.26664
2.63433	-0.00453	0.031593	-0.26553
2.63667	-0.00697	0.02568	-0.26162
2.639	-0.01023	0.018983	-0.26221
2.64133	-0.01193	0.013925	-0.26619
2.64367	-0.01132	0.007941	-0.27241
2.646	-0.01087	0.005734	-0.28038
2.64833	-0.00819	0.004311	-0.28556
2.65067	-0.00684	0.00239	-0.28884
2.653	-0.00582	-0.00146	-0.29197
2.65533	-0.00323	-0.00295	-0.29345
2.65767	0.000769	-0.00224	-0.29384
2.66	0.0022	-0.00494	-0.29352
2.66233	0.00372	-0.00551	-0.29266
2.66467	0.006071	0.000196	-0.2881
2.667	0.00817	0.004404	-0.28265
2.66933	0.010923	0.010608	-0.27799
2.67167	0.016569	0.014744	-0.27343
2.674	0.015699	0.014177	-0.26873
2.67633	0.008311	0.015106	-0.26432
2.67867	0.003389	0.016035	-0.26021
2.681	-0.0021	0.016537	-0.25705
2.68333	-0.00742	0.015114	-0.25454
2.68567	-0.00887	0.009272	-0.25093
2.688	-0.01023	0.000651	-0.24967
2.69033	-0.01416	-0.00683	-0.25205
2.69267	-0.01338	-0.01481	-0.25708
2.695	-0.01169	-0.01766	-0.26286
2.69733	-0.011	-0.02193	-0.26858
2.69967	-0.00799	-0.02571	-0.27141
2.702	-0.00524	-0.02649	-0.27494
2.70433	-0.00405	-0.02378	-0.27592
2.70667	-0.00063	-0.02142	-0.27761
2.709	0.004427	-0.01707	-0.27789
2.71133	0.00991	-0.01557	-0.28102
2.71367	0.014148	-0.01151	-0.28136
2.716	0.016159	-0.00445	-0.27949
2.71833	0.014382	0.003251	-0.27733
2.72067	0.016808	0.009241	-0.27353
2.723	0.019976	0.01238	-0.26772
2.72533	0.017948	0.015162	-0.26341
2.72767	0.014284	0.017802	-0.25706
2.73	0.007714	0.022794	-0.25445
2.73233	0.002641	0.022796	-0.24959
2.73467	-0.00243	0.018736	-0.24379
2.737	-0.00752	0.008974	-0.23859
2.73933	-0.01226	-0.0005	-0.23518
2.74167	-0.01511	-0.01019	-0.23496
2.744	-0.0159	-0.01896	-0.23919
2.74633	-0.01735	-0.02337	-0.24377
2.74867	-0.01591	-0.02793	-0.24675
2.751	-0.01209	-0.03057	-0.24818
2.75333	-0.00933	-0.03277	-0.24916
2.75567	-0.00689	-0.03313	-0.2495
2.758	-0.00175	-0.02913	-0.24634
2.76033	0.003153	-0.0255	-0.24433
2.76267	0.008133	-0.02343	-0.24322
2.765	0.012862	-0.02022	-0.24021
2.76733	0.013639	-0.01195	-0.2368
2.76967	0.014744	-0.00702	-0.23349
2.772	0.013874	-0.00203	-0.22813
2.77433	0.012097	0.003743	-0.22428
2.77667	0.009	0.006668	-0.21752
2.779	0.003839	0.012016	-0.21496
2.78133	-0.00024	0.013088	-0.21595
2.78367	-0.00021	0.015585	-0.21588
2.786	-0.00348	0.00732	-0.21442
2.78833	-0.00542	-0.00494	-0.21456
2.79067	-0.00604	-0.01056	-0.21654
2.793	-0.00452	-0.01584	-0.22326
2.79533	-0.00341	-0.02196	-0.23048
2.79767	-0.00082	-0.02631	-0.23756
2.8	0.00276	-0.02944	-0.23979
2.80233	0.004444	-0.03364	-0.24347
2.80467	0.004642	-0.03735	-0.2471
2.807	0.00732	-0.03898	-0.25068
2.80933	0.0104	-0.03613	-0.24931
2.81167	0.015216	-0.031	-0.24955
2.814	0.020863	-0.0275	-0.24918
2.81633	0.025516	-0.01795	-0.24722
2.81867	0.028936	-0.01032	-0.24431
2.821	0.028971	-0.00447	-0.24215
2.82333	0.027849	0.000449	-0.23904
2.82567	0.024261	0.008648	-0.23449
2.828	0.019754	0.014923	-0.22858
2.83033	0.013612	0.017064	-0.22328
2.83267	0.009269	0.019775	-0.22112
2.835	0.004284	0.021061	-0.21851
2.83733	0.000519	0.013722	-0.2154
2.83967	-0.00209	0.002535	-0.21284
2.842	-0.006	-0.00694	-0.21572
2.84433	-0.00803	-0.01464	-0.22024
2.84667	-0.00874	-0.01955	-0.22802
2.849	-0.00705	-0.02069	-0.23264
2.85133	-0.00421	-0.02254	-0.23438
2.85367	-0.00311	-0.02803	-0.23456
2.856	-0.00068	-0.02988	-0.23584
2.85833	0.002322	-0.03101	-0.23448
2.86067	0.004836	-0.02681	-0.23442
2.863	0.007841	-0.02438	-0.23321
2.86533	0.011575	-0.02181	-0.2302
2.86767	0.015486	-0.01653	-0.22654
2.87	0.019899	-0.00855	-0.22328
2.87233	0.01762	-0.00719	-0.21947
2.87467	0.015189	-0.00355	-0.21402
2.877	0.008053	0.002292	-0.20811
2.87933	0.004703	0.007926	-0.20216
2.88167	0.001518	0.011207	-0.1984
2.884	-0.00265	0.009143	-0.19329
2.88633	-0.00714	0.004441	-0.19068
2.88867	-0.00843	-0.00347	-0.18812
2.891	-0.00922	-0.01095	-0.18921
2.89333	-0.00778	-0.01957	-0.19324
2.89567	-0.00626	-0.02762	-0.19651
2.898	-0.00417	-0.03054	-0.19974
2.90033	-0.00083	-0.03204	-0.20362
2.90267	0.002578	-0.03959	-0.20575
2.905	0.005344	-0.04365	-0.20764
2.90733	0.011066	-0.04692	-0.20468
2.90967	0.01514	-0.0487	-0.20436
2.912	0.021353	-0.0487	-0.20235
2.91433	0.025188	-0.0482	-0.20124
2.91667	0.029753	-0.04862	-0.19838
2.919	0.034569	-0.04641	-0.19577
2.92133	0.035347	-0.03985	-0.19286
2.92367	0.037609	-0.03657	-0.1894
2.926	0.033442	-0.03215	-0.18524
2.92833	0.027375	-0.02901	-0.18104
2.93067	0.021309	-0.02302	-0.17828
2.933	0.016311	-0.02138	-0.17412
2.93533	0.010987	-0.02373	-0.16956
2.93767	0.007486	-0.03313	-0.16655
2.94	0.004792	-0.0419	-0.16429
2.94233	0.002034	-0.0503	-0.16802
2.94467	0.001151	-0.05764	-0.17589
2.947	0.002104	-0.06163	-0.18312
2.94933	0.003285	-0.06156	-0.18854
2.95167	0.004968	-0.06084	-0.19282
2.954	0.005419	-0.06048	-0.1989
2.95633	0.00826	-0.05984	-0.19913
2.95867	0.009289	-0.0562	-0.20156
2.961	0.012281	-0.051	-0.20075
2.96333	0.014053	-0.04551	-0.20068
2.96567	0.016806	-0.03909	-0.19752
2.968	0.017508	-0.0378	-0.19461
2.97033	0.019443	-0.03238	-0.1931
2.97267	0.019717	-0.02782	-0.19084
2.975	0.018935	-0.0214	-0.18723
2.97733	0.015674	-0.01997	-0.18492
2.97967	0.009846	-0.01612	-0.18052
2.982	0.003867	-0.00992	-0.17711
2.98433	-0.00245	-0.00564	-0.1729
2.98667	-0.00562	-0.00842	-0.17039
2.989	-0.00782	-0.01575	-0.16918
2.99133	-0.01298	-0.02523	-0.16921
2.99367	-0.01607	-0.033	-0.17259
2.996	-0.01423	-0.03848	-0.17932
2.99833	-0.01229	-0.04197	-0.18285
3.00067	-0.01185	-0.04853	-0.18458
3.003	-0.01025	-0.05081	-0.18806
3.00533	-0.00659	-0.05116	-0.19079
3.00767	-0.00029	-0.0513	-0.19332
3.01	0.005034	-0.05151	-0.1937
3.01233	0.011335	-0.05293	-0.19444
3.01467	0.017384	-0.04901	-0.19397
3.017	0.019898	-0.04509	-0.19007
3.01933	0.022399	-0.04459	-0.18701
3.02167	0.025165	-0.04408	-0.1836
3.024	0.027088	-0.03966	-0.17709
3.02633	0.023336	-0.03788	-0.17374
3.02867	0.017684	-0.03987	-0.17182
3.031	0.0089	-0.0403	-0.17051
3.03333	0.001424	-0.03823	-0.16665
3.03567	-0.00266	-0.03865	-0.1633
3.038	-0.00477	-0.04471	-0.16004
3.04033	-0.00713	-0.05333	-0.15892
3.04267	-0.0122	-0.06302	-0.16141
3.045	-0.01316	-0.07449	-0.16748
3.04733	-0.01097	-0.08005	-0.17405
3.04967	-0.0088	-0.08475	-0.17958
3.052	-0.00901	-0.08902	-0.18166
3.05433	-0.0084	-0.09244	-0.18255
3.05667	-0.00565	-0.09208	-0.18503
3.059	-0.00281	-0.08916	-0.18546
3.06133	0.001684	-0.08844	-0.18575
3.06367	0.006425	-0.08374	-0.18578
3.066	0.011568	-0.07383	-0.18327
3.06833	0.013252	-0.06705	-0.17961
3.07067	0.016508	-0.05757	-0.17546
3.073	0.022306	-0.04631	-0.1704
3.07533	0.025147	-0.03811	-0.16619
3.07767	0.023698	-0.03383	-0.16059
3.08	0.016649	-0.0319	-0.15553
3.08233	0.011237	-0.02819	-0.15147
3.08467	0.008882	-0.02491	-0.14936
3.087	0.005532	-0.02526	-0.14516
3.08933	0.004586	-0.03111	-0.14205
3.09167	0.003301	-0.03652	-0.14248
3.094	0.001436	-0.04201	-0.14556
3.09633	0.000817	-0.04614	-0.14949
3.09867	0.001343	-0.04934	-0.15721
3.101	0.001542	-0.05155	-0.16344
3.10333	0.00422	-0.05319	-0.16602
3.10567	0.006482	-0.0534	-0.16745
3.108	0.009889	-0.05047	-0.16559
3.11033	0.01273	-0.04911	-0.16453
3.11267	0.015735	-0.04933	-0.16596
3.115	0.020224	-0.04519	-0.16704
3.11733	0.023065	-0.04333	-0.16748
3.11967	0.025076	-0.03991	-0.16597
3.122	0.027099	-0.03435	-0.16131
3.12433	0.027877	-0.02928	-0.15915
3.12667	0.027497	-0.02308	-0.15549
3.129	0.021594	-0.0213	-0.14954
3.13133	0.014533	-0.01923	-0.14358
3.13367	0.009624	-0.02001	-0.14042
3.136	0.007017	-0.02164	-0.13761
3.13833	0.003177	-0.02877	-0.13485
3.14067	0.002143	-0.03689	-0.13349
3.143	-0.00021	-0.04566	-0.13527
3.14533	0.001559	-0.05421	-0.13735
3.14767	0.003985	-0.05998	-0.14163
3.15	0.004435	-0.06197	-0.14561
3.15233	0.006773	-0.06446	-0.14979
3.15467	0.009036	-0.06817	-0.15327
3.157	0.012292	-0.07294	-0.155
3.15933	0.015208	-0.0698	-0.15469
3.16167	0.017961	-0.06816	-0.15357
3.164	0.019066	-0.06459	-0.15376
3.16633	0.020674	-0.06345	-0.1524
3.16867	0.021364	-0.05874	-0.15024
3.171	0.023224	-0.05275	-0.14573
3.17333	0.025473	-0.0494	-0.14292
3.17567	0.025685	-0.04391	-0.13991
3.178	0.022247	-0.03713	-0.137
3.18033	0.016105	-0.03129	-0.13204
3.18267	0.008302	-0.02751	-0.12684
3.185	0.00265	-0.02587	-0.12498
3.18733	-0.00259	-0.03156	-0.12252
3.18967	-0.00371	-0.0394	-0.12225
3.192	-0.00508	-0.04852	-0.12234
3.19433	-0.00471	-0.05807	-0.12672
3.19667	-0.00443	-0.06484	-0.13574
3.199	-0.00275	-0.07097	-0.14451
3.20133	0.000507	-0.07438	-0.15183
3.20367	0.003927	-0.07345	-0.15845
3.206	0.00478	-0.07787	-0.16058
3.20833	0.008036	-0.07808	-0.16381
3.21067	0.010877	-0.07444	-0.1641
3.213	0.0147	-0.07138	-0.16483
3.21533	0.02051	-0.07045	-0.16412
3.21767	0.025327	-0.06588	-0.164
3.22	0.028168	-0.06217	-0.16404
3.22233	0.032896	-0.05569	-0.16283
3.22467	0.035574	-0.05162	-0.15867
3.227	0.032564	-0.04741	-0.15576
3.22933	0.029542	-0.04634	-0.1513
3.23167	0.022318	-0.03978	-0.1457
3.234	0.014603	-0.03479	-0.14344
3.23633	0.006976	-0.03521	-0.13803
3.23867	0.001324	-0.036	-0.13447
3.241	-0.00639	-0.04291	-0.13137
3.24333	-0.00925	-0.05303	-0.1296
3.24567	-0.01135	-0.05872	-0.13039
3.248	-0.01206	-0.06457	-0.13546
3.25033	-0.01179	-0.06841	-0.13859
3.25267	-0.00844	-0.06834	-0.14182
3.255	-0.00668	-0.06762	-0.14356
3.25733	-0.00136	-0.06969	-0.14689
3.25967	0.00246	-0.06441	-0.14622
3.262	0.00588	-0.05985	-0.14536
3.26433	0.010369	-0.05999	-0.1445
3.26667	0.012052	-0.05692	-0.14059
3.269	0.010515	-0.05307	-0.13658
3.27133	0.011708	-0.04964	-0.13252
3.27367	0.014297	-0.04465	-0.12857
3.276	0.012936	-0.03724	-0.12775
3.27833	0.011487	-0.0336	-0.12434
3.28067	0.007559	-0.03132	-0.11884
3.283	0.001907	-0.02974	-0.11483
3.28533	-0.00441	-0.03302	-0.11342
3.28767	-0.00619	-0.03758	-0.11131
3.29	-0.00739	-0.04421	-0.1078
3.29233	-0.00834	-0.05176	-0.10769
3.29467	-0.00971	-0.06074	-0.10882
3.297	-0.00951	-0.07	-0.11489
3.29933	-0.00692	-0.07812	-0.12142
3.30167	-0.00565	-0.08354	-0.12235
3.304	-0.00388	-0.08724	-0.12219
3.30633	-0.00145	-0.09237	-0.12342
3.30867	-9.48e-05	-0.09144	-0.125
3.311	0.002331	-0.08766	-0.12389
3.31333	0.007726	-0.08423	-0.12268
3.31567	0.013373	-0.08167	-0.12266
3.318	0.018189	-0.07546	-0.12315
3.32033	0.023257	-0.06826	-0.12139
3.32267	0.026501	-0.06284	-0.11748
3.325	0.031079	-0.05992	-0.11417
3.32733	0.031768	-0.05457	-0.11036
3.32967	0.026116	-0.04951	-0.10645
3.332	0.023761	-0.04608	-0.1023
3.33433	0.01777	-0.04401	-0.09674
3.33667	0.012043	-0.04658	-0.09368
3.339	0.010669	-0.05448	-0.09167
3.34133	0.008981	-0.06239	-0.09031
3.34367	0.00728	-0.0713	-0.09099
3.346	0.004018	-0.07878	-0.09492
3.34833	0.005211	-0.08555	-0.10314
3.35067	0.005159	-0.08833	-0.10952
3.353	0.007257	-0.09089	-0.11325
3.35533	0.008941	-0.09516	-0.11548
3.35767	0.011945	-0.09188	-0.11821
3.36	0.012144	-0.08931	-0.12094
3.36233	0.014985	-0.08838	-0.12167
3.36467	0.015511	-0.08974	-0.11991
3.367	0.015295	-0.08731	-0.11845
3.36933	0.01567	-0.08061	-0.11654
3.37167	0.015127	-0.0712	-0.11468
3.374	0.015577	-0.06228	-0.11167
3.37633	0.017752	-0.05665	-0.10911
3.37867	0.009948	-0.04695	-0.10575
3.381	0.002649	-0.03968	-0.10259
3.38333	-0.00325	-0.03284	-0.09968
3.38567	-0.01039	-0.02849	-0.09682
3.388	-0.01481	-0.02884	-0.09541
3.39033	-0.01774	-0.03311	-0.09265
3.39267	-0.01754	-0.04138	-0.09298
3.395	-0.02048	-0.04843	-0.09571
3.39733	-0.02126	-0.05563	-0.10104
3.39967	-0.02048	-0.0567	-0.10871
3.402	-0.01724	-0.06061	-0.11134
3.40433	-0.01498	-0.06403	-0.11193
3.40667	-0.00975	-0.06788	-0.11521
3.409	-0.0069	-0.06588	-0.11649
3.41133	-0.00151	-0.0601	-0.11682
3.41367	0.003634	-0.05782	-0.11531
3.416	0.008211	-0.05682	-0.11295
3.41833	0.013191	-0.05639	-0.11184
3.42067	0.017102	-0.05375	-0.10988
3.423	0.019276	-0.04598	-0.10582
3.42533	0.025753	-0.0422	-0.10086
3.42767	0.027852	-0.03507	-0.0982
3.43	0.021697	-0.03107	-0.0944
3.43233	0.014636	-0.02829	-0.09064
3.43467	0.008745	-0.02522	-0.08748
3.437	0.00259	-0.02394	-0.08432
3.43933	-0.00273	-0.02664	-0.08171
3.44167	-0.00286	-0.03462	-0.08045
3.444	-0.00266	-0.0426	-0.08308
3.44633	-0.00131	-0.05037	-0.08696
3.44867	-0.00227	-0.05236	-0.09588
3.451	-0.00198	-0.05657	-0.10175
3.45333	-0.00087	-0.05728	-0.10224
3.45567	0.002294	-0.05863	-0.10332
3.458	0.005299	-0.05955	-0.1041
3.46033	0.009046	-0.05769	-0.10454
3.46267	0.013208	-0.05441	-0.10303
3.465	0.014388	-0.04871	-0.09912
3.46733	0.017066	-0.04586	-0.09576
3.46967	0.021228	-0.0425	-0.09555
3.472	0.021754	-0.03758	-0.09149
3.47433	0.023601	-0.03252	-0.08768
3.47667	0.026279	-0.0276	-0.08247
3.479	0.024251	-0.02246	-0.07597
3.48133	0.017605	-0.02011	-0.07166
3.48367	0.01179	-0.01669	-0.06816
3.486	0.007044	-0.01276	-0.06335
3.48833	0.001141	-0.01404	-0.05894
3.49067	-0.0046	-0.02181	-0.05464
3.493	-0.01033	-0.03421	-0.05173
3.49533	-0.01203	-0.04461	-0.05186
3.49767	-0.01266	-0.05288	-0.06013
3.5	-0.01212	-0.05765	-0.06746
3.50233	-0.01176	-0.06114	-0.07408
3.50467	-0.00908	-0.0637	-0.07901
3.507	-0.00765	-0.06648	-0.08189
3.50933	-0.0072	-0.06683	-0.08502
3.51167	-0.00296	-0.0669	-0.0868
3.514	-0.0007	-0.06305	-0.08748
3.51633	0.001477	-0.06162	-0.08567
3.51867	0.003412	-0.06048	-0.08441
3.521	0.006253	-0.05955	-0.0822
3.52333	0.007194	-0.05171	-0.08233
3.52567	0.009041	-0.0455	-0.08007
3.528	0.009907	-0.03859	-0.07272
3.53033	0.006394	-0.03417	-0.06657
3.53267	0.001321	-0.03345	-0.06346
3.535	-0.00137	-0.03216	-0.0597
3.53733	-0.0057	-0.02945	-0.05664
3.53967	-0.00831	-0.03038	-0.05658
3.542	-0.01125	-0.0375	-0.05556
3.54433	-0.01186	-0.04192	-0.0547
3.54667	-0.01257	-0.04812	-0.05813
3.549	-0.01261	-0.05353	-0.06326
3.55133	-0.01217	-0.06023	-0.06529
3.55367	-0.00999	-0.06571	-0.07046
3.556	-0.00575	-0.06614	-0.07304
3.55833	-0.00233	-0.06663	-0.07388
3.56067	0.002072	-0.06763	-0.07416
3.563	0.006146	-0.06428	-0.07395
3.56533	0.011051	-0.05651	-0.07428
3.56767	0.014798	-0.05258	-0.07167
3.57	0.017714	-0.05123	-0.06732
3.57233	0.02014	-0.04666	-0.06511
3.57467	0.019433	-0.04338	-0.06409
3.577	0.021368	-0.04046	-0.06068
3.57933	0.019013	-0.03675	-0.05563
3.58167	0.012443	-0.03354	-0.05157
3.584	0.007949	-0.03054	-0.04686
3.58633	0.002713	-0.02797	-0.04221
3.58867	-0.00147	-0.03018	-0.0374
3.591	-0.00612	-0.03574	-0.03305
3.59333	-0.00667	-0.04393	-0.02964
3.59567	-0.0077	-0.05127	-0.02897
3.598	-0.00833	-0.05326	-0.03655
3.60033	-0.00796	-0.05404	-0.04042
3.60267	-0.00711	-0.05803	-0.0452
3.605	-0.00584	-0.05903	-0.04873
3.60733	-0.00142	-0.05995	-0.05176
3.60967	0.000839	-0.05959	-0.05439
3.612	0.003592	-0.06337	-0.05463
3.61433	0.008496	-0.05902	-0.05661
3.61667	0.015376	-0.05687	-0.05629
3.619	0.019777	-0.05317	-0.05338
3.62133	0.025424	-0.05102	-0.05052
3.62367	0.025535	-0.0466	-0.04682
3.626	0.024413	-0.03969	-0.04341
3.62833	0.022561	-0.02985	-0.0376
3.63067	0.016985	-0.02457	-0.0328
3.633	0.010754	-0.0235	-0.02874
3.63533	0.00592	-0.02257	-0.02593
3.63767	0.001426	-0.0257	-0.02372
3.64	-0.00473	-0.03005	-0.02181
3.64233	-0.00848	-0.03867	-0.02189
3.64467	-0.0129	-0.05043	-0.02268
3.647	-0.01386	-0.06026	-0.02696
3.64933	-0.01241	-0.06781	-0.03253
3.65167	-0.01272	-0.07893	-0.03851
3.654	-0.01308	-0.08613	-0.04094
3.65633	-0.0114	-0.0894	-0.04242
3.65867	-0.01046	-0.08762	-0.04515
3.661	-0.00919	-0.0879	-0.04339
3.66333	-0.00709	-0.08426	-0.04332
3.66567	-0.00219	-0.08048	-0.04211
3.668	0.000816	-0.07292	-0.04035
3.67033	0.004966	-0.06736	-0.03899
3.67267	0.011028	-0.06016	-0.03743
3.675	0.013781	-0.05759	-0.03601
3.67733	0.016118	-0.05452	-0.03325
3.67967	0.012367	-0.04718	-0.02795
3.682	0.005067	-0.04119	-0.0217
3.68433	-0.00257	-0.03848	-0.01744
3.68667	-0.0069	-0.0337	-0.01388
3.689	-0.01091	-0.03627	-0.00857
3.69133	-0.01335	-0.04011	-0.00586
3.69367	-0.01545	-0.04752	-0.00495
3.696	-0.01732	-0.05244	-0.00484
3.69833	-0.01886	-0.05393	-0.00847
3.70067	-0.02121	-0.05607	-0.01459
3.703	-0.0196	-0.05863	-0.01792
3.70533	-0.01709	-0.05898	-0.0204
3.70767	-0.01607	-0.06012	-0.02418
3.71	-0.01513	-0.05905	-0.02461
3.71233	-0.0151	-0.06019	-0.02595
3.71467	-0.01291	-0.05961	-0.02513
3.717	-0.00925	-0.05797	-0.02412
3.71933	-0.00608	-0.05747	-0.02136
3.72167	-0.00333	-0.05283	-0.01805
3.724	-0.00321	-0.04485	-0.01405
3.72633	-0.00045	-0.0385	-0.01213
3.72867	0.001068	-0.03294	-0.01092
3.731	-0.00302	-0.02674	-0.00622
3.73333	-0.01065	-0.02453	-0.00166
3.73567	-0.01572	-0.02238	0.00195
3.738	-0.02056	-0.02281	0.006057
3.74033	-0.02489	-0.02623	0.009665
3.74267	-0.02981	-0.03542	0.010778
3.745	-0.03084	-0.0424	0.008047
3.74733	-0.03039	-0.05074	0.002721
3.74967	-0.03077	-0.05779	-0.0042
3.752	-0.02942	-0.0642	-0.01003
3.75433	-0.02773	-0.07097	-0.0152
3.75667	-0.02506	-0.07496	-0.02088
3.759	-0.0195	-0.07425	-0.02491
3.76133	-0.01369	-0.07567	-0.02869
3.76367	-0.00945	-0.07281	-0.03296
3.766	-0.00686	-0.06896	-0.034
3.76833	-0.00172	-0.06511	-0.03383
3.77067	0.003679	-0.05998	-0.03052
3.773	0.00759	-0.05513	-0.02727
3.77533	0.011261	-0.04743	-0.02221
3.77767	0.013599	-0.04122	-0.01765
3.78	0.011005	-0.03737	-0.01524
3.78233	0.005428	-0.03117	-0.01044
3.78467	-0.00015	-0.02425	-0.00563
3.787	-0.00671	-0.01926	-0.00117
3.78933	-0.00964	-0.0204	0.000189
3.79167	-0.01191	-0.02923	0.003847
3.794	-0.01444	-0.03743	0.008304
3.79633	-0.01679	-0.04819	0.00737
3.79867	-0.01873	-0.05759	0.003192
3.801	-0.01787	-0.06037	-0.00208
3.80333	-0.01883	-0.06201	-0.00347
3.80567	-0.01904	-0.06414	-0.00425
3.808	-0.01669	-0.06307	-0.00588
3.81033	-0.01534	-0.06421	-0.00502
3.81267	-0.01135	-0.06563	-0.00545
3.815	-0.00768	-0.06584	-0.00524
3.81733	-0.00402	-0.06513	-0.00747
3.81967	-0.00085	-0.06185	-0.00636
3.822	-0.00123	-0.05878	-0.0049
3.82433	0.000126	-0.05272	-0.00239
3.82667	0.000652	-0.04395	0.00157
3.829	0.00119	-0.03867	0.006277
3.83133	-0.00174	-0.03489	0.010185
3.83367	-0.00839	-0.03467	0.013044
3.836	-0.01511	-0.03089	0.01785
3.83833	-0.02168	-0.02697	0.021708
3.84067	-0.02436	-0.02497	0.02327
3.843	-0.02737	-0.02739	0.026579
3.84533	-0.02949	-0.03402	0.02854
3.84767	-0.03045	-0.04293	0.025959
3.85	-0.03123	-0.05098	0.017439
3.85233	-0.03243	-0.05397	0.010466
3.85467	-0.03297	-0.05639	0.006936
3.857	-0.03038	-0.05703	0.003307
3.85933	-0.02879	-0.05631	-0.00032
3.86167	-0.02669	-0.05496	-0.00445
3.864	-0.02434	-0.05403	-0.00488
3.86633	-0.0229	-0.05053	-0.00302
3.86867	-0.01735	-0.04547	-0.00156
3.871	-0.01096	-0.04375	0.00025
3.87333	-0.00663	-0.04147	0.00326
3.87567	-0.00462	-0.03484	0.005071
3.878	-0.00022	-0.02935	0.00853
3.88033	-0.00018	-0.02265	0.013186
3.88267	-0.00723	-0.01765	0.01929
3.885	-0.01288	-0.01181	0.023447
3.88733	-0.02027	-0.01052	0.02481
3.88967	-0.02411	-0.01244	0.027619
3.892	-0.02589	-0.01658	0.029231
3.89433	-0.03047	-0.0227	0.031592
3.89667	-0.03036	-0.03125	0.033203
3.899	-0.02893	-0.03895	0.028726
3.90133	-0.02741	-0.04443	0.022252
3.90367	-0.02811	-0.05035	0.017076
3.906	-0.02609	-0.05312	0.013546
3.90833	-0.02424	-0.05547	0.013012
3.91067	-0.02001	-0.05604	0.009483
3.913	-0.01461	-0.05568	0.007601
3.91533	-0.01003	-0.05347	0.006917
3.91767	-0.00811	-0.0494	0.007181
3.92	-0.00197	-0.04377	0.008094
3.92233	0.001119	-0.03849	0.010105
3.92467	0.000324	-0.035	0.013913
3.927	0.003995	-0.02915	0.01837
3.92933	0.00749	-0.02786	0.022427
3.93167	0.005211	-0.02551	0.02913
3.934	0.001132	-0.02351	0.034485
3.93633	-0.00329	-0.01995	0.036995
3.93867	-0.00986	-0.01752	0.039356
3.941	-0.01113	-0.01987	0.042265
3.94333	-0.01341	-0.02778	0.041931
3.94567	-0.01676	-0.03782	0.042893
3.948	-0.01557	-0.04687	0.04186
3.95033	-0.01215	-0.05015	0.037482
3.95267	-0.01146	-0.05164	0.03011
3.955	-0.01052	-0.05421	0.025682
3.95733	-0.008	-0.05542	0.024748
3.95967	-0.00418	-0.05399	0.02047
3.962	-0.0029	-0.05306	0.018988
3.96433	0.000924	-0.05163	0.017655
3.96667	0.003111	-0.04878	0.018268
3.969	0.006858	-0.04386	0.017085
3.97133	0.010768	-0.03608	0.017998
3.97367	0.013106	-0.02696	0.018761
3.976	0.014299	-0.01805	0.019624
3.97833	0.015731	-0.01241	0.023931
3.98067	0.013539	-0.00764	0.029336
3.983	0.008303	-0.00157	0.035091
3.98533	0.000336	0.000566	0.041445
3.98767	-0.00631	0.002992	0.045003
3.99	-0.00999	0.005846	0.049809
3.99233	-0.01399	0.001429	0.05207
3.99467	-0.02212	-0.00783	0.05433
3.997	-0.0271	-0.01866	0.054245
3.99933	-0.02946	-0.03242	0.052912
4.00167	-0.02968	-0.03755	0.045689
4.004	-0.03087	-0.0441	0.039016
4.00633	-0.031	-0.04895	0.036235
4.00867	-0.02767	-0.05329	0.033005
4.011	-0.02607	-0.05179	0.032321
4.01333	-0.02423	-0.052	0.02994
4.01567	-0.02287	-0.05293	0.031452
4.018	-0.01954	-0.05128	0.032016
4.02033	-0.01735	-0.04929	0.033627
4.02267	-0.01427	-0.04479	0.033991
4.025	-0.01118	-0.0413	0.033407
4.02733	-0.00892	-0.03638	0.034919
4.02967	-0.01194	-0.03217	0.038278
4.032	-0.01397	-0.02796	0.043084
4.03433	-0.0225	-0.02432	0.04784
4.03667	-0.03005	-0.02026	0.052646
4.039	-0.03472	-0.01541	0.058551
4.04133	-0.03691	-0.01469	0.059414
4.04367	-0.03911	-0.02253	0.062822
4.046	-0.04063	-0.02852	0.063586
4.04833	-0.04183	-0.03571	0.063401
4.05067	-0.04328	-0.0412	0.058324
4.053	-0.04275	-0.04797	0.051401
4.05533	-0.04165	-0.05203	0.047722
4.05767	-0.03897	-0.0573	0.043045
4.06	-0.03473	-0.05915	0.040863
4.06233	-0.0295	-0.05829	0.039281
4.06467	-0.02568	-0.05843	0.039445
4.067	-0.0188	-0.05714	0.042005
4.06933	-0.0138	-0.04973	0.045414
4.07167	-0.00957	-0.04566	0.046976
4.074	-0.00624	-0.04203	0.049985
4.07633	0.000393	-0.03725	0.053793
4.07867	0.00307	-0.02948	0.056353
4.081	0.004502	-0.02427	0.059961
4.08333	-0.00156	-0.02099	0.06352
4.08567	-0.01059	-0.01942	0.06613
4.088	-0.01749	-0.01721	0.071735
4.09033	-0.0233	-0.01521	0.074245
4.09267	-0.02574	-0.01791	0.078053
4.095	-0.03114	-0.0301	0.079665
4.09733	-0.03317	-0.03701	0.080677
4.09967	-0.03536	-0.0452	0.076649
4.102	-0.03509	-0.0504	0.068129
4.10433	-0.03422	-0.05475	0.0641
4.10667	-0.03394	-0.05717	0.060571
4.109	-0.0349	-0.05995	0.056044
4.11133	-0.03247	-0.06265	0.052914
4.11367	-0.03169	-0.06336	0.049534
4.116	-0.02968	-0.06528	0.048601
4.11833	-0.02708	-0.06293	0.050113
4.12067	-0.02219	-0.05922	0.05437
4.123	-0.01893	-0.05651	0.055632
4.12533	-0.01428	-0.05415	0.058242
4.12767	-0.01342	-0.04902	0.0619
4.13	-0.01346	-0.04282	0.066257
4.13233	-0.01484	-0.03783	0.070015
4.13467	-0.01818	-0.03618	0.074472
4.137	-0.02375	-0.03475	0.078779
4.13933	-0.03114	-0.03532	0.08099
4.14167	-0.03349	-0.03183	0.082751
4.144	-0.03733	-0.03717	0.083764
4.14633	-0.0392	-0.04401	0.086275
4.14867	-0.04155	-0.05113	0.085291
4.151	-0.0421	-0.05968	0.079366
4.15333	-0.04098	-0.06503	0.07394
4.15567	-0.03815	-0.06688	0.069163
4.158	-0.03761	-0.06581	0.064386
4.16033	-0.03453	-0.06702	0.061705
4.16267	-0.03095	-0.06566	0.059124
4.165	-0.02729	-0.06302	0.055495
4.16733	-0.02395	-0.06166	0.052615
4.16967	-0.02045	-0.06016	0.053179
4.172	-0.01819	-0.05595	0.054042
4.17433	-0.0133	-0.05032	0.055803
4.17667	-0.00691	-0.04647	0.058164
4.179	-0.0049	-0.04141	0.062321
4.18133	-0.00791	-0.03292	0.06573
4.18367	-0.01207	-0.02672	0.070037
4.186	-0.01691	-0.01888	0.075791
4.18833	-0.02182	-0.01581	0.082145
4.19067	-0.02468	-0.0183	0.086202
4.193	-0.02843	-0.02421	0.087814
4.19533	-0.03127	-0.03469	0.089825
4.19767	-0.03281	-0.03925	0.08949
4.2	-0.03533	-0.05136	0.085462
4.20233	-0.03587	-0.06262	0.081184
4.20467	-0.03584	-0.06803	0.075359
4.207	-0.03531	-0.07145	0.07163
4.20933	-0.0347	-0.07387	0.070896
4.21167	-0.03169	-0.07351	0.069114
4.214	-0.03001	-0.07223	0.067531
4.21633	-0.02791	-0.0688	0.067097
4.21867	-0.02317	-0.06845	0.069058
4.221	-0.02	-0.06716	0.071568
4.22333	-0.01774	-0.06438	0.07328
4.22567	-0.01408	-0.05981	0.075041
4.228	-0.00952	-0.05233	0.076004
4.23033	-0.00881	-0.0489	0.079812
4.23267	-0.01043	-0.04797	0.083121
4.235	-0.01781	-0.04633	0.087129
4.23733	-0.0266	-0.03835	0.092384
4.23967	-0.03482	-0.03022	0.099187
4.242	-0.03947	-0.02751	0.102745
4.24433	-0.04382	-0.03428	0.104357
4.24667	-0.04527	-0.03784	0.106018
4.249	-0.04802	-0.03997	0.103488
4.25133	-0.04931	-0.04475	0.09886
4.25367	-0.05027	-0.04902	0.089292
4.256	-0.049	-0.05301	0.082219
4.25833	-0.04987	-0.05536	0.080486
4.26067	-0.04819	-0.05557	0.077356
4.263	-0.04551	-0.05557	0.072879
4.26533	-0.04383	-0.05171	0.070897
4.26767	-0.04148	-0.05007	0.072109
4.27	-0.03798	-0.04679	0.073871
4.27233	-0.03506	-0.04337	0.076581
4.27467	-0.0342	-0.04151	0.081287
4.277	-0.03103	-0.03338	0.084945
4.27933	-0.03018	-0.02597	0.088005
4.28167	-0.03154	-0.01948	0.091264
4.284	-0.03521	-0.01655	0.097767
4.28633	-0.03822	-0.01612	0.100626
4.28867	-0.04628	-0.01434	0.105433
4.291	-0.05309	-0.01327	0.108741
4.29333	-0.05651	-0.01676	0.110902
4.29567	-0.05878	-0.02844	0.115159
4.298	-0.06122	-0.03985	0.11772
4.30033	-0.06258	-0.0484	0.117934
4.30267	-0.06354	-0.0536	0.111709
4.305	-0.06121	-0.05744	0.105135
4.30733	-0.06043	-0.06029	0.101706
4.30967	-0.06005	-0.06036	0.099475
4.312	-0.05763	-0.06107	0.095496
4.31433	-0.05306	-0.05822	0.090669
4.31667	-0.05031	-0.058	0.089087
4.319	-0.04499	-0.05814	0.088053
4.32133	-0.04083	-0.05799	0.088267
4.32367	-0.04063	-0.05414	0.089879
4.326	-0.03845	-0.04708	0.093637
4.32833	-0.03503	-0.04209	0.097046
4.33067	-0.03261	-0.03703	0.099207
4.333	-0.03612	-0.03246	0.103464
4.33533	-0.04062	-0.0259	0.107022
4.33767	-0.04693	-0.0177	0.114823
4.34	-0.05358	-0.01236	0.120877
4.34233	-0.05865	-0.01086	0.122589
4.34467	-0.06117	-0.01641	0.124899
4.347	-0.06436	-0.02596	0.126461
4.34933	-0.06441	-0.038	0.126326
4.35167	-0.06676	-0.04677	0.122298
4.354	-0.06631	-0.05432	0.117371
4.35633	-0.06479	-0.05838	0.111446
4.35867	-0.06253	-0.06201	0.106419
4.361	-0.06183	-0.06764	0.104787
4.36333	-0.06015	-0.06771	0.102206
4.36567	-0.05806	-0.06329	0.10242
4.368	-0.05546	-0.05823	0.102984
4.37033	-0.05147	-0.05601	0.100403
4.37267	-0.04962	-0.05473	0.101466
4.375	-0.04546	-0.05216	0.106172
4.37733	-0.04443	-0.04539	0.108682
4.37967	-0.04152	-0.04011	0.111592
4.382	-0.04157	-0.03597	0.117696
4.38433	-0.04342	-0.03319	0.121604
4.38667	-0.05007	-0.02977	0.126659
4.389	-0.05465	-0.0267	0.131466
4.39133	-0.06171	-0.02114	0.133976
4.39367	-0.06521	-0.02063	0.137634
4.396	-0.06906	-0.02648	0.142191
4.39833	-0.07042	-0.0346	0.143603
4.40067	-0.07204	-0.04443	0.139924
4.403	-0.07167	-0.05355	0.134548
4.40533	-0.07312	-0.05726	0.131019
4.40767	-0.07218	-0.05961	0.126891
4.41	-0.06951	-0.06274	0.123761
4.41233	-0.06766	-0.06473	0.120581
4.41467	-0.0625	-0.06722	0.119897
4.417	-0.05909	-0.06629	0.123156
4.41933	-0.05461	-0.067	0.12337
4.42167	-0.05111	-0.06358	0.122186
4.424	-0.04744	-0.06279	0.125895
4.42633	-0.04411	-0.05766	0.1313
4.42867	-0.04193	-0.05295	0.135207
4.431	-0.04132	-0.05003	0.139015
4.43333	-0.04029	-0.04568	0.142923
4.43567	-0.04463	-0.04069	0.146631
4.438	-0.04929	-0.0389	0.153334
4.44033	-0.0561	-0.03669	0.157791
4.44267	-0.06142	-0.03747	0.161549
4.445	-0.06485	-0.04153	0.165607
4.44733	-0.06548	-0.04645	0.169265
4.44967	-0.06784	-0.05485	0.170777
4.452	-0.06829	-0.06269	0.16585
4.45433	-0.06776	-0.06882	0.160175
4.45667	-0.06715	-0.07466	0.155747
4.459	-0.06275	-0.08093	0.15087
4.46133	-0.06139	-0.08349	0.146193
4.46367	-0.05814	-0.08855	0.143961
4.466	-0.05357	-0.08862	0.142728
4.46833	-0.05147	-0.08748	0.141195
4.47067	-0.04896	-0.08555	0.138964
4.473	-0.0486	-0.0797	0.138529
4.47533	-0.04526	-0.07642	0.140091
4.47767	-0.04308	-0.07107	0.141753
4.48	-0.04396	-0.06451	0.14601
4.48233	-0.04335	-0.05902	0.152513
4.48467	-0.04496	-0.05724	0.156721
4.487	-0.04938	-0.05267	0.160479
4.48933	-0.05858	-0.04711	0.16249
4.49167	-0.06521	-0.0454	0.163503
4.494	-0.07128	-0.04903	0.166212
4.49633	-0.07653	-0.05544	0.17002
4.49867	-0.07772	-0.06314	0.174228
4.501	-0.07852	-0.06955	0.170149
4.50333	-0.08055	-0.07225	0.164724
4.50567	-0.08504	-0.07361	0.159198
4.508	-0.08327	-0.0741	0.154571
4.51033	-0.07862	-0.07232	0.149893
4.51267	-0.07693	-0.0674	0.147013
4.515	-0.07583	-0.06668	0.146079
4.51733	-0.07282	-0.06575	0.145645
4.51967	-0.06859	-0.06461	0.146059
4.522	-0.06607	-0.06033	0.14812
4.52433	-0.06397	-0.05776	0.15033
4.52667	-0.06081	-0.05769	0.149896
4.529	-0.05854	-0.05376	0.152007
4.53133	-0.05827	-0.04564	0.155465
4.53367	-0.06112	-0.04072	0.159772
4.536	-0.06314	-0.03551	0.164079
4.53833	-0.06946	-0.02909	0.168336
4.54067	-0.07553	-0.02374	0.171645
4.543	-0.07887	-0.02118	0.174754
4.54533	-0.08518	-0.02602	0.176566
4.54767	-0.09034	-0.03585	0.181721
4.55	-0.09261	-0.04782	0.183383
4.55233	-0.09283	-0.0593	0.182749
4.55467	-0.09518	-0.06735	0.178621
4.557	-0.09787	-0.07597	0.174243
4.55933	-0.09743	-0.08473	0.171363
4.56167	-0.0931	-0.08772	0.170928
4.564	-0.08762	-0.08658	0.169345
4.56633	-0.08273	-0.08608	0.168012
4.56867	-0.07807	-0.0828	0.167179
4.571	-0.07449	-0.07695	0.167942
4.57333	-0.07149	-0.06968	0.172049
4.57567	-0.06865	-0.06348	0.17436
4.578	-0.06597	-0.05848	0.175822
4.58033	-0.06264	-0.05777	0.177983
4.58267	-0.0603	-0.05242	0.182789
4.585	-0.06133	-0.04957	0.188194
4.58733	-0.06698	-0.04557	0.192801
4.58967	-0.07462	-0.04393	0.195411
4.592	-0.0797	-0.03972	0.197921
4.59433	-0.08419	-0.03936	0.199083
4.59667	-0.08506	-0.04157	0.200496
4.599	-0.08602	-0.04798	0.20046
4.60133	-0.08854	-0.05582	0.198778
4.60367	-0.08875	-0.0628	0.191805
4.606	-0.08805	-0.06586	0.185081
4.60833	-0.08745	-0.06828	0.178657
4.61067	-0.08724	-0.07177	0.175228
4.613	-0.08655	-0.07655	0.171449
4.61533	-0.08255	-0.07818	0.16782
4.61767	-0.0765	-0.07854	0.167435
4.62	-0.07375	-0.08025	0.166052
4.62233	-0.07214	-0.07967	0.167564
4.62467	-0.0689	-0.07169	0.169326
4.627	-0.0668	-0.05907	0.17538
4.62933	-0.06693	-0.05194	0.178539
4.63167	-0.0678	-0.04645	0.182097
4.634	-0.0676	-0.04096	0.185506
4.63633	-0.06995	-0.03582	0.190212
4.63867	-0.07503	-0.03254	0.194519
4.641	-0.08002	-0.02691	0.198277
4.64333	-0.087	-0.02341	0.200188
4.64567	-0.09348	-0.02769	0.202299
4.648	-0.09665	-0.03923	0.203811
4.65033	-0.09753	-0.04942	0.207469
4.65267	-0.10013	-0.06203	0.205637
4.655	-0.10076	-0.06816	0.201809
4.65733	-0.09989	-0.07179	0.196433
4.65967	-0.09665	-0.074	0.193802
[truncated: 12,927 more rows]

## Sheet: Ext Data Fig 5 bottom panel
Differential Refractive Index (A.U.)					Molecular Weights by RALS (kDa)
Retention Volume (mL)	UMLucV 0.4 µM	UMLucV1 µM	UMLucV 2 µM		Retention Volume (mL)	UMLucV 0.4 µM	Retention Volume (mL)	UMLucV1 µM	Retention Volume (mL)	UMLucV 2 µM
0	-1.54875	-0.23099	-0.16612		8.20167	8853.89	8.10133	2366.37	8.10133	2369.01
0.002333	-1.61767	-0.24248	-0.17861		8.204	8669.9	8.10367	2355.25	8.10367	2360.49
0.004667	-1.74299	-0.24751	-0.19261		8.20633	8498.99	8.106	2345.4	8.106	2352.51
0.007	-1.85673	-0.25641	-0.20568		8.20867	8315.91	8.10833	2335.16	8.10833	2344.29
0.009333	-1.95716	-0.26116	-0.21834		8.211	8144.47	8.11067	2324.79	8.11067	2332.66
0.011667	-2.05983	-0.26805	-0.23174		8.21333	7977.38	8.113	2314.82	8.113	2322.45
0.014	-2.16737	-0.27065	-0.24457		8.21567	7811.38	8.11533	2306.33	8.11533	2311.58
0.016333	-2.26425	-0.27188	-0.25509		8.218	7648.31	8.11767	2296.56	8.11767	2302.23
0.018667	-2.33144	-0.28014	-0.26454		8.22033	7498.32	8.12	2288.21	8.12	2294.53
0.021	-2.38261	-0.29623	-0.27251		8.22267	7346.15	8.12233	2283.13	8.12233	2290.34
0.023333	-2.42092	-0.31078	-0.27981		8.225	7190.19	8.12467	2274.07	8.12467	2285.49
0.025667	-2.45835	-0.32149	-0.28339		8.22733	7038.41	8.127	2264.01	8.127	2279.9
0.028	-2.46473	-0.3273	-0.28518		8.22967	6885.62	8.12933	2258.67	8.12933	2271.45
0.030333	-2.46841	-0.32869	-0.28638		8.232	5981.85	8.13167	2252.04	8.13167	2263.84
0.032667	-2.47347	-0.32885	-0.28602		8.23433	5874.39	8.134	2242.93	8.134	2243.49
0.035	-2.48648	-0.32638	-0.28425		8.23667	5762.87	8.13633	2237.27	8.13633	2227.13
0.037333	-2.47553	-0.30174	-0.28059		8.239	5678.7	8.13867	2230.23	8.13867	2220.16
0.039667	-2.45615	-0.261	-0.27742		8.24133	5582.74	8.141	2219.21	8.141	2210.52
0.042	-2.42525	-0.22164	-0.27078		8.24367	5485.54	8.14333	2207.89	8.14333	2200.87
0.044333	-2.39968	-0.19455	-0.25278		8.246	5403.86	8.14567	2197.51	8.14567	2197.86
0.046667	-2.3572	-0.17066	-0.22982		8.24833	5334.13	8.148	2186.94	8.148	2195.68
0.049	-2.24908	-0.14966	-0.20925		8.25067	5262.82	8.15033	2177.36	8.15033	2188.9
0.051333	-2.08195	-0.13051	-0.19181		8.253	5213.63	8.15267	2169.52	8.15267	2185.36
0.053667	-1.95342	-0.11735	-0.17669		8.25533	5178.41	8.155	2163.17	8.155	2182.08
0.056	-1.8759	-0.10434	-0.16758		8.25767	5123.57	8.15733	2156.94	8.15733	2180.55
0.058333	-1.8339	-0.09162	-0.16186		8.26	5076.63	8.15967	2150.65	8.15967	2177.72
0.060667	-1.82028	-0.07953	-0.16207		8.26233	5055.34	8.162	2144.97	8.162	2174.29
0.063	-1.82486	-0.07111	-0.16648		8.26467	5037.76	8.16433	2140.68	8.16433	2169.59
0.065333	-1.83791	-0.06437	-0.16909		8.267	5006.1	8.16667	2136.11	8.16667	2164.24
0.067667	-1.85713	-0.06022	-0.17161		8.26933	4964.89	8.169	2130.05	8.169	2155.75
0.07	-1.86882	-0.06269	-0.17281		8.27167	4924.3	8.17133	2125.74	8.17133	2143.98
0.072333	-1.86722	-0.07387	-0.17368		8.274	4892	8.17367	2121.55	8.17367	2131.27
0.074667	-1.87268	-0.08566	-0.17456		8.27633	4860.41	8.176	2114.6	8.176	2123.47
0.077	-1.87148	-0.09331	-0.17641		8.27867	4808.87	8.17833	2108.16	8.17833	2114.83
0.079333	-1.86412	-0.09408	-0.17473		8.281	4762.66	8.18067	2102.3	8.18067	2111.23
0.081667	-1.84829	-0.09621	-0.1747		8.28333	4707.61	8.183	2094.33	8.183	2107.46
0.084	-1.85376	-0.09515	-0.17203		8.28567	4635.77	8.18533	2087.68	8.18533	2102.96
0.086333	-1.8428	-0.09729	-0.17017		8.288	4573.71	8.18767	2082.68	8.18767	2101.86
0.088667	-1.83365	-0.09714	-0.168		8.29033	4498.13	8.19	2077.35	8.19	2098.54
0.091	-1.82137	-0.08919	-0.16458		8.29267	4408.83	8.19233	2071.44	8.19233	2089.65
0.093333	-1.80378	-0.0884	-0.16207		8.295	4316.81	8.19467	2065.31	8.19467	2081.92
0.095667	-1.77729	-0.0829	-0.16022		8.29733	4233.37	8.197	2058.27	8.197	2077.3
0.098	-1.78144	-0.08074	-0.15829		8.29967	4147.57	8.19933	2051.36	8.19933	2071.04
0.100333	-1.75854	-0.06881	-0.15875		8.302	4063.71	8.20167	2044.37	8.20167	2068.04
0.102667	-1.72805	-0.05901	-0.1583		8.30433	3982.94	8.204	2038.3	8.204	2067.34
0.105	-1.70914	-0.0512	-0.15719		8.30667	3914.31	8.20633	2033.25	8.20633	2066.32
0.107333	-1.70306	-0.04813	-0.15667		8.309	3859.28	8.20867	2028.59	8.20867	2063.6
0.109667	-1.72586	-0.04323	-0.16009		8.31133	3808.17	8.211	2024.12	8.211	2059.61
0.112	-1.77616	-0.04154	-0.16509		8.31367	3765.33	8.21333	2020.14	8.21333	2054.91
0.114333	-1.80559	-0.03711	-0.17009		8.316	3725.77	8.21567	2016.48	8.21567	2050.32
0.116667	-1.83815	-0.03498	-0.17467		8.31833	3676.51	8.218	2013.22	8.218	2048.24
0.119	-1.86803	-0.03833	-0.17833		8.32067	3618.41	8.22033	2010.02	8.22033	2047.01
0.121333	-1.88592	-0.04968	-0.18161		8.323	3561.67	8.22267	2006.6	8.22267	2043.12
0.123667	-1.89318	-0.06635	-0.18139		8.32533	3498.88	8.225	2002.97	8.225	2039.99
0.126	-1.904	-0.08429	-0.18136		8.32767	3433.39	8.22733	1998.96	8.22733	2035.34
0.128333	-1.90679	-0.09302	-0.18002		8.33	3372.62	8.22967	1994.7	8.22967	2027.67
0.130667	-1.89895	-0.10174	-0.17924		8.33233	3313.68	8.232	1990.13	8.232	2018.16
0.133	-1.9031	-0.10433	-0.17375		8.33467	3252.81	8.23433	1985.61	8.23433	2007.86
0.135333	-1.89482	-0.11063	-0.16861		8.337	3193.59	8.23667	1980.83	8.23667	2000.54
0.137667	-1.88299	-0.11506	-0.16568		8.33933	3134.87	8.239	1975.42	8.239	1996.29
0.14	-1.85964	-0.11215	-0.16285		8.34167	3081.27	8.24133	1970.1	8.24133	1992.79
0.142333	-1.83583	-0.11214	-0.16001		8.344	3028.37	8.24367	1965.25	8.24367	1989.45
0.144667	-1.81912	-0.10724	-0.15536		8.34633	2969.01	8.246	1959.94	8.246	1986.79
0.147	-1.80329	-0.10663	-0.15062		8.34867	2914.94	8.24833	1954.82	8.24833	1981.32
0.149333	-1.79369	-0.10297	-0.14457		8.351	2864.71	8.25067	1950.2	8.25067	1974.81
0.151667	-1.78006	-0.09913	-0.14214		8.35333	2814.65	8.253	1945.36	8.253	1970.25
0.154	-1.75848	-0.08687	-0.14111		8.35567	2767.58	8.25533	1940.18	8.25533	1967.12
0.156333	-1.73554	-0.07861	-0.13844		8.358	2728.35	8.25767	1935.62	8.25767	1965.14
0.158667	-1.72818	-0.07033	-0.1403		8.36033	2689.54	8.26	1931.31	8.26	1963.25
0.161	-1.76649	-0.06651	-0.14356		8.36267	2656.85	8.26233	1927.17	8.26233	1961.09
0.163333	-1.81367	-0.06239	-0.14807		8.365	2627.35	8.26467	1923.31	8.26467	1957.96
0.165667	-1.84798	-0.05703	-0.15495		8.36733	2597.74	8.267	1919.75	8.267	1954.34
0.168	-1.87478	-0.05517	-0.15821		8.36967	2566.63	8.26933	1916.33	8.26933	1950.3
0.170333	-1.90333	-0.06147	-0.16115		8.372	2536.3	8.27167	1913.02	8.27167	1945.54
0.172667	-1.90704	-0.07202	-0.16408		8.37433	2506.81	8.274	1909.74	8.274	1940.48
0.175	-1.92314	-0.08458	-0.16504		8.37667	2474.01	8.27633	1906.33	8.27633	1936.48
0.177333	-1.92641	-0.09315	-0.16558		8.379	2442.95	8.27867	1902.76	8.27867	1932.7
0.179667	-1.92212	-0.09959	-0.16546		8.38133	2413.27	8.281	1899.12	8.281	1929.57
0.182	-1.9023	-0.10142	-0.16477		8.38367	2383.27	8.28333	1895.52	8.28333	1926.4
0.184333	-1.89182	-0.1045	-0.16284		8.386	2354.28	8.28567	1892.15	8.28567	1923.1
0.186667	-1.8853	-0.10495	-0.15942		8.38833	2324.35	8.288	1888.58	8.288	1919.41
0.189	-1.87526	-0.10249	-0.1546		8.39067	2296.14	8.29033	1884.48	8.29033	1914.9
0.191333	-1.85145	-0.09958	-0.15143		8.393	2271.18	8.29267	1879.49	8.29267	1908.95
0.193667	-1.83162	-0.09179	-0.1462		8.39533	2245.02	8.295	1874.38	8.295	1903.76
0.196	-1.82111	-0.09087	-0.14279		8.39767	2223.36	8.29733	1869.17	8.29733	1899.07
0.198333	-1.80664	-0.08688	-0.13706		8.4	2202.17	8.29967	1864.34	8.29967	1894.04
0.200667	-1.78905	-0.08398	-0.13159		8.40233	2181.17	8.302	1860.34	8.302	1889.7
0.203	-1.77678	-0.07616	-0.12775		8.40467	2161.81	8.30433	1856.96	8.30433	1886.33
0.205333	-1.75164	-0.06589	-0.12467		8.407	2144.48	8.30667	1853	8.30667	1883.57
0.207667	-1.73401	-0.05212	-0.12489		8.40933	2128.4	8.309	1849.04	8.309	1880.85
0.21	-1.73153	-0.04232	-0.12848		8.41167	2113.99	8.31133	1845.06	8.31133	1878.13
0.212333	-1.76895	-0.03726	-0.1348		8.414	2101.73	8.31367	1840.8	8.31367	1875.24
0.214667	-1.81789	-0.02914	-0.14251		8.41633	2089.44	8.316	1836.54	8.316	1872.51
0.217	-1.84689	-0.02441	-0.14874		8.41867	2077.51	8.31833	1833.21	8.31833	1869.97
0.219333	-1.87145	-0.02501	-0.15365		8.421	2066.85	8.32067	1830.47	8.32067	1867.76
0.221667	-1.88403	-0.03175	-0.1574		8.42333	2055.72	8.323	1827.87	8.323	1864.73
0.224	-1.90104	-0.04216	-0.15803		8.42567	2043.41	8.32533	1825.29	8.32533	1861.27
0.226333	-1.90563	-0.0561	-0.15997		8.428	2030.89	8.32767	1822.54	8.32767	1856.74
0.228667	-1.91421	-0.07035	-0.1601		8.43033	2019.68	8.33	1819.42	8.33	1851.36
0.231	-1.90285	-0.07555	-0.15825		8.43267	2009.79	8.33233	1815.93	8.33233	1846.31
0.233333	-1.90077	-0.08474	-0.15599		8.435	1999.03	8.33467	1812.35	8.33467	1841.66
0.235667	-1.88274	-0.09055	-0.15514		8.43733	1987.9	8.337	1808.67	8.337	1837.41
0.238	-1.86779	-0.09514	-0.15123		8.43967	1977.51	8.33933	1805.5	8.33933	1834.18
0.240333	-1.85952	-0.09805	-0.15085		8.442	1968.05	8.34167	1802.12	8.34167	1830.93
0.242667	-1.82906	-0.08949	-0.14769		8.44433	1959.94	8.344	1798.19	8.344	1827.29
0.245	-1.81412	-0.08214	-0.14452		8.44667	1952.05	8.34633	1793.95	8.34633	1823.55
0.247333	-1.79785	-0.07433	-0.14077		8.449	1945.21	8.34867	1789.27	8.34867	1819.59
0.249667	-1.78869	-0.07156	-0.13769		8.45133	1939.63	8.351	1784.11	8.351	1815.25
0.252	-1.78796	-0.06713	-0.1355		8.45367	1934.97	8.35333	1779.67	8.35333	1811.05
0.254333	-1.78276	-0.0607	-0.13416		8.456	1930.14	8.35567	1775.51	8.35567	1807.18
0.256667	-1.77449	-0.05227	-0.13378		8.45833	1925.34	8.358	1771.67	8.358	1803.65
0.259	-1.7742	-0.04338	-0.13458		8.46067	1922.2	8.36033	1768.37	8.36033	1800.41
0.261333	-1.78989	-0.03695	-0.13784		8.463	1919.49	8.36267	1765.43	8.36267	1797.24
0.263667	-1.83087	-0.0299	-0.14168		8.46533	1917.7	8.365	1762.04	8.365	1794.17
0.266	-1.87186	-0.02424	-0.14519		8.46767	1916.37	8.36733	1758.44	8.36733	1790.84
0.268333	-1.90529	-0.02194	-0.14945		8.47	1914.39	8.36967	1754.88	8.36967	1787.61
0.270667	-1.93205	-0.0273	-0.15443		8.47233	1912.12	8.372	1751.4	8.372	1784.63
0.273	-1.95929	-0.03573	-0.1572		8.47467	1910.2	8.37433	1747.88	8.37433	1781.75
0.275333	-1.97187	-0.04338	-0.15865		8.477	1907.89	8.37667	1744.54	8.37667	1778.59
0.277667	-1.98177	-0.05487	-0.15945		8.47933	1905.11	8.379	1741.5	8.379	1775.14
0.28	-1.97617	-0.05871	-0.16065		8.48167	1902.49	8.38133	1738.49	8.38133	1771.4
0.282333	-1.98075	-0.06375	-0.15905		8.484	1899.9	8.38367	1735.38	8.38367	1767.45
0.284667	-1.97823	-0.06622	-0.15735		8.48633	1897.24	8.386	1732.14	8.386	1763.49
0.287	-1.96684	-0.06943	-0.15304		8.48867	1894.18	8.38833	1728.76	8.38833	1759.62
0.289333	-1.95856	-0.07204	-0.14953		8.491	1891.21	8.39067	1725.36	8.39067	1755.77
0.291667	-1.94053	-0.07095	-0.14645		8.49333	1888.79	8.393	1721.85	8.393	1752.04
0.294	-1.9287	-0.07127	-0.14164		8.49567	1886.42	8.39533	1718.32	8.39533	1748.29
0.296333	-1.89868	-0.06315	-0.13615		8.498	1884.34	8.39767	1714.59	8.39767	1744.35
0.298667	-1.87307	-0.05762	-0.13275		8.50033	1882.39	8.4	1710.75	8.4	1740.38
0.301	-1.85728	-0.05427	-0.128		8.50267	1881.14	8.40233	1706.93	8.40233	1736.66
0.303333	-1.8512	-0.05151	-0.12442		8.505	1880.36	8.40467	1703.06	8.40467	1733.06
0.305667	-1.84736	-0.04829	-0.12093		8.50733	1879.7	8.407	1699.12	8.407	1729.54
0.308	-1.84707	-0.04522	-0.12089		8.50967	1880	8.40933	1695.06	8.40933	1726.23
0.310333	-1.85298	-0.04154	-0.12531		8.512	1880.42	8.41167	1691.03	8.41167	1723.04
0.312667	-1.88597	-0.03665	-0.13129		8.51433	1880.81	8.414	1687.14	8.414	1719.75
0.315	-1.93318	-0.03297	-0.13637		8.51667	1882.22	8.41633	1683.48	8.41633	1716.51
0.317333	-1.96661	-0.03191	-0.14029		8.519	1883.77	8.41867	1679.98	8.41867	1713.24
0.319667	-1.98718	-0.03236	-0.1452		8.52133	1884.79	8.421	1676.73	8.421	1709.88
0.322	-2.01306	-0.04369	-0.14748		8.52367	1885.37	8.42333	1673.48	8.42333	1706.58
0.324333	-2.04118	-0.05732	-0.149		8.526	1884.94	8.42567	1670.2	8.42567	1703.37
0.326667	-2.0604	-0.07203	-0.14971		8.52833	1885.18	8.428	1666.89	8.428	1700.22
0.329	-2.0619	-0.07969	-0.1496		8.53067	1884.91	8.43033	1663.65	8.43033	1697.07
0.331333	-2.06205	-0.08489	-0.14725		8.533	1884.62	8.43267	1660.5	8.43267	1693.91
0.333667	-2.06441	-0.09072	-0.14482		8.53533	1884.2	8.435	1657.29	8.435	1690.62
0.336	-2.05257	-0.09562	-0.14323		8.53767	1882.69	8.43733	1654.08	8.43733	1687.2
0.338333	-2.03942	-0.09867	-0.1412		8.54	1881.57	8.43967	1650.72	8.43967	1683.68
0.340667	-2.02048	-0.10036	-0.13729		8.54233	1880.53	8.442	1647.22	8.442	1680.12
0.343	-2.00289	-0.09853	-0.13298		8.54467	1879.07	8.44433	1643.75	8.44433	1676.63
0.345333	-1.9893	-0.09684	-0.12577		8.547	1877.88	8.44667	1640.36	8.44667	1673.26
0.347667	-1.97347	-0.09393	-0.12136		8.54933	1876.56	8.449	1636.8	8.449	1669.69
0.35	-1.96208	-0.08474	-0.11703		8.55167	1875.97	8.45133	1633.08	8.45133	1666.07
0.352333	-1.94713	-0.07617	-0.11231		8.554	1875.35	8.45367	1629.57	8.45367	1662.53
0.354667	-1.93929	-0.06712	-0.10863		8.55633	1875.16	8.456	1626.18	8.456	1658.97
0.357	-1.94168	-0.0587	-0.10769		8.55867	1874.91	8.45833	1622.56	8.45833	1655.46
0.359333	-1.94582	-0.05334	-0.10856		8.561	1873.89	8.46067	1618.79	8.46067	1652.22
0.361667	-1.96328	-0.0515	-0.11184		8.56333	1874.22	8.463	1615.08	8.463	1648.97
0.364	-1.99759	-0.04401	-0.11716		8.56567	1874.95	8.46533	1611.35	8.46533	1645.85
0.366333	-2.04125	-0.03741	-0.12026		8.568	1875.9	8.46767	1607.72	8.46767	1642.96
0.368667	-2.07556	-0.03222	-0.12591		8.57033	1876.99	8.47	1604.43	8.47	1640.14
0.371	-2.08682	-0.03452	-0.12926		8.57267	1877.79	8.47233	1601.15	8.47233	1637.21
0.373333	-2.11713	-0.04171	-0.13046		8.575	1878.71	8.47467	1597.96	8.47467	1634.13
0.375667	-2.13103	-0.05686	-0.1333		8.57733	1879.47	8.477	1594.76	8.477	1631.17
0.378	-2.14097	-0.06758	-0.13616		8.57967	1880.2	8.47933	1591.56	8.47933	1628.21
0.380333	-2.14512	-0.06866	-0.13711		8.582	1881.28	8.48167	1588.47	8.48167	1625.38
0.382667	-2.15102	-0.0702	-0.13568		8.58433	1882.29	8.484	1585.59	8.484	1622.62
0.385	-2.15341	-0.07493	-0.13423		8.58667	1882.38	8.48633	1583.14	8.48633	1619.93
0.387333	-2.14733	-0.07188	-0.13363		8.589	1881.77	8.48867	1580.77	8.48867	1617.15
0.389667	-2.13506	-0.07049	-0.13293		8.59133	1881.93	8.491	1578.24	8.491	1614.28
0.392	-2.11659	-0.06345	-0.13182		8.59367	1882.57	8.49333	1575.45	8.49333	1611.28
0.394333	-2.08434	-0.05855	-0.12833		8.596	1883.1	8.49567	1572.34	8.49567	1608.34
0.396667	-2.05477	-0.05656	-0.12449		8.59833	1882.66	8.498	1568.98	8.498	1605.47
0.399	-2.02164	-0.04921	-0.12297		8.60067	1881.31	8.50033	1565.56	8.50033	1602.49
0.401333	-2.00226	-0.0417	-0.11882		8.603	1878.6	8.50267	1562.19	8.50267	1599.66
0.403667	-1.98866	-0.03451	-0.11433		8.60533	1875.85	8.505	1559.03	8.505	1597.08
0.406	-1.97328	-0.02623	-0.11182		8.60767	1873.47	8.50733	1556.06	8.50733	1594.17
0.408333	-1.97343	-0.01643	-0.11294		8.61	1870.06	8.50967	1552.95	8.50967	1591.17
0.410667	-1.98421	-0.01016	-0.11843		8.61233	1866.08	8.512	1549.69	8.512	1587.96
0.413	-2.00657	-0.00954	-0.1268		8.61467	1860.82	8.51433	1546.47	8.51433	1584.26
0.415333	-2.04976	-0.00556	-0.13287		8.617	1854.36	8.51667	1543.15	8.51667	1580.5
0.417667	-2.09473	-0.00372	-0.13902		8.61933	1847.91	8.519	1539.99	8.519	1577.46
0.42	-2.10731	-0.00724	-0.14384		8.62167	1840.31	8.52133	1536.95	8.52133	1574.81
0.422333	-2.13055	-0.01216	-0.14654		8.624	1832.84	8.52367	1534	8.52367	1572.3
0.424667	-2.13159	-0.02594	-0.15013		8.62633	1824.07	8.526	1531.02	8.526	1570.13
0.427	-2.12463	-0.04553	-0.15183		8.62867	1814.35	8.52833	1528.08	8.52833	1567.94
0.429333	-2.11368	-0.05718	-0.15319		8.631	1803.14	8.53067	1525.1	8.53067	1565.48
0.431667	-2.10052	-0.0604	-0.1534		8.63333	1792.39	8.533	1521.82	8.533	1562.99
0.434	-2.09712	-0.06775	-0.15328		8.63567	1781.82	8.53533	1518.69	8.53533	1560.61
0.436333	-2.08708	-0.07648	-0.1497		8.638	1770.75	8.53767	1515.82	8.53767	1558.22
0.438667	-2.07037	-0.0875	-0.14727		8.64033	1758.94	8.54	1513.22	8.54	1555.75
0.441	-2.05279	-0.08812	-0.1451		8.64267	1746.81	8.54233	1511.06	8.54233	1553.24
0.443333	-2.03784	-0.08797	-0.14209		8.645	1735.46	8.54467	1509.18	8.54467	1550.61
0.445667	-2.02069	-0.08749	-0.13702		8.64733	1724.76	8.547	1507.03	8.547	1547.97
0.448	-1.98976	-0.08811	-0.1332		8.64967	1715.5	8.54933	1504.82	8.54933	1545.02
0.450333	-1.96195	-0.08611	-0.12839		8.652	1706.6	8.55167	1502.39	8.55167	1541.8
0.452667	-1.94392	-0.07923	-0.12283		8.65433	1697.86	8.554	1499.78	8.554	1538.98
0.455	-1.91123	-0.07233	-0.11693		8.65667	1689.78	8.55633	1497.2	8.55633	1536.38
0.457333	-1.89276	-0.06484	-0.11244		8.659	1682.22	8.55867	1494.66	8.55867	1534.05
0.459667	-1.89644	-0.05733	-0.10969		8.66133	1676.46	8.561	1492.05	8.561	1532.3
0.462	-1.91125	-0.05227	-0.11155		8.66367	1671.97	8.56333	1489.24	8.56333	1530.6
0.464333	-1.95179	-0.04492	-0.1144		8.666	1667.07	8.56567	1486.29	8.56567	1528.22
0.466667	-2.0034	-0.04003	-0.11684		8.66833	1662.49	8.568	1483.42	8.568	1525.59
0.469	-2.04351	-0.03497	-0.12026		8.67067	1657.14	8.57033	1480.7	8.57033	1522.73
0.471333	-2.08537	-0.03741	-0.12246		8.673	1652.19	8.57267	1478.03	8.57267	1519.75
0.473667	-2.11437	-0.04385	-0.12358		8.67533	1647.35	8.575	1475.43	8.575	1516.95
0.476	-2.13581	-0.06099	-0.12412		8.67767	1642.77	8.57733	1472.73	8.57733	1514.46
0.478333	-2.15814	-0.07631	-0.12433		8.68	1638.02	8.57967	1470.06	8.57967	1512.04
0.480667	-2.17072	-0.08352	-0.12422		8.68233	1632.8	8.582	1467.5	8.582	1509.81
0.483	-2.17842	-0.08489	-0.12434		8.68467	1626.8	8.58433	1464.96	8.58433	1507.66
0.485333	-2.17238	-0.08259	-0.1215		8.687	1621.29	8.58667	1462.42	8.58667	1505.61
0.487667	-2.16319	-0.08718	-0.11685		8.68933	1615.9	8.589	1459.94	8.589	1503.62
0.49	-2.14072	-0.08336	-0.11212		8.69167	1610.23	8.59133	1457.53	8.59133	1501.67
0.492333	-2.11958	-0.08137	-0.11042		8.694	1604.8	8.59367	1455.13	8.59367	1499.66
0.494667	-2.11394	-0.07631	-0.10883		8.69633	1599.16	8.596	1452.76	8.596	1497.61
0.497	-2.09679	-0.0699	-0.10574		8.69867	1593.77	8.59833	1450.67	8.59833	1495.49
0.499333	-2.06854	-0.07005	-0.10414		8.701	1588.55	8.60067	1448.7	8.60067	1493.26
0.501667	-2.04784	-0.06544	-0.10271		8.70333	1583.03	8.603	1446.75	8.603	1490.95
0.504	-2.03025	-0.06208	-0.09962		8.70567	1578.32	8.60533	1444.76	8.60533	1488.59
0.506333	-2.01178	-0.05427	-0.09571		8.708	1573.77	8.60767	1442.67	8.60767	1486.14
0.508667	-1.98529	-0.04692	-0.0937		8.71033	1569.59	8.61	1440.58	8.61	1483.76
0.511	-1.97924	-0.04018	-0.09538		8.71267	1565.84	8.61233	1438.3	8.61233	1481.52
0.513333	-1.99358	-0.03697	-0.10087		8.715	1562.58	8.61467	1435.82	8.61467	1479.36
0.515667	-2.02525	-0.03787	-0.10587		8.71733	1559.92	8.617	1433.22	8.617	1477.3
0.518	-2.05689	-0.03604	-0.10831		8.71967	1557.23	8.61933	1430.93	8.61933	1475.28
0.520333	-2.089	-0.03619	-0.11232		8.722	1553.53	8.62167	1428.57	8.62167	1473.32
0.522667	-2.10426	-0.04139	-0.1155		8.72433	1549.65	8.624	1426.22	8.624	1471.44
0.525	-2.10217	-0.05274	-0.11686		8.72667	1545.42	8.62633	1424.06	8.62633	1469.61
0.527333	-2.09701	-0.06698	-0.1179		8.729	1541.03	8.62867	1421.85	8.62867	1467.73
0.529667	-2.09804	-0.07999	-0.11967		8.73133	1536.27	8.631	1419.67	8.631	1465.91
0.532	-2.09021	-0.08888	-0.12031		8.73367	1531.52	8.63333	1417.63	8.63333	1464.15
0.534333	-2.08904	-0.093	-0.12118		8.736	1526.62	8.63567	1415.6	8.63567	1462.44
0.536667	-2.0874	-0.09867	-0.12179		8.73833	1521.88	8.638	1413.55	8.638	1460.73
0.539	-2.07736	-0.09929	-0.1197		8.74067	1516.97	8.64033	1411.55	8.64033	1459.06
0.541333	-2.04734	-0.09699	-0.1167		8.743	1512.24	8.64267	1409.49	8.64267	1457.3
0.543667	-2.03284	-0.09362	-0.11345		8.74533	1507.57	8.645	1407.4	8.645	1455.52
0.546	-2.03387	-0.08442	-0.10995		8.74767	1502.89	8.64733	1405.25	8.64733	1453.61
0.548333	-2.0287	-0.076	-0.10702		8.75	1498.26	8.64967	1403.16	8.64967	1451.57
0.550667	-2.00888	-0.07171	-0.10362		8.75233	1493.7	8.652	1401.27	8.652	1449.35
0.553	-1.99972	-0.06285	-0.10217		8.75467	1489.34	8.65433	1399.27	8.65433	1447.07
0.555333	-2.00076	-0.05625	-0.09884		8.757	1485.14	8.65667	1397.19	8.65667	1444.78
0.557667	-1.99072	-0.04937	-0.09765		8.75933	1481.18	8.659	1395.27	8.659	1442.52
0.56	-1.98599	-0.0394	-0.09754		8.76167	1477.66	8.66133	1393.48	8.66133	1440.3
0.562333	-2.00477	-0.03053	-0.10071		8.764	1474.75	8.66367	1391.7	8.66367	1438.44
0.564667	-2.03952	-0.02272	-0.10735		8.76633	1472.75	8.666	1389.48	8.666	1436.81
0.567	-2.0845	-0.01614	-0.11186		8.76867	1471.33	8.66833	1387.33	8.66833	1434.94
0.569333	-2.12992	-0.0094	-0.11446		8.771	1470.01	8.67067	1385.34	8.67067	1432.96
0.571667	-2.17313	-0.01353	-0.1192		8.77333	1468.43	8.673	1382.92	8.673	1430.83
0.574	-2.19323	-0.02333	-0.12164		8.77567	1466.32	8.67533	1380.58	8.67533	1428.29
0.576333	-2.2058	-0.03559	-0.12228		8.778	1464.19	8.67767	1378.25	8.67767	1426
0.578667	-2.22461	-0.04584	-0.12331		8.78033	1461.23	8.68	1375.93	8.68	1423.97
0.581	-2.23407	-0.05274	-0.12426		8.78267	1458.11	8.68233	1373.73	8.68233	1422.13
0.583333	-2.22847	-0.05764	-0.12085		8.785	1454.67	8.68467	1371.75	8.68467	1420.61
0.585667	-2.23306	-0.05948	-0.11784		8.78733	1451.49	8.687	1369.82	8.687	1419.35
0.588	-2.2261	-0.06391	-0.11229		8.78967	1447.89	8.68933	1367.96	8.68933	1417.99
0.590333	-2.2032	-0.06728	-0.10894		8.792	1443.8	8.69167	1366.17	8.69167	1416.61
0.592667	-2.17403	-0.06575	-0.10463		8.79433	1439.08	8.694	1364.5	8.694	1415.27
0.595	-2.14181	-0.06591	-0.09824		8.79667	1434.12	8.69633	1362.93	8.69633	1413.88
0.597333	-2.12599	-0.0587	-0.09384		8.799	1429.32	8.69867	1361.24	8.69867	1412.47
0.599667	-2.10129	-0.05518	-0.09207		8.80133	1424.9	8.701	1359.6	8.701	1410.95
0.602	-2.06061	-0.04844	-0.09302		8.80367	1421.31	8.70333	1358.1	8.70333	1409.23
0.604333	-2.03503	-0.04691	-0.09158		8.806	1417.99	8.70567	1356.41	8.70567	1407.41
0.606667	-2.02052	-0.04078	-0.08883		8.80833	1414.41	8.708	1354.3	8.708	1405.51
0.609	-2.00561	-0.03299	-0.08706		8.81067	1411.58	8.71033	1351.95	8.71033	1403.17
0.611333	-2.00177	-0.02655	-0.0895		8.813	1409.04	8.71267	1349.76	8.71267	1400.56
0.613667	-2.01834	-0.02241	-0.09491		8.81533	1407.54	8.715	1347.51	8.715	1398.25
0.616	-2.05529	-0.02011	-0.10246		8.81767	1406.58	8.71733	1345.32	8.71733	1396.16
0.618333	-2.09763	-0.01888	-0.10522		8.82	1404.96	8.71967	1343.68	8.71967	1394.38
0.620667	-2.13106	-0.01829	-0.10676		8.82233	1403.55	8.722	1342.13	8.722	1393.23
0.623	-2.15783	-0.02057	-0.10763		8.82467	1402.08	8.72433	1340.59	8.72433	1391.88
0.625333	-2.1744	-0.03558	-0.10891		8.827	1400.32	8.72667	1338.88	8.72667	1390.32
0.627667	-2.19141	-0.04707	-0.10846		8.82933	1398.07	8.729	1337.16	8.729	1388.6
0.63	-2.19512	-0.05748	-0.10983		8.83167	1395	8.73133	1335.43	8.73133	1386.66
0.632333	-2.19527	-0.06883	-0.10988		8.834	1391.82	8.73367	1333.66	8.73367	1384.62
0.634667	-2.18787	-0.07447	-0.11207		8.83633	1388.49	8.736	1331.94	8.736	1382.9
0.637	-2.18582	-0.07633	-0.11071		8.83867	1385.08	8.73833	1330.21	8.73833	1381.25
0.639333	-2.16956	-0.08274	-0.10804		8.841	1383.4	8.74067	1328.32	8.74067	1379.64
0.641667	-2.16304	-0.08213	-0.10686		8.84333	1381.07	8.743	1326.21	8.743	1378.13
0.644	-2.16096	-0.08228	-0.10186		8.84567	1378.1	8.74533	1324.23	8.74533	1376.52
0.646333	-2.14205	-0.0797	-0.09672		8.848	1374.74	8.74767	1322.56	8.74767	1374.92
0.648667	-2.12534	-0.07448	-0.09009		8.85033	1370.99	8.75	1320.81	8.75	1373.39
0.651	-2.11263	-0.06528	-0.08544		8.85267	1367.32	8.75233	1319.19	8.75233	1371.88
0.653333	-2.09013	-0.06193	-0.08251		8.855	1364.17	8.75467	1317.69	8.75467	1370.29
0.655667	-2.0743	-0.05594	-0.08033		8.85733	1360.66	8.757	1316.3	8.757	1368.63
0.658	-2.06247	-0.04738	-0.07742		8.85967	1357.3	8.75933	1314.77	8.75933	1367.02
0.660333	-2.04224	-0.03865	-0.07787		8.862	1354.69	8.76167	1313.18	8.76167	1365.37
0.662667	-2.04547	-0.03144	-0.08032		8.86433	1352.29	8.764	1311.4	8.764	1363.62
0.665	-2.07227	-0.01874	-0.0882		8.86667	1350.64	8.76633	1309.5	8.76633	1361.75
0.667333	-2.11501	-0.0149	-0.09723		8.869	1349.69	8.76867	1307.52	8.76867	1359.79
0.669667	-2.15244	-0.01323	-0.10386		8.87133	1348.9	8.771	1305.72	8.771	1357.86
0.672	-2.18232	-0.01184	-0.10845		8.87367	1347.7	8.77333	1304.09	8.77333	1355.97
0.674333	-2.19625	-0.02286	-0.11163		8.876	1346.63	8.77567	1302.23	8.77567	1354.2
0.676667	-2.21502	-0.03986	-0.11415		8.87833	1345.28	8.778	1300.27	8.778	1352.73
0.679	-2.21206	-0.04967	-0.11569		8.88067	1343.18	8.78033	1298.6	8.78033	1351.43
0.681333	-2.21221	-0.05779	-0.11424		8.883	1340.97	8.78267	1296.7	8.78267	1350.09
0.683667	-2.20617	-0.06376	-0.11397		8.88533	1339.02	8.785	1294.72	8.785	1348.73
0.686	-2.20764	-0.06422	-0.11343		8.88767	1335.58	8.78733	1292.84	8.78733	1347.41
0.688333	-2.19625	-0.06498	-0.11265		8.89	1332.45	8.78967	1291.23	8.78967	1345.87
0.690667	-2.16092	-0.06438	-0.11303		8.89233	1330.5	8.792	1289.63	8.792	1344.36
0.693	-2.14197	-0.06239	-0.10854		8.89467	1327.45	8.79433	1287.94	8.79433	1342.8
0.695333	-2.13414	-0.06055	-0.10447		8.897	1324.15	8.79667	1286.39	8.79667	1341.25
0.697667	-2.11167	-0.05779	-0.10105		8.89933	1322.11	8.799	1284.96	8.799	1339.55
0.7	-2.09585	-0.05457	-0.09888		8.90167	1318.65	8.80133	1283.65	8.80133	1337.9
0.702333	-2.07027	-0.04891	-0.09728		8.904	1315.53	8.80367	1282.16	8.80367	1336.2
0.704667	-2.0562	-0.04539	-0.09386		8.90633	1312.9	8.806	1280.7	8.806	1334.42
0.707	-2.05859	-0.0365	-0.09209		8.90867	1310.2	8.80833	1279.12	8.80833	1332.79
0.709333	-2.03477	-0.02623	-0.0914		8.911	1308.95	8.81067	1277.47	8.81067	1331.32
0.711667	-2.02337	-0.02349	-0.09235		8.91333	1308.67	8.813	1275.8	8.813	1330
0.714	-2.0435	-0.01934	-0.09644		8.91567	1308.34	8.81533	1274.06	8.81533	1328.64
0.716333	-2.0787	-0.01996	-0.10341		8.918	1308.13	8.81767	1272.19	8.81767	1327.13
0.718667	-2.11037	-0.01857	-0.11014		8.92033	1308.19	8.82	1270.36	8.82	1325.71
0.721	-2.14959	-0.01492	-0.11398		8.92267	1307.29	8.82233	1268.76	8.82233	1324.1
0.723333	-2.17767	-0.01598	-0.11741		8.925	1306.81	8.82467	1267.09	8.82467	1322.19
0.725667	-2.19692	-0.02747	-0.12009		8.92733	1306.13	8.827	1265.36	8.827	1320.17
0.728	-2.22236	-0.04017	-0.12319		8.92967	1304.5	8.82933	1263.81	8.82933	1318.26
0.730333	-2.23183	-0.05273	-0.12348		8.932	1303.08	8.83167	1262.4	8.83167	1316.5
0.732667	-2.23333	-0.06163	-0.12304		8.93433	1301.91	8.834	1261.14	8.834	1314.84
0.735	-2.22637	-0.06942	-0.12185		8.93667	1300.76	8.83633	1259.71	8.83633	1313.55
0.737333	-2.22653	-0.07633	-0.12		8.939	1298.51	8.83867	1258.14	8.83867	1312.38
0.739667	-2.21469	-0.07938	-0.11839		8.94133	1295.92	8.841	1256.53	8.841	1311.25
0.742	-2.2011	-0.08014	-0.11671		8.94367	1293.44	8.84333	1254.93	8.84333	1310.06
0.744333	-2.1826	-0.078	-0.11271		8.946	1289	8.84567	1253.2	8.84567	1308.8
0.746667	-2.16369	-0.06836	-0.10675		8.94833	1286.09	8.848	1251.31	8.848	1307.46
0.749	-2.15494	-0.06132	-0.09978		8.95067	1282.94	8.85033	1249.76	8.85033	1306.13
0.751333	-2.14134	-0.05656	-0.09744		8.953	1279.73	8.85267	1248.1	8.85267	1304.73
0.753667	-2.1224	-0.04814	-0.09328		8.95533	1277.42	8.855	1246.51	8.855	1303.07
0.756	-2.1168	-0.04308	-0.09111		8.95767	1277.89	8.85733	1245.02	8.85733	1301.56
0.758333	-2.10276	-0.03574	-0.08867		8.96	1279.79	8.85967	1243.29	8.85967	1300.14
0.760667	-2.07627	-0.02287	-0.0874		8.96233	1279.63	8.862	1241.4	8.862	1298.66
0.763	-2.08086	-0.01092	-0.08878		8.96467	1279.19	8.86433	1239.69	8.86433	1296.99
0.765333	-2.10366	-0.00724	-0.09343		8.967	1279.47	8.86667	1237.84	8.86667	1295.15
0.767667	-2.1313	-0.00511	-0.10198		8.96933	1282.74	8.869	1235.99	8.869	1293.24
0.77	-2.16074	-0.00388	-0.10879		8.97167	1283.59	8.87133	1234.31	8.87133	1291.21
0.772333	-2.18486	-0.00572	-0.1137		8.974	1283.13	8.87367	1232.75	8.87367	1289.63
0.774667	-2.18637	-0.01431	-0.11654		8.97633	1282.57	8.876	1231.24	8.876	1288.22
0.777	-2.19052	-0.02654	-0.11758		8.97867	1280.96	8.87833	1229.58	8.87833	1286.65
0.779333	-2.19555	-0.03789	-0.11837		8.981	1277.47	8.88067	1227.86	8.88067	1284.97
0.781667	-2.19035	-0.04601	-0.11627		8.98333	1275.14	8.883	1226.31	8.883	1283.51
0.784	-2.19585	-0.05013	-0.1141		8.98567	1272	8.88533	1224.85	8.88533	1281.9
0.786333	-2.19644	-0.0555	-0.11242		8.988	1269.32	8.88767	1223.26	8.88767	1280.28
0.788667	-2.18549	-0.05747	-0.11032		8.99033	1266.56	8.89	1221.66	8.89	1278.83
0.791	-2.1719	-0.05718	-0.10797		8.99267	1266.7	8.89233	1220.11	8.89233	1277.47
0.793333	-2.15918	-0.05811	-0.10587		8.995	1265.72	8.89467	1218.57	8.89467	1275.89
0.795667	-2.13269	-0.05779	-0.1027		8.99733	1262.91	8.897	1216.93	8.897	1274.25
0.798	-2.08714	-0.05397	-0.09813		8.99967	1261.09	8.89933	1215.45	8.89933	1272.6
0.800333	-2.05313	-0.05595	-0.09439		9.002	1258.13	8.90167	1213.82	8.90167	1270.88
0.802667	-2.02531	-0.05028	-0.08924		9.00433	1251.88	8.904	1212.18	8.904	1268.8
0.805	-2.01528	-0.04172	-0.08459		9.00667	1245.46	8.90633	1210.65	8.90633	1266.69
0.807333	-2.01055	-0.0333	-0.08018		9.009	1241.66	8.90867	1209.07	8.90867	1264.88
0.809667	-1.99337	-0.02716	-0.07924		9.01133	1240.52	8.911	1207.21	8.911	1263.47
0.812	-1.99	-0.01813	-0.08036		9.01367	1239.85	8.91333	1205.41	8.91333	1262.65
0.814333	-2.0021	-0.01385	-0.08445		9.016	1238.62	8.91567	1203.68	8.91567	1262.24
0.816667	-2.03334	-0.00863	-0.09068		9.01833	1240.49	8.918	1201.88	8.918	1261.65
0.819	-2.08851	-0.0039	-0.09551		9.02067	1242.84	8.92033	1200.3	8.92033	1260.36
0.821333	-2.13216	-0.00695	-0.10075		9.023	1244.42	8.92267	1199.12	8.92267	1258.86
0.823667	-2.16292	-0.0117	-0.10582		9.02533	1246.04	8.925	1197.99	8.925	1256.99
0.826	-2.17861	-0.02319	-0.10769		9.02767	1247.84	8.92733	1196.78	8.92733	1255.17
0.828333	-2.19739	-0.03865	-0.11037		9.03	1246.78	8.92967	1195.4	8.92967	1253.28
0.830667	-2.18735	-0.04859	-0.11249		9.03233	1245.38	8.932	1194.06	8.932	1251.71
0.833	-2.18039	-0.05382	-0.11063		9.03467	1244.73	8.93433	1192.59	8.93433	1250.29
0.835333	-2.17123	-0.05504	-0.10878		9.037	1242.64	8.93667	1190.74	8.93667	1248.88
0.837667	-2.14697	-0.05964	-0.10578		9.03933	1237.29	8.939	1188.95	8.939	1247.42
0.84	-2.12495	-0.06316	-0.10344		9.04167	1234.47	8.94133	1187.29	8.94133	1246.14
0.842333	-2.11312	-0.06361	-0.1015		9.044	1231.82	8.94367	1185.77	8.94367	1244.99
0.844667	-2.10883	-0.06024	-0.09817		9.04633	1228.87	8.946	1184.41	8.946	1243.94
0.847	-2.09477	-0.05565	-0.09459		9.04867	1226.86	8.94833	1183.36	8.94833	1242.79
0.849333	-2.08205	-0.04998	-0.08977		9.051	1224.24	8.95067	1182.21	8.95067	1241.55
0.851667	-2.05871	-0.04263	-0.08709		9.05333	1221.73	8.953	1180.85	8.953	1240.17
0.854	-2.05219	-0.03758	-0.08483		9.05567	1219.18	8.95533	1179.11	8.95533	1238.45
0.856333	-2.03812	-0.02593	-0.08001		9.058	1215.74	8.95767	1177.4	8.95767	1236.49
0.858667	-2.0139	-0.01538	-0.07717		9.06033	1214.65	8.96	1175.48	8.96	1234.13
0.861	-2.00606	-0.00235	-0.07648		9.06267	1213.04	8.96233	1173.46	8.96233	1231.87
0.863333	-2.01373	0.002705	-0.07884		9.065	1212.03	8.96467	1171.57	8.96467	1230.04
0.865667	-2.02898	0.006688	-0.08449		9.06733	1211.95	8.967	1169.18	8.967	1228.41
0.868	-2.06996	0.016185	-0.089		9.06967	1212.68	8.96933	1166.6	8.96933	1226.89
0.870333	-2.10915	0.017411	-0.09514		9.072	1212.64	8.97167	1164.42	8.97167	1225.87
0.872667	-2.1435	0.0145	-0.10014		9.07433	1212.57	8.974	1162.59	8.974	1224.77
0.875	-2.15652	0.00958	-0.10307		9.07667	1213.38	8.97633	1160.69	8.97633	1223.45
0.877333	-2.18196	-0.00235	-0.1046		9.079	1213.73	8.97867	1158.87	8.97867	1222.04
0.879667	-2.19853	-0.01905	-0.10901		9.08133	1213.83	8.981	1157.35	8.981	1220.34
0.882	-2.21199	-0.03804	-0.10874		9.08367	1213.84	8.98333	1156.11	8.98333	1218.77
0.884333	-2.22589	-0.04784	-0.10755		9.086	1214.06	8.98567	1154.86	8.98567	1217.45
0.886667	-2.21852	-0.05641	-0.10479		9.08833	1212.21	8.988	1153.39	8.988	1216.12
0.889	-2.20669	-0.061	-0.10195		9.09067	1209.56	8.99033	1151.55	8.99033	1214.65
0.891333	-2.17756	-0.06484	-0.09829		9.093	1206.21	8.99267	1149.54	8.99267	1213.15
0.893667	-2.16305	-0.06285	-0.09323		9.09533	1202.29	8.995	1147.4	8.995	1211.62
0.896	-2.1481	-0.0627	-0.09039		9.09767	1198.74	8.99733	1145.37	8.99733	1210.08
0.898333	-2.12032	-0.06362	-0.08441		9.1	1194.42	8.99967	1143.56	8.99967	1208.45
0.900667	-2.09207	-0.06132	-0.07959		9.10233	1191.49	9.002	1142.06	9.002	1207.11
0.903	-2.07892	-0.05428	-0.07568		9.10467	1188.43	9.00433	1140.5	9.00433	1205.91
0.905333	-2.08215	-0.04905	-0.07284		9.107	1184.17	9.00667	1139.01	9.00667	1204.62
0.907667	-2.0668	-0.04231	-0.06745		9.10933	1180.6	9.009	1137.4	9.009	1203.09
0.91	-2.03898	-0.02992	-0.0628		9.11167	1178.21	9.01133	1135.63	9.01133	1201.59
0.912333	-2.02627	-0.02028	-0.06268		9.114	1177.41	9.01367	1134.27	9.01367	1200.21
0.914667	-2.0295	-0.01398	-0.06751		9.11633	1178.39	9.016	1132.77	9.016	1198.76
0.917	-2.0523	-0.0068	-0.07209		9.11867	1180.21	9.01833	1131.26	9.01833	1197.23
0.919333	-2.08174	-0.00067	-0.07725		9.121	1182.11	9.02067	1129.61	9.02067	1195.69
0.921667	-2.11606	0.000558	-0.08225		9.12333	1182.87	9.023	1128.58	9.023	1194.12
0.924	-2.14018	-0.00558	-0.08609		9.12567	1182.36	9.02533	1127.39	9.02533	1192.52
0.926333	-2.14521	-0.01461	-0.08696		9.128	1181	9.02767	1126.02	9.02767	1191.12
0.928667	-2.15023	-0.02486	-0.08924		9.13033	1180.2	9.03	1124.67	9.03	1189.57
0.931	-2.14774	-0.03314	-0.09092		9.13267	1178.16	9.03233	1123.16	9.03233	1188.03
0.933333	-2.15054	-0.03895	-0.08982		9.135	1176.65	9.03467	1121.67	9.03467	1186.46
0.935667	-2.13518	-0.03988	-0.09078		9.13733	1175.89	9.037	1120.25	9.037	1185.02
0.938	-2.13933	-0.04141	-0.08982		9.13967	1174.55	9.03933	1119.02	9.03933	1183.53
0.940333	-2.1235	-0.0463	-0.08864		9.142	1173.2	9.04167	1117.77	9.04167	1182.11
0.942667	-2.10988	-0.04263	-0.08531		9.14433	1171.34	9.044	1116.39	9.044	1180.53
0.945	-2.11094	-0.03958	-0.08238		9.14667	1168.92	9.04633	1115.05	9.04633	1179.04
0.947333	-2.08668	-0.03728	-0.07898		9.149	1165.83	9.04867	1114.16	9.04867	1177.42
0.949667	-2.05711	-0.03972	-0.07498		9.15133	1162.31	9.051	1112.87	9.051	1175.77
0.952	-2.02351	-0.03712	-0.07107		9.15367	1159.66	9.05333	1111.35	9.05333	1174.11
0.954333	-2.00192	-0.03512	-0.06971		9.156	1157.83	9.05567	1109.75	9.05567	1172.5
0.956667	-2.00032	-0.03039	-0.0677		9.15833	1155.78	9.058	1108.09	9.058	1170.92
0.959	-1.98581	-0.02472	-0.06412		9.16067	1152.57	9.06033	1106.12	9.06033	1169.37
0.961333	-1.97265	-0.01597	-0.06441		9.163	1149.89	9.06267	1104.21	9.06267	1167.98
0.963667	-1.98036	-0.01094	-0.06734		9.16533	1148.43	9.065	1102.22	9.065	1166.7
0.966	-2.0058	-0.01002	-0.07292		9.16767	1148.66	9.06733	1100.58	9.06733	1165.28
0.968333	-2.04191	-0.00786	-0.07948		9.17	1151.07	9.06967	1098.67	9.06967	1163.75
0.970667	-2.06735	-0.00373	-0.08505		9.17233	1152.97	9.072	1097.01	9.072	1162.23
0.973	-2.0999	-0.00251	-0.09096		9.17467	1153.95	9.07433	1095.77	9.07433	1160.7
0.975333	-2.11691	-0.00787	-0.09429		9.177	1153.47	9.07667	1094.5	9.07667	1159.16
0.977667	-2.13081	-0.02195	-0.09674		9.17933	1152.34	9.079	1092.95	9.079	1157.65
0.98	-2.14606	-0.03435	-0.10148		9.18167	1150.72	9.08133	1091.19	9.08133	1156.37
0.982333	-2.16751	-0.04708	-0.09938		9.184	1149.18	9.08367	1089.25	9.08367	1155.36
0.984667	-2.16854	-0.05457	-0.09984		9.18633	1146.77	9.086	1087	9.086	1154.34
0.987	-2.15539	-0.05932	-0.09898		9.18867	1142.58	9.08833	1084.74	9.08833	1153.34
0.989333	-2.13513	-0.06758	-0.09763		9.191	1139.61	9.09067	1082.47	9.09067	1152.36
0.991667	-2.11886	-0.06774	-0.09636		9.19333	1137.36	9.093	1080.4	9.093	1151.12
0.994	-2.1119	-0.06345	-0.09359		9.19567	1135.28	9.09533	1078	9.09533	1149.58
0.996333	-2.11205	-0.05933	-0.08894		9.198	1133.08	9.09767	1076.21	9.09767	1147.84
0.998667	-2.10601	-0.05366	-0.08273		9.20033	1130.29	9.1	1074.81	9.1	1146.03
1.001	-2.09993	-0.04615	-0.07799		9.20267	1126.1	9.10233	1073.22	9.10233	1144.17
1.00333	-2.08678	-0.03665	-0.07417		9.205	1122.33	9.10467	1071.79	9.10467	1142.19
1.00567	-2.07495	-0.02671	-0.07141		9.20733	1119.32	9.107	1070.32	9.107	1140.22
1.008	-2.06843	-0.01843	-0.06799		9.20967	1116.97	9.10933	1068.48	9.10933	1138.53
1.01033	-2.05795	-0.00909	-0.0654		9.212	1115.44	9.11167	1066.71	9.11167	1136.9
1.01267	-2.04967	0.002997	-0.06454		9.21433	1113.69	9.114	1064.63	9.114	1135.35
1.015	-2.07112	0.012191	-0.06665		9.21667	1113.32	9.11633	1062.66	9.11633	1133.83
1.01733	-2.11031	0.016337	-0.07107		9.219	1116.59	9.11867	1060.81	9.11867	1132.23
1.01967	-2.15041	0.017866	-0.07515		9.22133	1120.52	9.121	1059.04	9.121	1130.63
1.022	-2.19271	0.01984	-0.0808		9.22367	1123.3	9.12333	1057.58	9.12333	1129.01
1.02433	-2.22215	0.019242	-0.08506		9.226	1124.1	9.12567	1057.21	9.12567	1127.38
1.02667	-2.23385	0.011284	-0.08775		9.22833	1125.23	9.128	1056.98	9.128	1125.57
1.029	-2.24111	-0.00221	-0.09067		9.23067	1124.26	9.13033	1056.47	9.13033	1123.62
1.03133	-2.25413	-0.01293	-0.08933		9.233	1123.22	9.13267	1055.81	9.13267	1121.8
1.03367	-2.25828	-0.01752	-0.08879		9.23533	1121.44	9.135	1054.93	9.135	1120.15
1.036	-2.2522	-0.01996	-0.08562		9.23767	1118.96	9.13733	1053.69	9.13733	1118.73
1.03833	-2.24392	-0.02533	-0.08394		9.24	1116.12	9.13967	1052.05	9.13967	1117.56
1.04067	-2.23165	-0.02885	-0.08325		9.24233	1113	9.142	1050.34	9.142	1116.7
1.043	-2.21274	-0.02655	-0.08354		9.24467	1110.68	9.14433	1048.67	9.14433	1116.08
1.04533	-2.19691	-0.02747	-0.08086		9.247	1107.7	9.14667	1046.76	9.14667	1115.28
1.04767	-2.1802	-0.02503	-0.07531		9.24933	1105.5	9.149	1045.29	9.149	1114.4
1.05	-2.16393	-0.02532	-0.07156		9.25167	1101.98	9.15133	1043.71	9.15133	1113.36
1.05233	-2.14811	-0.02272	-0.0679		9.254	1099.35	9.15367	1041.97	9.15367	1112.07
1.05467	-2.1336	-0.01997	-0.06506		9.25633	1096.51	9.156	1040.53	9.156	1110.39
1.057	-2.11246	-0.01017	-0.06263		9.25867	1093.04	9.15833	1038.63	9.15833	1108.62
1.05933	-2.09311	-0.00282	-0.0612		9.261	1090.75	9.16067	1036.71	9.16067	1106.95
1.06167	-2.07017	0.002701	-0.05927		9.26333	1087.42	9.163	1034.65	9.163	1105.45
1.064	-2.06988	0.012339	-0.0617		9.26567	1084.73	9.16533	1032.7	9.16533	1103.98
1.06633	-2.08689	0.023683	-0.06851		9.268	1083.84	9.16767	1030.52	9.16767	1102.43
1.06867	-2.12344	0.029044	-0.07672		9.27033	1084.99	9.17	1028.54	9.17	1100.95
1.071	-2.17241	0.035317	-0.08221		9.27267	1087.15	9.17233	1026.3	9.17233	1099.37
1.07333	-2.19742	0.035	-0.08687		9.275	1086.99	9.17467	1024.68	9.17467	1097.99
1.07567	-2.21087	0.026599	-0.09245		9.27733	1086.95	9.177	1023.39	9.177	1096.58
1.078	-2.21634	0.016794	-0.09654		9.27967	1087.77	9.17933	1022.12	9.17933	1094.95
1.08033	-2.23115	0.001172	-0.0988		9.282	1088.23	9.18167	1020.85	9.18167	1093.4
1.08267	-2.24282	-0.0094	-0.10025		9.28433	1087.62	9.184	1019.85	9.184	1091.83
1.085	-2.2341	-0.01813	-0.09924		9.28667	1086.24	9.18633	1019.04	9.18633	1090.35
1.08733	-2.21739	-0.02609	-0.09565		9.289	1085.29	9.18867	1018.29	9.18867	1088.74
1.08967	-2.1998	-0.03391	-0.09182		9.29133	1082.72	9.191	1017.2	9.191	1087
1.092	-2.1791	-0.03175	-0.08997		9.29367	1080.51	9.19333	1015.89	9.19333	1085.61
1.09433	-2.14817	-0.02931	-0.08829		9.296	1076.37	9.19567	1014.39	9.19567	1084.48
1.09667	-2.12083	-0.02656	-0.08396		9.29833	1073.53	9.198	1012.73	9.198	1083.38
1.099	-2.0917	-0.02349	-0.08047		9.30067	1070.43	9.20033	1011.22	9.20033	1082.25
1.10133	-2.067	-0.01201	-0.07565		9.303	1068.23	9.20267	1009.57	9.20267	1081.13
1.10367	-2.04582	-0.00496	-0.06968		9.30533	1066.09	9.205	1007.99	9.205	1080.05
1.106	-2.03267	0.005913	-0.06453		9.30767	1064.18	9.20733	1006.36	9.20733	1078.83
1.10833	-2.01728	0.018939	-0.06325		9.31	1061.64	9.20967	1005.03	9.20967	1077.41
1.11067	-1.99526	0.02568	-0.06198		9.31233	1059.54	9.212	1003.62	9.212	1076.26
1.113	-1.99141	0.032093	-0.06005		9.31467	1059.56	9.21433	1002.66	9.21433	1075.46
1.11533	-1.99157	0.039441	-0.06001		9.317	1059.58	9.21667	1001.36	9.21667	1074.41
1.11767	-2.00282	0.04298	-0.06501		9.31933	1062.4	9.219	1000.04	9.219	1073.19
1.12	-2.04025	0.047874	-0.06968		9.32167	1067.36	9.22133	999.005	9.22133	1071.79
1.12233	-2.07724	0.051086	-0.07285		9.324	1071.76	9.22367	998.635	9.22367	1070.38
1.12467	-2.09158	0.045721	-0.07695		9.32633	1073.91	9.226	998.028	9.226	1069
1.127	-2.09928	0.040381	-0.08136		9.32867	1076.09	9.22833	997.504	9.22833	1067.55
1.12933	-2.10255	0.030413	-0.08495		9.331	1075.97	9.23067	996.535	9.23067	1066.05
1.13167	-2.10889	0.021988	-0.08533		9.33333	1075.42	9.233	995.01	9.233	1064.66
1.134	-2.11392	0.012487	-0.08769		9.33567	1073.52	9.23533	993.082	9.23533	1063.59
1.13633	-2.11763	0.010512	-0.08675		9.338	1071.79	9.23767	990.922	9.23767	1062.29
1.13867	-2.12134	0.00468	-0.08497		9.34033	1068.84	9.24	988.995	9.24	1060.65
1.141	-2.12281	-0.00204	-0.0842		9.34267	1066.35	9.24233	987.359	9.24233	1058.93
1.14333	-2.10965	0.001009	-0.08326		9.345	1064.34	9.24467	985.81	9.24467	1057.19
1.14567	-2.11248	0.004221	-0.07828		9.34733	1060.77	9.247	984.571	9.247	1055.46
1.148	-2.09134	0.00346	-0.07536		9.34967	1057.61	9.24933	983.418	9.24933	1053.93
1.15033	-2.08039	0.004545	-0.07442		9.352	1054.8	9.25167	982.504	9.25167	1052.24
1.15267	-2.06456	0.008061	-0.07133		9.35433	1051.6	9.254	981.412	9.254	1050.54
1.155	-2.04741	0.012815	-0.06321		9.35667	1051.16	9.25633	980.055	9.25633	1049.31
1.15733	-2.03338	0.017849	-0.05921		9.359	1050.17	9.25867	978.524	9.25867	1047.8
1.15967	-2.01176	0.02522	-0.05679		9.36133	1048.39	9.261	976.628	9.261	1046.37
1.162	-2.00659	0.031797	-0.05404		9.36367	1049.13	9.26333	974.871	9.26333	1045.31
1.16433	-2.00363	0.041739	-0.0521		9.366	1048.55	9.26567	973.047	9.26567	1044.61
1.16667	-2.01577	0.048643	-0.05644		9.36833	1049.88	9.268	970.88	9.268	1043.72
1.169	-2.05455	0.055991	-0.06308		9.37067	1052.66	9.27033	968.227	9.27033	1042.64
1.17133	-2.10261	0.059202	-0.06956		9.373	1055.53	9.27267	966.156	9.27267	1041.71
1.17367	-2.13872	0.058605	-0.07258		9.37533	1056.5	9.275	964.874	9.275	1040.61
1.176	-2.16017	0.050787	-0.07782		9.37767	1057.61	9.27733	964.111	9.27733	1039.47
1.17833	-2.16431	0.03624	-0.08298		9.38	1057.91	9.27967	963.545	9.27967	1038.19
1.18067	-2.17201	0.027511	-0.08394		9.38233	1058.65	9.282	963.45	9.282	1036.56
1.183	-2.17393	0.01572	-0.08497		9.38467	1059.65	9.28433	963.15	9.28433	1035.09
1.18533	-2.17276	0.010964	-0.08517		9.387	1060.59	9.28667	962.457	9.28667	1033.87
1.18767	-2.15162	0.009736	-0.08201		9.38933	1059.83	9.289	960.813	9.289	1033.09
1.19	-2.13535	0.002245	-0.07867		9.39167	1057.3	9.29133	958.846	9.29133	1032.52
1.19233	-2.10753	-0.00144	-0.07509		9.394	1055.81	9.29367	956.867	9.29367	1032.14
1.19467	-2.09794	-0.00404	-0.07176		9.39633	1053.25	9.296	954.957	9.296	1031.53
1.197	-2.06745	-0.00282	-0.06818		9.39867	1049.18	9.29833	953.061	9.29833	1030.86
1.19933	-2.04719	0.002707	-0.0632		9.401	1044.09	9.30067	951.751	9.30067	1029.66
1.20167	-2.03136	0.00898	-0.06061		9.40333	1038.32	9.303	950.368	9.303	1028.3
1.204	-2.01065	0.014949	-0.05514		9.40567	1032.68	9.30533	948.854	9.30533	1026.92
1.20633	-1.99483	0.018465	-0.05139		9.408	1029.42	9.30767	947.262	9.30767	1025.35
1.20867	-1.9706	0.026888	-0.04937		9.41033	1026.04	9.31	945.333	9.31	1023.89
1.211	-1.96408	0.035007	-0.04744		9.41267	1021.68	9.31233	943.184	9.31233	1022.74
1.21333	-1.95405	0.041911	-0.04576		9.415	1018.06	9.31467	941.33	9.31467	1021.7
1.21567	-1.95684	0.050006	-0.04886		9.41733	1019.47	9.317	940.105	9.317	1020.71
1.218	-1.99163	0.058125	-0.05442		9.41967	1023.33	9.31933	938.79	9.31933	1019.53
1.22033	-2.02905	0.066104	-0.06371		9.422	1029.94	9.32167	937.736	9.32167	1018.27
1.22267	-2.06069	0.067633	-0.06903		9.42433	1033.05	9.324	937.155	9.324	1017.07
1.225	-2.0968	0.06762	-0.0732		9.42667	1035.5	9.32633	936.582	9.32633	1015.8
1.22733	-2.12268	0.055526	-0.07688		9.429	1038.18	9.32867	936.199	9.32867	1014.78
1.22967	-2.1295	0.042965	-0.07989		9.43133	1038.33	9.331	935.797	9.331	1013.91
1.232	-2.13853	0.031946	-0.08093		9.43367	1038.97	9.33333	935.008	9.33333	1012.98
1.23433	-2.1551	0.018169	-0.08353		9.436	1036.69	9.33567	934.265	9.33567	1011.5
1.23667	-2.15969	0.01173	-0.08284		9.43833	1034.7	9.338	933.786	9.338	1009.85
1.239	-2.15584	0.009287	-0.08436		9.44067	1032.43	9.34033	933.015	9.34033	1007.94
1.24133	-2.13958	0.006517	-0.0821		9.443	1029.54	9.34267	931.517	9.34267	1006.22
1.24367	-2.12774	0.00391	-0.07605		9.44533	1026.74	9.345	930.321	9.345	1004.75
1.246	-2.10172	0.001326	-0.07379		9.44767	1023.87	9.34733	928.796	9.34733	1003.81
1.24833	-2.07259	0.002552	-0.07268		9.45	1019.7	9.34967	927.03	9.34967	1002.54
1.25067	-2.04078	0.008358	-0.06819		9.45233	1015.63	9.352	925.377	9.352	1001.33
1.253	-2.00542	0.014327	-0.0642		9.45467	1011.29	9.35433	923.923	9.35433	1000.17
1.25533	-1.98695	0.01831	-0.06079		9.457	1007.16	9.35667	923.065	9.35667	998.836
1.25767	-1.95694	0.02505	-0.05853		9.45933	1004.99	9.359	922.529	9.359	997.467
1.26	-1.94419	0.032561	-0.05485		9.46167	1002.16	9.36133	921.498	9.36133	996.528
1.26233	-1.92305	0.039746	-0.05169		9.464	998.244	9.36367	920.17	9.36367	995.838
1.26467	-1.9019	0.0445	-0.05067		9.46633	996.257	9.366	919.129	9.366	995.016
1.267	-1.90649	0.046193	-0.05138		9.46867	995.321	9.36833	917.578	9.36833	994.451
1.26933	-1.93285	0.051998	-0.05522		9.471	998.316	9.37067	915.963	9.37067	993.775
1.27167	-1.96272	0.060421	-0.05996		9.47333	1000.52	9.373	914.771	9.373	992.945
1.274	-1.97395	0.067465	-0.06397		9.47567	1000.94	9.37533	913.604	9.37533	991.971
1.27633	-1.99275	0.066097	-0.06706		9.478	1000.8	9.37767	912.823	9.37767	991.147
1.27867	-1.99247	0.051385	-0.07123		9.48033	999.985	9.38	912.594	9.38	990.289
1.281	-1.99482	0.04067	-0.07367		9.48267	1000.57	9.38233	912.2	9.38233	989.329
1.28333	-2.00432	0.02888	-0.07636		9.485	1000.66	9.38467	911.7	9.38467	988.565
1.28567	-1.99512	0.018632	-0.07492		9.48733	998.362	9.387	911.073	9.387	987.726
1.288	-1.9904	0.013875	-0.07447		9.48967	995.508	9.38933	910.708	9.38933	986.506
1.29033	-1.99099	0.01204	-0.07551		9.492	992.265	9.39167	909.818	9.39167	985.402
1.29267	-1.98316	0.0099	-0.07382		9.49433	988.194	9.394	909.04	9.394	984.555
1.295	-1.96601	0.008672	-0.06942		9.49667	986.86	9.39633	908.268	9.39633	983.641
1.29733	-1.9493	0.014174	-0.066		9.499	984.47	9.39867	908.073	9.39867	982.769
1.29967	-1.93703	0.018624	-0.063		9.50133	980.882	9.401	907.771	9.401	981.556
1.302	-1.91988	0.023378	-0.05884		9.50367	976.401	9.40333	906.89	9.40333	980.273
1.30433	-1.90405	0.025351	-0.05402		9.506	973.212	9.40567	905.407	9.40567	978.978
1.30667	-1.88734	0.031648	-0.05101		9.50833	970.159	9.408	903.909	9.408	977.541
1.309	-1.86708	0.038528	-0.0481		9.51067	966.915	9.41033	902.719	9.41033	976.11
1.31133	-1.8548	0.049708	-0.04558		9.513	964.638	9.41267	900.997	9.41267	975.553
1.31367	-1.84964	0.059206	-0.04406		9.51533	964.053	9.415	899.441	9.415	975.122
1.316	-1.84844	0.06854	-0.04676		9.51767	963.237	9.41733	898.055	9.41733	974.893
1.31833	-1.86945	0.069462	-0.0515		9.52	965.624	9.41967	896.738	9.41967	974.896
1.32067	-1.92597	0.069776	-0.05913		9.52233	970.845	9.422	895.292	9.422	975.197
1.323	-1.97007	0.072988	-0.06726		9.52467	975.566	9.42433	894.942	9.42433	974.928
1.32533	-1.99906	0.078957	-0.07085		9.527	977.923	9.42667	894.878	9.42667	974.323
1.32767	-2.02451	0.073149	-0.07222		9.52933	979.676	9.429	894.637	9.429	973.687
1.33	-2.03529	0.062878	-0.07606		9.53167	980.728	9.43133	893.886	9.43133	972.78
1.33233	-2.04523	0.052466	-0.07867		9.534	982.434	9.43367	892.677	9.43367	971.703
1.33467	-2.05246	0.044344	-0.07764		9.53633	982.829	9.436	891.594	9.436	970.495
1.337	-2.03666	0.03669	-0.07826		9.53867	982.243	9.43833	890.229	9.43833	969.331
1.33933	-2.02527	0.034083	-0.07856		9.541	981.58	9.44067	888.116	9.44067	968.308
1.34167	-2.01875	0.032248	-0.07638		9.54333	978	9.443	886.164	9.443	967.405
1.344	-2.01447	0.027959	-0.07552		9.54567	975.654	9.44533	883.878	9.44533	966.32
1.34633	-1.99688	0.02888	-0.07111		9.548	973.082	9.44767	881.545	9.44767	965.646
1.34867	-1.97482	0.035153	-0.06919		9.55033	970.828	9.45	879.65	9.45	964.979
1.351	-1.9466	0.043576	-0.06709		9.55267	967.247	9.45233	878.496	9.45233	964.082
1.35333	-1.91835	0.050924	-0.06359		9.555	966.525	9.45467	877.77	9.45467	963.129
1.35567	-1.88698	0.055234	-0.06001		9.55733	963.982	9.457	876.512	9.457	962.097
1.358	-1.85873	0.058142	-0.05816		9.55967	962.102	9.45933	875.676	9.45933	960.579
1.36033	-1.84425	0.066565	-0.05565		9.562	957.615	9.46167	874.65	9.46167	958.982
1.36267	-1.83906	0.073749	-0.05438		9.56433	955.815	9.464	873.721	9.464	957.632
1.365	-1.83301	0.081564	-0.05368		9.56667	955.443	9.46633	872.779	9.46633	956.431
1.36733	-1.83005	0.088305	-0.05554		9.569	956.785	9.46867	871.979	9.46867	954.855
1.36967	-1.85373	0.088922	-0.05765		9.57133	963.076	9.471	870.7	9.471	953.584
1.372	-1.90315	0.087531	-0.06314		9.57367	967.89	9.47333	869.928	9.47333	952.712
1.37433	-1.92991	0.089527	-0.0711		9.576	971.868	9.47567	870.082	9.47567	951.838
1.37667	-1.95092	0.08386	-0.07527		9.57833	973.162	9.478	870.386	9.478	951.203
1.379	-1.98035	0.070691	-0.07762		9.58067	973.752	9.48033	870.502	9.48033	951.033
1.38133	-1.98938	0.056447	-0.08007		9.583	975.61	9.48267	870.151	9.48267	951.268
1.38367	-2.00151	0.043745	-0.0802		9.58533	975.789	9.485	870.038	9.485	951.145
1.386	-2.00079	0.031487	-0.07958		9.58767	975.572	9.48733	870.215	9.48733	950.496
1.38833	-1.99782	0.026731	-0.07873		9.59	975.087	9.48967	869.926	9.48967	949.848
1.39067	-1.98335	0.020315	-0.07688		9.59233	971.854	9.492	869.281	9.492	949.235
1.393	-1.97507	0.01848	-0.07692		9.59467	967.459	9.49433	868.452	9.49433	948.166
1.39533	-1.95924	0.01433	-0.07499		9.597	963.283	9.49667	867.351	9.49667	946.728
1.39767	-1.95141	0.013406	-0.07124		9.59933	958.036	9.499	865.242	9.499	945.263
1.4	-1.92004	0.015263	-0.06577		9.60167	950.179	9.50133	863.269	9.50133	944.165
1.40233	-1.89578	0.023522	-0.06235		9.604	944.317	9.50367	861.605	9.50367	943.268
1.40467	-1.88307	0.034235	-0.05911		9.60633	938.883	9.506	859.787	9.506	942.171
1.407	-1.8495	0.04205	-0.05594		9.60867	937.284	9.50833	858.275	9.50833	941.318
1.40933	-1.83858	0.050636	-0.05178		9.611	935.476	9.51067	856.213	9.51067	940.297
1.41167	-1.82363	0.060438	-0.04968		9.61333	934.178	9.513	854.456	9.513	939.594
1.414	-1.80604	0.066547	-0.04816		9.61567	933.132	9.51533	852.808	9.51533	939.552
1.41633	-1.79909	0.075274	-0.05158		9.618	932.588	9.51767	851.498	9.51767	939.375
1.41867	-1.80811	0.078345	-0.05509		9.62033	937.264	9.52	850.262	9.52	938.992
1.421	-1.83887	0.080949	-0.05926		9.62267	942.75	9.52233	849.023	9.52233	938.724
1.42333	-1.86742	0.081707	-0.06401		9.625	948.779	9.52467	848.958	9.52467	938.459
1.42567	-1.88268	0.080947	-0.06835		9.62733	952.927	9.527	849.696	9.527	937.871
1.428	-1.89126	0.075442	-0.07145		9.62967	953.042	9.52933	850.538	9.52933	937.062
1.43033	-1.89761	0.064727	-0.07174		9.632	953.836	9.53167	850.59	9.53167	936.097
1.43267	-1.90666	0.050483	-0.07212		9.63433	953.008	9.534	851.086	9.534	935.2
1.435	-1.91257	0.037314	-0.07464		9.63667	951.437	9.53633	851.197	9.53633	934.301
1.43733	-1.91496	0.032394	-0.07353		9.639	949.459	9.53867	851.235	9.53867	933.521
1.43967	-1.91111	0.025207	-0.07135		9.64133	946.469	9.541	850.465	9.541	933.151
1.442	-1.89349	0.022904	-0.06983		9.64367	942.711	9.54333	849.533	9.54333	933.328
1.44433	-1.87678	0.020765	-0.06914		9.646	938.582	9.54567	849.312	9.54567	933.082
1.44667	-1.87382	0.019396	-0.06762		9.64833	934.54	9.548	848.505	9.548	932.301
1.449	-1.86554	0.019851	-0.06296		9.65067	930.165	9.55033	847.298	9.55033	931.707
1.45133	-1.84531	0.021848	-0.05699		9.653	923.12	9.55267	845.769	9.55267	931.036
1.45367	-1.83612	0.025363	-0.05449		9.65533	916.669	9.555	844.41	9.555	929.852
1.456	-1.7928	0.033318	-0.0533		9.65767	911.731	9.55733	843.065	9.55733	928.91
1.45833	-1.77254	0.044966	-0.05013		9.66	905.841	9.55967	841.372	9.55967	927.817
1.46067	-1.76514	0.055071	-0.04745		9.66233	902.178	9.562	839.728	9.562	926.725
1.463	-1.744	0.061648	-0.04363		9.66467	897.106	9.56433	837.756	9.56433	926.008
1.46533	-1.72905	0.069931	-0.04325		9.667	894.326	9.56667	836.241	9.56667	925.82
1.46767	-1.75673	0.079872	-0.04595		9.66933	896.959	9.569	835.397	9.569	925.82
1.47	-1.79683	0.092431	-0.05053		9.67167	903.054	9.57133	833.898	9.57133	925.514
1.47233	-1.84621	0.099942	-0.05551		9.674	912.003	9.57367	833.033	9.57367	925.543
1.47467	-1.89698	0.101776	-0.06216		9.67633	919.355	9.576	832.838	9.576	925.435
1.477	-1.93085	0.099636	-0.06741		9.67867	924.43	9.57833	833.542	9.57833	925.325
1.47933	-1.94962	0.093664	-0.07058		9.681	928.702	9.58067	833.545	9.58067	924.796
1.48167	-1.95644	0.079724	-0.07014		9.68333	930.775	9.583	833.562	9.583	924.338
1.484	-1.96679	0.070691	-0.07151		9.68567	933.713	9.58533	833.361	9.58533	924.314
1.48633	-1.96606	0.063037	-0.0718		9.688	935.034	9.58767	833.496	9.58767	924.162
1.48867	-1.96489	0.056294	-0.06872		9.69033	935.706	9.59	833.683	9.59	923.749
1.491	-1.95394	0.051538	-0.06744		9.69267	934.478	9.59233	833.299	9.59233	923.732
1.49333	-1.94122	0.049095	-0.06626		9.695	934.113	9.59467	833.009	9.59467	923.912
1.49567	-1.92364	0.048334	-0.06316		9.69733	932.441	9.597	832.519	9.597	923.193
1.498	-1.90381	0.050167	-0.06206		9.69967	932.985	9.59933	832.169	9.59933	921.925
1.50033	-1.88666	0.054617	-0.05848		9.702	932.273	9.60167	831.097	9.60167	921.126
1.50267	-1.88326	0.056287	-0.05391		9.70433	927.824	9.604	830.19	9.604	920.276
1.505	-1.85633	0.059662	-0.05114		9.70667	924.128	9.60633	828.784	9.60633	918.942
1.50733	-1.82764	0.066543	-0.0498		9.709	919.363	9.60867	827.276	9.60867	917.63
1.50967	-1.8176	0.079429	-0.04959		9.71133	918.658	9.611	825.588	9.611	916.78
1.512	-1.80932	0.09367	-0.04825		9.71367	918.584	9.61333	823.929	9.61333	916.036
1.51433	-1.78107	0.098868	-0.04696		9.716	916.809	9.61567	821.955	9.61567	915.745
1.51667	-1.76967	0.104229	-0.04858		9.71833	916.58	9.618	820.725	9.618	915.646
1.519	-1.77693	0.109895	-0.05498		9.72067	918.85	9.62033	819.471	9.62033	915.44
1.52133	-1.80993	0.118458	-0.06038		9.723	926.595	9.62267	818.488	9.62267	915.203
1.52367	-1.85135	0.124894	-0.06422		9.72533	931.407	9.625	818.221	9.625	914.838
1.526	-1.87324	0.127662	-0.06873		9.72767	931.31	9.62733	818.6	9.62733	914.432
1.52833	-1.88714	0.123373	-0.07281		9.73	932.016	9.62967	819.341	9.62967	914.105
1.53067	-1.8944	0.106208	-0.07344		9.73233	933.254	9.632	820.118	9.632	912.56
1.533	-1.90386	0.09367	-0.07406		9.73467	932.767	9.63433	820.923	9.63433	911.079
1.53533	-1.91156	0.084941	-0.0737		9.737	931.6	9.63667	820.572	9.63667	909.27
1.53767	-1.90772	0.077591	-0.07037		9.73933	931.058	9.639	819.514	9.639	907.982
1.54	-1.89812	0.07468	-0.06785		9.74167	927.916	9.64133	818.59	9.64133	906.647
1.54233	-1.87698	0.070064	-0.06658		9.744	923.94	9.64367	818.156	9.64367	906.79
1.54467	-1.85983	0.068695	-0.06143		9.74633	917.862	9.646	817.292	9.646	907.671
1.547	-1.84089	0.066088	-0.05612		9.74867	912.474	9.64833	816.559	9.64833	908.255
1.54933	-1.81839	0.0693	-0.05205		9.751	908.438	9.65067	816.132	9.65067	909.217
1.55167	-1.80703	0.073914	-0.04879		9.75333	903.275	9.653	815.846	9.653	910.23
1.554	-1.79032	0.076191	-0.04109		9.75567	898.219	9.65533	815.409	9.65533	910.436
1.55633	-1.76962	0.075898	-0.03503		9.758	892.418	9.65767	815.153	9.65767	909.833
1.55867	-1.74712	0.079881	-0.0313		9.76033	887.085	9.66	814.537	9.66	909.636
1.561	-1.7273	0.088444	-0.02771		9.76267	881.522	9.66233	813.405	9.66233	909.335
1.56333	-1.71902	0.095792	-0.02478		9.765	876.176	9.66467	812.162	9.66467	909.53
1.56567	-1.70675	0.103467	-0.0231		9.76733	871.243	9.667	810.804	9.667	910.293
1.568	-1.69759	0.108361	-0.02571		9.76967	870.12	9.66933	809.634	9.66933	911.261
1.57033	-1.72703	0.113255	-0.03152		9.772	877.237	9.67167	808.058	9.67167	911.447
1.57267	-1.77999	0.117098	-0.038		9.77433	888.932	9.674	806.663	9.674	911.142
1.575	-1.82006	0.125964	-0.04613		9.77667	898.749	9.67633	806.768	9.67633	909.867
1.57733	-1.83931	0.129036	-0.05327		9.779	905.135	9.67867	807.25	9.67867	908.901
1.57967	-1.8572	0.121078	-0.05662		9.78133	913.116	9.681	807.659	9.681	907.904
1.582	-1.86846	0.106974	-0.05947		9.78367	917.727	9.68333	808.635	9.68333	907.322
1.58433	-1.88327	0.096423	-0.06141		9.786	919.128	9.68567	809.705	9.68567	906.243
1.58667	-1.89094	0.086011	-0.05948		9.78833	918.74	9.688	809.831	9.688	905.508
1.589	-1.89421	0.080647	-0.05762		9.79067	916.588	9.69033	809.413	9.69033	904.471
1.59133	-1.89216	0.071147	-0.05668		9.793	912.526	9.69267	808.791	9.69267	903.699
1.59367	-1.88476	0.067161	-0.05723		9.79533	905.152	9.695	808.088	9.695	903.15
1.596	-1.87069	0.062872	-0.05489		9.79767	899.661	9.69733	807.14	9.69733	902.304
1.59833	-1.84291	0.062111	-0.04973		9.8	895.217	9.69967	805.624	9.69967	901.882
1.60067	-1.81866	0.067005	-0.04656		9.80233	890.417	9.702	803.561	9.702	901.447
1.603	-1.79396	0.076667	-0.04077		9.80467	886.042	9.70433	801.693	9.70433	901.459
1.60533	-1.7657	0.080346	-0.03693		9.807	880.375	9.70667	799.467	9.70667	901.027
1.60767	-1.74812	0.087834	-0.03418		9.80933	876.142	9.709	797.989	9.709	900.297
1.61	-1.73005	0.094878	-0.03266		9.81167	873.931	9.71133	796.3	9.71133	899.569
1.61233	-1.71378	0.105614	-0.02998		9.814	873.866	9.71367	794.576	9.71367	898.394
1.61467	-1.70419	0.11142	-0.02846		9.81633	872.005	9.716	793.077	9.716	898.181
1.617	-1.67949	0.121081	-0.02819		9.81867	870.17	9.71833	791.931	9.71833	899.013
1.61933	-1.68408	0.131186	-0.03094		9.821	871.917	9.72067	791.861	9.72067	900.101
1.62167	-1.7215	0.135917	-0.03462		9.82333	878.022	9.723	791.522	9.723	901.43
1.624	-1.7545	0.1399	-0.03781		9.82567	882.715	9.72533	791.415	9.72533	901.902
1.62633	-1.78082	0.144187	-0.04378		9.828	883.409	9.72767	792.363	9.72767	901.344
1.62867	-1.80051	0.144197	-0.05142		9.83033	883.251	9.73	793.612	9.73	900.999
1.631	-1.79267	0.130561	-0.05831		9.83267	883.614	9.73233	795.813	9.73233	900.338
1.63333	-1.79594	0.117859	-0.0638		9.835	882.919	9.73467	797.966	9.73467	899.162
1.63567	-1.80672	0.109901	-0.06599		9.83733	881.099	9.737	800.393	9.737	897.652
1.638	-1.79089	0.110052	-0.06678		9.83967	880.962	9.73933	802.337	9.73933	895.764
1.64033	-1.7711	0.11081	-0.06494		9.842	879.813	9.74167	802.687	9.74167	893.025
1.64267	-1.75659	0.110657	-0.06291		9.84433	875.627	9.744	801.857	9.744	890.724
1.645	-1.75008	0.110667	-0.06412		9.84667	872.668	9.74633	801.482	9.74633	888.687
1.64733	-1.73736	0.112196	-0.06342		9.849	871.493	9.74867	800.56	9.74867	888.757
1.64967	-1.72109	0.114941	-0.06215		9.85133	868.361	9.751	798.887	9.751	889.279
1.652	-1.71018	0.116634	-0.05907		9.85367	861.848	9.75333	797.206	9.75333	890
1.65433	-1.68548	0.121224	-0.05515		9.856	856.224	9.75567	795.275	9.75567	890.937
1.65667	-1.66433	0.125511	-0.05142		9.85833	850.95	9.758	793.818	9.758	891.962
1.659	-1.64096	0.128582	-0.04659		9.86067	844.814	9.76033	792.357	9.76033	892.42
1.66133	-1.62824	0.138384	-0.04532		9.863	839.484	9.76267	790.58	9.76267	891.401
1.66367	-1.61374	0.142367	-0.04602		9.86533	835.331	9.765	789.365	9.765	891.051
1.666	-1.6037	0.147097	-0.04492		9.86767	832.266	9.76733	787.585	9.76733	892
1.66833	-1.60249	0.154913	-0.04736		9.87	833.783	9.76967	785.898	9.76967	892.714
1.67067	-1.63197	0.162728	-0.0545		9.87233	841.937	9.772	785.11	9.772	893.53
1.673	-1.67247	0.165028	-0.05801		9.87467	852.064	9.77433	785.045	9.77433	895.465
1.67533	-1.71258	0.166698	-0.05905		9.877	862.173	9.77667	786.082	9.77667	896.509
1.67767	-1.76419	0.171148	-0.05917		9.87933	872.08	9.779	786.322	9.779	897.133
1.68	-1.78787	0.164265	-0.06301		9.88167	881.491	9.78133	786.79	9.78133	897.273
1.68233	-1.79734	0.148339	-0.06669		9.884	889.781	9.78367	786.53	9.78367	896.528
1.68467	-1.81035	0.131034	-0.07012		9.88633	894.642	9.786	785.954	9.786	896.222
1.687	-1.8145	0.12123	-0.07182		9.88867	897.985	9.78833	786.468	9.78833	896.405
1.68933	-1.80714	0.112944	-0.07062		9.891	899.237	9.79067	788.203	9.79067	896.056
1.69167	-1.79974	0.103771	-0.06729		9.89333	896.996	9.793	789.579	9.793	896.65
1.694	-1.78611	0.099015	-0.0675		9.89567	891.917	9.79533	790.218	9.79533	895.897
1.69633	-1.76808	0.096408	-0.06574		9.898	886.002	9.79767	790.358	9.79767	894.526
1.69867	-1.74782	0.098405	-0.06322		9.90033	882.533	9.8	791.075	9.8	893.226
1.701	-1.71781	0.099467	-0.05841		9.90267	876.733	9.80233	791.269	9.80233	892.189
1.70333	-1.68823	0.104992	-0.05343		9.905	868.139	9.80467	790.977	9.80467	890.613
1.70567	-1.66353	0.110494	-0.05059		9.90733	864.689	9.807	790.323	9.807	890.183
1.708	-1.62773	0.115248	-0.04602		9.90967	861.643	9.80933	790.125	9.80933	890.824
1.71033	-1.60879	0.121521	-0.04334		9.912	859.09	9.81167	789.854	9.81167	891.662
1.71267	-1.58277	0.128121	-0.04083		9.91433	853.773	9.814	789.297	9.814	892.337
1.715	-1.57405	0.135936	-0.03956		9.91667	852.53	9.81633	788.111	9.81633	894.621
1.71733	-1.56398	0.14312	-0.03763		9.919	847.611	9.81867	787.419	9.81867	897.779
1.71967	-1.56992	0.153085	-0.04279		9.92133	848.033	9.821	786.526	9.821	899.985
1.722	-1.60467	0.157372	-0.0491		9.92367	853.465	9.82333	785.442	9.82333	901.006
1.72433	-1.63591	0.157663	-0.05575		9.926	857.858	9.82567	785.392	9.82567	900.587
1.72667	-1.65647	0.15814	-0.05769		9.92833	859.984	9.828	787.219	9.828	899.957
1.729	-1.67748	0.156749	-0.05807		9.93067	865.254	9.83033	788.881	9.83033	899.863
1.73133	-1.69314	0.150941	-0.05787		9.933	864.505	9.83267	790.741	9.83267	899.08
1.73367	-1.70308	0.134243	-0.05882		9.93533	864.571	9.835	791.543	9.835	898.445
1.736	-1.71741	0.124439	-0.06068		9.93767	865.116	9.83733	792.265	9.83733	897.856
1.73833	-1.70338	0.119682	-0.05958		9.94	865.962	9.83967	792.902	9.83967	896.122
1.74067	-1.69419	0.112636	-0.05591		9.94233	865.583	9.842	794.507	9.842	895.305
1.743	-1.67927	0.107132	-0.05489		9.94467	864.628	9.84433	795.377	9.84433	894.805
1.74533	-1.65546	0.103917	-0.05098		9.947	862.672	9.84667	794.468	9.84667	894.402
1.74767	-1.64762	0.103764	-0.04863		9.94933	861.967	9.849	792.247	9.849	893.998
1.75	-1.63091	0.104218	-0.04571		9.95167	858.729	9.85133	789.571	9.85133	894.7
1.75233	-1.61332	0.108201	-0.04246		9.954	849.639	9.85367	787.564	9.85367	894.716
1.75467	-1.59881	0.111577	-0.03715		9.95633	842.963	9.856	784.412	9.856	894.515
1.757	-1.57547	0.116775	-0.03224		9.95867	834.203	9.85833	780.414	9.85833	893.905
1.75933	-1.54187	0.121225	-0.02965		9.961	827.022	9.86067	778.235	9.86067	893.48
1.76167	-1.49232	0.125512	-0.02533		9.96333	815.023	9.863	776.807	9.863	892.56
1.764	-1.45963	0.134706	-0.02414		9.96567	812.133	9.86533	774.95	9.86533	892.279
1.76633	-1.43849	0.137754	-0.02312		9.968	809.832	9.86767	773.82	9.86767	893.662
1.76867	-1.42266	0.14634	-0.02687		9.97033	808.836	9.87	773.118	9.87	896.408
1.771	-1.43791	0.152777	-0.0327		9.97267	814.48	9.87233	773.359	9.87233	900.303
1.77333	-1.48021	0.156596	-0.04098		9.975	822.432	9.87467	772.418	9.87467	903.573
1.77567	-1.51189	0.15691	-0.04813		9.97733	828.042	9.877	773.624	9.877	904.576
1.778	-1.54975	0.152925	-0.05287		9.97967	833.884	9.87933	776.509	9.87933	905.864
1.78033	-1.57787	0.142209	-0.05804		9.982	838.527	9.88167	778.944	9.88167	906.375
1.78267	-1.58957	0.126283	-0.06137		9.98433	841.804	9.884	779.902	9.884	905.938
1.785	-1.60303	0.11295	-0.0634		9.98667	844.081	9.88633	780.728	9.88633	905.198
1.78733	-1.61604	0.106067	-0.06345		9.989	844.505	9.88867	781.641	9.88867	903.576
1.78967	-1.62331	0.100236	-0.06268		9.99133	843.021	9.891	782.873	9.891	902.376
1.792	-1.63277	0.096577	-0.0628		9.99367	841.768	9.89333	783.805	9.89333	901.363
1.79433	-1.63204	0.095046	-0.06087		9.996	838.237	9.89567	785.272	9.89567	900.851
1.79667	-1.6242	0.096271	-0.05688		9.99833	835.136	9.898	785.612	9.898	900.33
1.799	-1.60658	0.0978	-0.05173		10.0007	832.369	9.90033	785.137	9.90033	901.227
1.80133	-1.58679	0.10162	-0.04666				9.90267	786.135	9.90267	901.937
1.80367	-1.56697	0.108056	-0.04061				9.905	786.727	9.905	902.794
1.806	-1.5569	0.112343	-0.0348				9.90733	786.006	9.90733	903.565
1.80833	-1.54374	0.120602	-0.03114				9.90967	785.058	9.90967	904.12
1.81067	-1.53634	0.12795	-0.02517				9.912	783.991	9.912	903.068
1.813	-1.52407	0.140672	-0.0206				9.91433	781.944	9.91433	901.955
1.81533	-1.50736	0.151689	-0.01635				9.91667	780.905	9.91667	901.736
1.81767	-1.49908	0.164552	-0.0155				9.919	779.294	9.919	902.618
1.82	-1.51478	0.174657	-0.0181				9.92133	778.043	9.92133	904.432
1.82233	-1.55088	0.184155	-0.0235				9.92367	777.143	9.92367	907.618
1.82467	-1.57277	0.192437	-0.03023				9.926	777.216	9.926	908.867
1.827	-1.5889	0.200089	-0.03225				9.92833	780.482	9.92833	909.03
1.82933	-1.60236	0.197482	-0.03593				9.93067	784.163	9.93067	910.936
1.83167	-1.62158	0.186603	-0.04044				9.933	787.042	9.933	912.889
1.834	-1.62484	0.174369	-0.04377				9.93533	789.51	9.93533	913.893
1.83633	-1.62499	0.162719	-0.04316				9.93767	791.27	9.93767	914.73
1.83867	-1.62339	0.154153	-0.0428				9.94	792.939	9.94	915.956
1.841	-1.59733	0.144186	-0.04318				9.94233	795.159	9.94233	915.967
1.84333	-1.57886	0.138985	-0.04446				9.94467	796.022	9.94467	915.361
1.84567	-1.56216	0.132242	-0.04376				9.947	795.699	9.947	912.745
1.848	-1.53702	0.129191	-0.04266				9.94933	794.788	9.94933	910.746
1.85033	-1.52962	0.131796	-0.04155				9.95167	793.694	9.95167	908.585
1.85267	-1.51291	0.131479	-0.03863				9.954	791.309	9.954	905.754
1.855	-1.4984	0.133172	-0.0348				9.95633	789.56	9.95633	903.935
1.85733	-1.47594	0.137762	-0.03156				9.95867	787.777	9.95867	903.754
1.85967	-1.44681	0.144947	-0.02995				9.961	785.301	9.961	903.542
1.862	-1.42255	0.147107	-0.02984				9.96333	783.483	9.96333	903.69
1.86433	-1.41559	0.149407	-0.02691				9.96567	784.09	9.96567	904.632
1.86667	-1.39177	0.156147	-0.02605				9.968	785.852	9.968	905.672
1.869	-1.37286	0.163636	-0.02684				9.97033	786.987	9.97033	907.405
1.87133	-1.39787	0.1661	-0.03084				9.97267	787.943	9.97267	911.103
1.87367	-1.44816	0.169452	-0.03872				9.975	788.654	9.975	913.649
1.876	-1.49625	0.179557	-0.04496				9.97733	789.29	9.97733	913.645
1.87833	-1.52522	0.180946	-0.04846				9.97967	790.711	9.97967	912.899
1.88067	-1.55069	0.172521	-0.05148				9.982	792.198	9.982	914.022
1.883	-1.5628	0.164866	-0.0554				9.98433	792.79	9.98433	913.962
1.88533	-1.55499	0.15768	-0.05743				9.98667	792.667	9.98667	912.154
1.88767	-1.57289	0.148483	-0.05772				9.989	792.919	9.989	910.533
1.89	-1.57923	0.142044	-0.05694				9.99133	794.969	9.99133	909.622
1.89233	-1.57939	0.137755	-0.05642				9.99367	796.565	9.99367	909.418
1.89467	-1.57554	0.129493	-0.05547				9.996	796.925	9.996	909.208
1.897	-1.55975	0.122143	-0.05321				9.99833	796.529	9.99833	909.713
1.89933	-1.5448	0.126266	-0.0512				10.0007	796.133	10.0007	908.988
1.90167	-1.51743	0.127351	-0.04861				10.003	794.183	10.003	909.47
1.904	-1.48697	0.126263	-0.04726				10.0053	793.494	10.0053	909.867
1.90633	-1.46048	0.126741	-0.0445				10.0077	794.001	10.0077	909.413
1.90867	-1.44733	0.134229	-0.04025				10.01	792.47	10.01	908.648
1.911	-1.40665	0.142652	-0.03808				10.0123	788.401	10.0123	908.1
1.91333	-1.37931	0.14771	-0.03516				10.0147	785.068	10.0147	908.339
1.91567	-1.36125	0.150781	-0.03404				9.87933	776.509	10.017	909.008
1.918	-1.33123	0.161657	-0.03203				9.88167	778.944	10.0193	910.662
1.92033	-1.32651	0.17022	-0.03299				9.884	779.902	10.0217	914.056
1.92267	-1.35371	0.173292	-0.03723				9.88633	780.728	10.024	917.059
1.925	-1.38539	0.177111	-0.04388				9.88867	781.641	10.0263	917.3
1.92733	-1.41127	0.179272	-0.04987				9.891	782.873	10.0287	916.398
1.92967	-1.43052	0.169468	-0.05346				9.89333	783.805	10.031	916.526
1.932	-1.45596	0.153237	-0.05739				9.89567	785.272	10.0333	916.048
1.93433	-1.46011	0.14112	-0.05991				9.898	785.612	10.0357	916.239
1.93667	-1.45494	0.130568	-0.06185				9.90033	785.137	10.038	916.247
1.939	-1.46129	0.123966	-0.0623				9.90267	786.135	10.0403	917.628
1.94133	-1.46056	0.121826	-0.0598				9.905	786.727	10.0427	918.818
1.94367	-1.44697	0.121065	-0.05597				9.90733	786.006	10.045	918.705
1.946	-1.43514	0.122758	-0.0537				9.90967	785.058	10.0473	919.472
1.94833	-1.43038	0.122442	-0.04923				9.912	783.991	10.0497	918.065
1.95067	-1.42078	0.126121	-0.04506				9.91433	781.944	10.052	916.356
1.953	-1.40583	0.12765	-0.03942				9.91667	780.905	10.0543	914.898
1.95533	-1.38337	0.128735	-0.03527				9.919	779.294	10.0567	914.774
1.95767	-1.37641	0.131176	-0.03069				9.92133	778.043	10.059	914.764
1.96	-1.37037	0.136234	-0.02711				9.92367	777.143	10.0613	915.571
1.96233	-1.3714	0.144353	-0.02345				9.926	777.216	10.0637	916.057
1.96467	-1.37379	0.14663	-0.023				9.92833	780.482	10.066	915.204
1.967	-1.36195	0.15323	-0.02255				9.93067	784.163	10.0683	915.317
1.96933	-1.35276	0.156442	-0.02425				9.933	787.042	10.0707	917.338
1.97167	-1.38088	0.159513	-0.02718				9.93533	789.51	10.073	920.647
1.974	-1.42498	0.163496	-0.03242				9.93767	791.27	10.0753	924.244
1.97633	-1.4704	0.167152	-0.03742				9.94	792.939	10.0777	927.271
1.97867	-1.49672	0.170831	-0.04051				9.94233	795.159	10.08	932.406
1.981	-1.51285	0.166238	-0.04452				9.94467	796.022	10.0823	935.562
1.98333	-1.52631	0.154611	-0.04754				9.947	795.699	10.0847	938.605
1.98567	-1.52602	0.14219	-0.05122				9.94933	794.788	10.087	940.561
1.988	-1.52793	0.134092	-0.05373				9.95167	793.694	10.0893	939.87
1.99033	-1.52809	0.124592	-0.05584				9.954	791.309	10.0917	939.08
1.99267	-1.51805	0.115863	-0.05613				9.95633	789.56	10.094	937.363
1.995	-1.50401	0.114167	-0.05758				9.95867	787.777	10.0963	935.279
1.99733	-1.48774	0.112495	-0.05589				9.961	785.301	10.0987	932.296
1.99967	-1.47368	0.117389	-0.05307				9.96333	783.483	10.101	928.82
2.002	-1.4463	0.122143	-0.04948				9.96567	784.09	10.1033	924.03
2.00433	-1.4083	0.125519	-0.04565				9.968	785.852	10.1057	920.074
2.00667	-1.37517	0.131324	-0.04306				9.97033	786.987	10.108	916.79
2.009	-1.33761	0.1347	-0.04088				9.97267	787.943	10.1103	914.721
2.01133	-1.30048	0.144641	-0.03821				9.975	788.654	10.1127	915.111
2.01367	-1.27179	0.150774	-0.03272				9.97733	789.29	10.115	916.165
2.016	-1.24134	0.162725	-0.02948				9.97967	790.711	10.1173	917.901
2.01833	-1.20953	0.176359	-0.02961				9.982	792.198	10.1197	921.932
2.02067	-1.19282	0.184782	-0.0304				9.98433	792.79	10.122	922.854
2.023	-1.21782	0.196406	-0.0335				9.98667	792.667	10.1243	922.631
2.02533	-1.26057	0.200389	-0.03939				9.989	792.919	10.1267	920.983
2.02767	-1.29935	0.199021	-0.04283				9.99133	794.969	10.129	918.953
2.03	-1.33542	0.196414	-0.04535				9.99367	796.565	10.1313	916.138
2.03233	-1.35067	0.183853	-0.04613				9.996	796.925	10.1337	913.067
2.03467	-1.36369	0.167786	-0.04684				9.99833	796.529	10.136	912.373
2.037	-1.37183	0.160108	-0.04697				10.0007	796.133	10.1383	911.103
2.03933	-1.36975	0.14757	-0.04504				10.003	794.183	10.1407	909.796
2.04167	-1.37082	0.138514	-0.04195				10.0053	793.494	10.143	909.188
2.044	-1.35455	0.134552	-0.03978				10.0077	794.001	10.1453	909.179
2.04633	-1.33249	0.130403	-0.03793				10.01	792.47	10.1477	909.53
2.04867	-1.32557	0.128567	-0.03335				10.0123	788.401	10.15	910.285
2.051	-1.33192	0.133929	-0.03035				10.0147	785.068	10.1523	909.997
2.05333	-1.32232	0.139454	-0.02537						10.1547	910.225
2.05567	-1.3025	0.140983	-0.02055						10.157	910.19
2.058	-1.2929	0.144639	-0.014						10.1593	908.872
2.06033	-1.28015	0.151847	-0.01413						10.1617	907.15
2.06267	-1.27854	0.155059	-0.01261						10.164	906.13
2.065	-1.27869	0.159042	-0.01199						10.1663	906.353
2.06733	-1.27841	0.164263	-0.01147						10.1687	907.85
2.06967	-1.26745	0.165792	-0.01341						10.171	909.82
2.072	-1.27427	0.174355	-0.01782						10.1733	911.396
2.07433	-1.30815	0.186143	-0.02538						10.1757	912.962
2.07667	-1.35089	0.190289	-0.03103						10.178	912.81
2.079	-1.39719	0.19717	-0.03702						10.1803	910.878
2.08133	-1.41468	0.196876	-0.04234						10.1827	909.249
2.08367	-1.42502	0.182469	-0.04486						10.185	907.39
2.086	-1.4376	0.174978	-0.04722						10.1873	907.352
2.08833	-1.44618	0.167464	-0.04883						10.1897	906.549
2.09067	-1.44809	0.158268	-0.04921						10.192	905.856
2.093	-1.4496	0.153535	-0.04827						10.1943	904.117
2.09533	-1.43553	0.151092	-0.04666						10.1967	901.637
2.09767	-1.40108	0.146475	-0.04416						10.199	898.541
2.1	-1.38349	0.144196	-0.04173						10.2013	893.127
2.10233	-1.36854	0.150165	-0.0379						10.2037	887.268
2.10467	-1.34073	0.152161	-0.03564						10.206	882.898
2.107	-1.31339	0.153387	-0.03						10.2083	878.095
2.10933	-1.2807	0.163025	-0.02675						10.2107	872.999
2.11167	-1.26264	0.170232	-0.02367						10.213	868.85
2.114	-1.24817	0.181249	-0.02289						10.2153	867.401
2.11633	-1.24165	0.190139	-0.02128						10.2177	866.055
2.11867	-1.22362	0.19487	-0.01853						10.22	866.465
2.121	-1.21534	0.195955	-0.01891						10.2223	869.203
2.12333	-1.22569	0.203303	-0.02406						10.2247	871.226
2.12567	-1.2427	0.2053	-0.02847						10.227	872.811
2.128	-1.27705	0.200543	-0.03347						10.2293	873.248
2.13033	-1.31356	0.197492	-0.03657						10.2317	874.335
2.13267	-1.33948	0.186754	-0.03728						10.234	873.879
2.135	-1.34362	0.170523	-0.03996						10.2363	872.624
2.13733	-1.34286	0.159504	-0.04314						10.2387	870.706
2.13967	-1.34169	0.151546	-0.04484						10.241	869.582
2.142	-1.33474	0.145715	-0.0467						10.2433	867.645
2.14433	-1.32869	0.140982	-0.04436						10.2457	865.402
2.14667	-1.31019	0.13945	-0.04251						10.248	864.067
2.149	-1.29528	0.136679	-0.0409						10.2503	862.81
2.15133	-1.27857	0.137297	-0.03716						10.2527	859.899
2.15367	-1.26051	0.142192	-0.03243						10.255	857.802
2.156	-1.23493	0.142038	-0.0253						10.2573	856.207
2.15833	-1.19956	0.147704	-0.02032						10.2597	852.493
2.16067	-1.16911	0.150612	-0.01541						10.262	848.595
2.163	-1.1373	0.156604	-0.01299						9.95633	903.935
2.16533	-1.13126	0.164092	-0.01254						9.95867	903.754
2.16767	-1.12654	0.17574	-0.01143						9.961	903.542
2.17	-1.132	0.179115	-0.00984						9.96333	903.69
2.17233	-1.15257	0.188917	-0.01342						9.96567	904.632
2.17467	-1.19176	0.200704	-0.01792						9.968	905.672
2.177	-1.21544	0.205599	-0.02507						9.97033	907.405
2.17933	-1.24576	0.21096	-0.02998						9.97267	911.103
2.18167	-1.27655	0.206367	-0.03241						9.975	913.649
2.184	-1.30643	0.190745	-0.03337						9.97733	913.645
2.18633	-1.32212	0.171897	-0.03333						9.97967	912.899
2.18867	-1.3347	0.160271	-0.03346						9.982	914.022
2.191	-1.3486	0.150467	-0.035						9.98433	913.962
2.19333	-1.35274	0.143887	-0.03306						9.98667	912.154
2.19567	-1.33648	0.13836	-0.03203						9.989	910.533
2.198	-1.32376	0.135776	-0.03027						9.99133	909.622
2.20033	-1.31237	0.135156	-0.02899						9.99367	909.418
2.20267	-1.30497	0.135002	-0.02814						9.996	909.208
2.205	-1.29581	0.136064	-0.02521						9.99833	909.713
2.20733	-1.28087	0.144043	-0.02329						10.0007	908.988
2.20967	-1.27394	0.150924	-0.01929						10.003	909.47
2.212	-1.25632	0.156753	-0.01538						10.0053	909.867
2.21433	-1.22719	0.161647	-0.01361						10.0077	909.413
2.21667	-1.18651	0.169602	-0.01292						10.01	908.648
2.219	-1.17515	0.172674	-0.01288						10.0123	908.1
2.22133	-1.16332	0.177732	-0.01821						10.0147	908.339
2.22367	-1.18832	0.18522	-0.02344						10.017	909.008
2.226	-1.22219	0.189366	-0.03157						10.0193	910.662
2.22833	-1.25606	0.191667	-0.03615						10.0217	914.056
2.23067	-1.2855	0.190135	-0.03983						10.024	917.059
2.233	-1.29584	0.180938	-0.04474						10.0263	917.3
2.23533	-1.30399	0.16562	-0.04809						10.0287	916.398
2.23767	-1.29571	0.15231	-0.04979						10.031	916.526
2.24	-1.29766	0.141128	-0.05198						10.0333	916.048
2.24233	-1.29513	0.132095	-0.05169						10.0357	916.239
2.24467	-1.28066	0.124277	-0.05075						10.038	916.247
2.247	-1.2626	0.115244	-0.0484						10.0403	917.628
2.24933	-1.24145	0.111866	-0.04672						10.0427	918.818
2.25167	-1.21499	0.113092	-0.04273						10.045	918.705
2.254	-1.19074	0.108966	-0.0389						10.0473	919.472
2.25633	-1.16069	0.109888	-0.03598						10.0497	918.065
2.25867	-1.12668	0.1131	-0.03437						10.052	916.356
2.261	-1.11884	0.120751	-0.02956						10.0543	914.898
2.26333	-1.10349	0.128566	-0.02697						10.0567	914.774
2.26567	-1.07388	0.13991	-0.02487						10.059	914.764
2.268	-1.07095	0.146954	-0.01981						10.0613	915.571
2.27033	-1.06531	0.149862	-0.0196						10.0637	916.057
2.27267	-1.07478	0.153214	-0.02098						10.066	915.204
2.275	-1.10157	0.159511	-0.02672						10.0683	915.317
2.27733	-1.14076	0.166555	-0.03295						10.0707	917.338
2.27967	-1.18574	0.170841	-0.03612						10.073	920.647
2.282	-1.21562	0.166388	-0.04128						10.0753	924.244
2.28433	-1.24462	0.15551	-0.04347						10.0777	927.271
2.28667	-1.251	0.141125	-0.04641						10.08	932.406
2.289	-1.27021	0.131789	-0.04554						10.0823	935.562
2.29133	-1.28059	0.124135	-0.04469						10.0847	938.605
2.29367	-1.26699	0.119845	-0.04185						10.087	940.561
2.296	-1.25025	0.109574	-0.03826						10.0893	939.87
2.29833	-1.24197	0.101756	-0.03535						10.0917	939.08
2.30067	-1.22171	0.102982	-0.03193						10.094	937.363
2.303	-1.19749	0.103903	-0.02753						10.0963	935.279
2.30533	-1.18474	0.106064	-0.02039						10.0987	932.296
2.30767	-1.1534	0.10528	-0.01723						10.101	928.82
2.31	-1.14113	0.108819	-0.01299						10.1033	924.03
2.31233	-1.12442	0.107731	-0.00891						10.1057	920.074
2.31467	-1.09885	0.115406	-0.00656						10.108	916.79
2.317	-1.07635	0.124576	-0.0034						10.1103	914.721
2.31933	-1.05253	0.130709	-0.00245						10.1127	915.111
2.32167	-1.04913	0.134225	-0.00415						10.115	916.165
2.324	-1.04975	0.139446	-0.00849						10.1173	917.901
2.32633	-1.07875	0.144177	-0.01274						10.1197	921.932
2.32867	-1.10196	0.152296	-0.01542						10.122	922.854
2.331	-1.12033	0.15705	-0.01894						10.1243	922.631
2.33333	-1.13734	0.15276	-0.01981						10.1267	920.983
2.33567	-1.13925	0.138072	-0.02216						10.129	918.953
2.338	-1.13764	0.123969	-0.02221						10.1313	916.138
2.34033	-1.14443	0.115707	-0.02341						10.1337	913.067
2.34267	-1.14194	0.114315	-0.02296						10.136	912.373
2.345	-1.12076	0.11019	-0.02079						10.1383	911.103
2.34733	-1.10406	0.103751	-0.01811						10.1407	909.796
2.34967	-1.09402	0.103901	-0.01594						10.143	909.188
2.352	-1.07551	0.107136	-0.01483						10.1453	909.179
2.35433	-1.04283	0.107287	-0.01166						10.1477	909.53
2.35667	-1.01105	0.109728	-0.00602						10.15	910.285
2.359	-0.98767	0.118314	-0.00053						10.1523	909.997
2.36133	-0.95323	0.123979	0.00329						10.1547	910.225
2.36367	-0.92985	0.131935	0.008031						10.157	910.19
2.366	-0.91534	0.140054	0.008972						10.1593	908.872
2.36833	-0.89599	0.153828	0.012216						10.1617	907.15
2.37067	-0.89347	0.160428	0.013157						10.164	906.13
2.373	-0.89318	0.165322	0.007757						10.1663	906.353
2.37533	-0.92086	0.170824	0.00276						10.1687	907.85
2.37767	-0.95917	0.175438	-0.00124						10.171	909.82
2.38	-0.9886	0.178346	-0.00666						10.1733	911.396
2.38233	-1.01093	0.183707	-0.01131						10.1757	912.962
2.38467	-1.02087	0.178483	-0.01606						10.178	912.81
2.387	-1.03209	0.164543	-0.0176						10.1803	910.878
2.38933	-1.04111	0.152309	-0.01847						10.1827	909.249
2.39167	-1.04882	0.142038	-0.02263						10.185	907.39
2.394	-1.04941	0.137445	-0.02417						10.1873	907.352
2.39633	-1.03537	0.127197	-0.02314						10.1897	906.549
2.39867	-1.02398	0.120594	-0.0222						10.192	905.856
2.401	-1.01838	0.122754	-0.02003						10.1943	904.117
2.40333	-0.98836	0.122741	-0.01949						10.1967	901.637
2.40567	-0.96231	0.125042	-0.01607						10.199	898.541
2.408	-0.95759	0.129796	-0.01406						10.2013	893.127
2.41033	-0.9422	0.135157	-0.01263						10.2037	887.268
2.41267	-0.92329	0.142505	-0.00814						10.206	882.898
2.415	-0.90167	0.146021	-0.00481						10.2083	878.095
2.41733	-0.87566	0.150775	-0.00238						10.2107	872.999
2.41967	-0.8647	0.158894	0.00055						10.213	868.85
2.422	-0.8591	0.157198	-0.00123						10.2153	867.401
2.42433	-0.87923	0.155526	-0.00722						10.2177	866.055
2.42667	-0.92065	0.161332	-0.01378						10.22	866.465
2.429	-0.96827	0.158281	-0.02042						10.2223	869.203
2.43133	-1.01105	0.153828	-0.025						10.2247	871.226
2.43367	-1.044	0.146945	-0.02959						10.227	872.811
2.436	-1.05614	0.133613	-0.03129						10.2293	873.248
2.43833	-1.0634	0.124112	-0.02968						10.2317	874.335
2.44067	-1.06667	0.111411	-0.02874						10.234	873.879
2.443	-1.06327	0.105603	-0.02912						10.2363	872.624
2.44533	-1.04832	0.099771	-0.02562						10.2387	870.706
2.44767	-1.04492	0.097936	-0.02385						10.241	869.582
2.45	-1.04642	0.097011	-0.02142						10.2433	867.645
2.45233	-1.04126	0.095643	-0.01842						10.2457	865.402
2.45467	-1.01609	0.095186	-0.01344						10.248	864.067
2.457	-0.98475	0.093794	-0.00846						10.2503	862.81
2.45933	-0.95962	0.095791	-0.00504						10.2527	859.899
2.46167	-0.93891	0.104377	-0.00129						10.255	857.802
2.464	-0.9324	0.112169	0.001963						10.2573	856.207
2.46633	-0.91257	0.118606	0.003974						10.2597	852.493
2.46867	-0.89942	0.126584	0.005003						10.262	848.595
2.471	-0.88627	0.13239	0.006108
2.47333	-0.89173	0.133616	0.006055
2.47567	-0.91806	0.135308	0.002719
2.478	-0.95105	0.144643	-0.0017
2.48033	-0.96806	0.148789	-0.00563
2.48267	-0.99574	0.148636	-0.00938
2.485	-1.01719	0.138061	-0.01157
2.48733	-1.02265	0.123513	-0.01295
2.48967	-1.02592	0.110484	-0.01382
2.492	-1.02164	0.097946	-0.0142
2.49433	-1.01116	0.085992	-0.01251
2.49667	-1.00021	0.080932	-0.01
2.499	-0.97727	0.076503	-0.00881
2.50133	-0.95569	0.072984	-0.00647
2.50367	-0.94209	0.076196	-0.00296
2.506	-0.9134	0.079712	-0.00037
2.50833	-0.88647	0.080774	0.002219
2.51067	-0.85022	0.086439	0.006381
2.513	-0.81977	0.089511	0.010783
2.51533	-0.79463	0.098845	0.014442
2.51767	-0.76418	0.112175	0.015798
2.52	-0.73237	0.12013	0.014676
2.52233	-0.71298	0.130866	0.013805
2.52467	-0.72289	0.135293	0.009475
2.527	-0.7701	0.139744	0.00415
2.52933	-0.81284	0.144334	5.85e-05
2.53167	-0.83829	0.145092	-0.00362
2.534	-0.8726	0.142345	-0.00531
2.53633	-0.90559	0.132237	-0.00733
2.53867	-0.93459	0.118461	-0.00944
2.541	-0.94009	0.112022	-0.01065
2.54333	-0.93757	0.102989	-0.0121
2.54567	-0.92929	0.095475	-0.01239
2.548	-0.92501	0.094574	-0.00971
2.55033	-0.91273	0.093182	-0.0049
2.55267	-0.90666	0.092422	-0.00033
2.555	-0.89174	0.091053	0.003001
2.55733	-0.87636	0.090573	0.007252
2.55967	-0.86185	0.096869	0.009174
2.562	-0.83583	0.101296	0.012015
2.56433	-0.81557	0.103456	0.015271
2.56667	-0.81528	0.112019	0.019924
2.569	-0.81232	0.117848	0.022187
2.57133	-0.80671	0.12335	0.023128
2.57367	-0.7962	0.130558	0.018546
2.576	-0.81189	0.134985	0.011485
2.57833	-0.86086	0.136841	0.003858
2.58067	-0.89785	0.137903	-0.00452
2.583	-0.9193	0.138217	-0.00762
2.58533	-0.93232	0.137293	-0.00998
2.58767	-0.93914	0.122745	-0.01365
2.59	-0.94637	0.111866	-0.01494
2.59233	-0.95674	0.10253	-0.01424
2.59467	-0.96265	0.092258	-0.01511
2.597	-0.9628	0.082618	-0.01623
2.59933	-0.94921	0.0748	-0.0138
2.60167	-0.93826	0.076493	-0.01163
2.604	-0.91711	0.079705	-0.00788
2.60633	-0.90041	0.081538	-0.00224
2.60867	-0.87351	0.084913	0.003323
2.611	-0.85189	0.089667	0.007649
2.61333	-0.81876	0.092575	0.012214
2.61567	-0.78919	0.098404	0.015143
2.618	-0.76581	0.10407	0.017317
2.62033	-0.75889	0.112633	0.021228
2.62267	-0.7457	0.122294	0.021514
2.625	-0.72591	0.131628	0.016102
2.62733	-0.74868	0.140658	0.010777
2.62967	-0.78123	0.141113	0.004383
2.632	-0.80356	0.136823	-0.00275
2.63433	-0.82457	0.131623	-0.00453
2.63667	-0.84913	0.125347	-0.00697
2.639	-0.8635	0.116314	-0.01023
2.64133	-0.86673	0.106043	-0.01193
2.64367	-0.85845	0.100071	-0.01132
2.646	-0.86172	0.098096	-0.01087
2.64833	-0.85344	0.098083	-0.00819
2.65067	-0.84341	0.098093	-0.00684
2.653	-0.82934	0.095626	-0.00582
2.65533	-0.82373	0.097179	-0.00323
2.65767	-0.80523	0.098241	0.000769
2.66	-0.7894	0.103906	0.0022
2.66233	-0.77537	0.108357	0.00372
2.66467	-0.76753	0.113555	0.006071
2.667	-0.74151	0.119524	0.00817
2.66933	-0.73588	0.125353	0.010923
2.67167	-0.74581	0.132093	0.016569
2.674	-0.7566	0.136987	0.015699
2.67633	-0.79314	0.147864	0.008311
2.67867	-0.85231	0.153062	0.003389
2.681	-0.91326	0.154451	-0.0021
2.68333	-0.93959	0.150465	-0.00742
2.68567	-0.95352	0.142507	-0.00887
2.688	-0.95899	0.126721	-0.01023
2.69033	-0.96625	0.112945	-0.01416
2.69267	-0.96285	0.098397	-0.01338
2.695	-0.96212	0.085672	-0.01169
2.69733	-0.95516	0.077714	-0.011
2.69967	-0.93266	0.076486	-0.00799
2.702	-0.91331	0.075422	-0.00524
2.70433	-0.88063	0.075572	-0.00405
2.70667	-0.85457	0.077101	-0.00063
2.709	-0.81613	0.081388	0.004427
2.71133	-0.7768	0.088128	0.00991
2.71367	-0.75786	0.090125	0.014148
2.716	-0.73492	0.096865	0.016159
2.71833	-0.71067	0.103442	0.014382
2.72067	-0.68421	0.11079	0.016808
2.723	-0.65551	0.113558	0.019976
2.72533	-0.64947	0.117681	0.017948
2.72767	-0.66604	0.123346	0.014284
2.73	-0.71055	0.127189	0.007714
2.73233	-0.74841	0.128555	0.002641
2.73467	-0.78232	0.127023	-0.00243
2.737	-0.81084	0.117219	-0.00752
2.73933	-0.81767	0.110943	-0.01226
2.74167	-0.82757	0.098709	-0.01511
2.744	-0.82728	0.090587	-0.0159
2.74633	-0.83322	0.084756	-0.01735
2.74867	-0.83246	0.077569	-0.01591
2.751	-0.81711	0.07342	-0.01209
2.75333	-0.79728	0.071281	-0.00933
2.75567	-0.78278	0.071431	-0.00689
2.758	-0.76651	0.072657	-0.00175
2.76033	-0.73737	0.074513	0.003153
2.76267	-0.70469	0.078169	0.008133
2.765	-0.67643	0.086896	0.012862
2.76733	-0.65041	0.09394	0.013639
2.76967	-0.62971	0.098997	0.014744
2.772	-0.617	0.109734	0.013874
2.77433	-0.60784	0.116614	0.012097
2.77667	-0.61642	0.120761	0.009
2.779	-0.64941	0.128249	0.003839
2.78133	-0.68684	0.135924	-0.00024
2.78367	-0.70298	0.137897	-0.00021
2.786	-0.72974	0.129168	-0.00348
2.78833	-0.7432	0.118149	-0.00542
2.79067	-0.74558	0.104372	-0.00604
2.793	-0.74306	0.094101	-0.00452
2.79533	-0.7339	0.087358	-0.00341
2.79767	-0.73537	0.084307	-0.00082
2.8	-0.72046	0.083546	0.00276
2.80233	-0.71171	0.081851	0.004444
2.80467	-0.69856	0.082002	0.004642
2.807	-0.67518	0.087667	0.00732
2.80933	-0.65982	0.089056	0.0104
2.81167	-0.63868	0.091193	0.015216
2.814	-0.62062	0.098237	0.020863
2.81633	-0.59192	0.10895	0.025516
2.81867	-0.56103	0.114008	0.028936
2.821	-0.53989	0.120608	0.028971
2.82333	-0.51695	0.130713	0.027849
2.82567	-0.51578	0.134836	0.024261
2.828	-0.53144	0.137744	0.019754
2.83033	-0.58529	0.140348	0.013612
2.83267	-0.60853	0.142812	0.009269
2.835	-0.63397	0.139434	0.004284
2.83733	-0.67539	0.12734	0.000519
2.83967	-0.69197	0.114312	-0.00209
2.842	-0.70498	0.105139	-0.006
2.84433	-0.71888	0.093956	-0.00803
2.84667	-0.71328	0.080787	-0.00874
2.849	-0.69925	0.074955	-0.00705
2.85133	-0.68785	0.069755	-0.00421
2.85367	-0.67558	0.067919	-0.00311
2.856	-0.65044	0.071598	-0.00068
2.85833	-0.62486	0.071445	0.002322
2.86067	-0.59569	0.071128	0.004836
2.863	-0.57635	0.071746	0.007841
2.86533	-0.55696	0.078627	0.011575
2.86767	-0.54469	0.08476	0.015486
2.87	-0.52223	0.084139	0.019899
2.87233	-0.50904	0.086907	0.01762
2.87467	-0.49589	0.095937	0.015189
2.877	-0.50183	0.100691	0.008053
2.87933	-0.54721	0.105118	0.004703
2.88167	-0.57357	0.10819	0.001518
2.884	-0.57416	0.108808	-0.00265
2.88633	-0.59073	0.10314	-0.00714
2.88867	-0.59888	0.088125	-0.00843
2.891	-0.60966	0.076194	-0.00922
2.89333	-0.6156	0.065315	-0.00778
2.89567	-0.6082	0.054904	-0.00626
2.898	-0.59017	0.047997	-0.00417
2.90033	-0.56944	0.04081	-0.00083
2.90267	-0.56163	0.032993	0.002578
2.905	-0.548	0.030246	0.005344
2.90733	-0.53086	0.033294	0.011066
2.90967	-0.51946	0.03973	0.01514
2.912	-0.49788	0.045256	0.021353
2.91433	-0.459	0.051528	0.025188
2.91667	-0.4538	0.062545	0.029753
2.919	-0.43753	0.07251	0.034569
2.92133	-0.43281	0.07925	0.035347
2.92367	-0.43296	0.088585	0.037609
2.926	-0.4389	0.0964	0.033442
2.92833	-0.47541	0.105897	0.027375
2.93067	-0.53194	0.109577	0.021309
2.933	-0.57604	0.11141	0.016311
2.93533	-0.60767	0.108966	0.010987
2.93767	-0.61805	0.103602	0.007486
2.94	-0.64349	0.098075	0.004792
2.94233	-0.66139	0.091028	0.002034
2.94467	-0.67708	0.084916	0.001151
2.947	-0.68167	0.078337	0.002104
2.94933	-0.66584	0.075426	0.003285
2.95167	-0.65488	0.073731	0.004968
2.954	-0.64041	0.069138	0.005419
2.95633	-0.62103	0.065923	0.00826
2.95867	-0.59856	0.070514	0.009289
2.961	-0.59472	0.073422	0.012281
2.96333	-0.57134	0.072497	0.014053
2.96567	-0.54265	0.075265	0.016806
2.968	-0.50685	0.079085	0.017508
2.97033	-0.46708	0.085825	0.019443
2.97267	-0.4477	0.09135	0.019717
2.975	-0.427	0.095029	0.018935
2.97733	-0.42315	0.103756	0.015674
2.97967	-0.44992	0.110332	0.009846
2.982	-0.49801	0.114783	0.003867
2.98433	-0.53012	0.111709	-0.00245
2.98667	-0.54002	0.103283	-0.00562
2.989	-0.54817	0.088292	-0.00782
2.99133	-0.55052	0.07358	-0.01298
2.99367	-0.5609	0.060248	-0.01607
2.996	-0.56592	0.048761	-0.01423
2.99833	-0.56032	0.045547	-0.01229
3.00067	-0.55069	0.042964	-0.01185
3.003	-0.53977	0.040801	-0.01025
3.00533	-0.53237	0.035764	-0.00659
3.00767	-0.50324	0.038368	-0.00029
3.01	-0.47055	0.045552	0.005034
3.01233	-0.44541	0.051685	0.011335
3.01467	-0.42471	0.055201	0.017384
3.017	-0.40356	0.059955	0.019898
3.01933	-0.37396	0.069756	0.022399
3.02167	-0.36168	0.0768	0.025165
3.024	-0.34589	0.082162	0.027088
3.02633	-0.33406	0.089346	0.023336
3.02867	-0.34084	0.098236	0.017684
3.031	-0.37428	0.104509	0.0089
3.03333	-0.41749	0.108492	0.001424
3.03567	-0.45357	0.103291	-0.00266
3.038	-0.47769	0.095333	-0.00477
3.04033	-0.48895	0.082912	-0.00713
3.04267	-0.49266	0.075118	-0.0122
3.045	-0.49856	0.065921	-0.01316
3.04733	-0.49695	0.058407	-0.01097
3.04967	-0.48732	0.054142	-0.0088
3.052	-0.46797	0.047095	-0.00901
3.05433	-0.4557	0.042338	-0.0084
3.05667	-0.44343	0.042022	-0.00565
3.059	-0.4276	0.041424	-0.00281
3.06133	-0.41045	0.044029	0.001684
3.06367	-0.39107	0.047848	0.006425
3.066	-0.36901	0.047858	0.011568
3.06833	-0.35322	0.052145	0.013252
3.07067	-0.34138	0.062087	0.016508
3.073	-0.32467	0.066373	0.022306
3.07533	-0.31328	0.068978	0.025147
3.07767	-0.32762	0.074643	0.023698
3.08	-0.35929	0.078018	0.016649
3.08233	-0.39228	0.088124	0.011237
3.08467	-0.41641	0.086755	0.008882
3.087	-0.4405	0.085527	0.005532
3.08933	-0.46861	0.070208	0.004586
3.09167	-0.48387	0.05489	0.003301
3.094	-0.47735	0.04158	0.001436
3.09633	-0.47439	0.031473	0.000817
3.09867	-0.4741	0.028095	0.001343
3.101	-0.46226	0.023502	0.001542
3.10333	-0.45578	0.018909	0.00422
3.10567	-0.4364	0.01983	0.006482
3.108	-0.40814	0.024585	0.009889
3.11033	-0.38433	0.0238	0.01273
3.11267	-0.35255	0.027643	0.015735
3.115	-0.31631	0.034687	0.020224
3.11733	-0.29073	0.039418	0.023065
3.11967	-0.28421	0.048775	0.025076
3.122	-0.27817	0.056894	0.027099
3.12433	-0.26099	0.0627	0.027877
3.12667	-0.24871	0.07159	0.027497
3.129	-0.26221	0.078027	0.021594
3.13133	-0.30671	0.084907	0.014533
3.13367	-0.34993	0.087979	0.009624
3.136	-0.37537	0.089812	0.007017
3.13833	-0.38527	0.079867	0.003177
3.14067	-0.41115	0.066068	0.002143
3.143	-0.42685	0.053202	-0.00021
3.14533	-0.43587	0.043562	0.001559
3.14767	-0.43914	0.040651	0.003985
3.15	-0.43753	0.036526	0.004435
3.15233	-0.43145	0.03483	0.006773
3.15467	-0.43472	0.029933	0.009036
3.157	-0.41621	0.033309	0.012292
3.15933	-0.41904	0.039745	0.015208
3.16167	-0.39922	0.043097	0.017961
3.164	-0.37141	0.050445	0.019066
3.16633	-0.33428	0.054895	0.020674
3.16867	-0.29851	0.064697	0.021364
3.171	-0.27202	0.076181	0.023224
3.17333	-0.25887	0.081379	0.025473
3.17567	-0.2426	0.084147	0.025685
3.178	-0.24143	0.091354	0.022247
3.18033	-0.25756	0.097767	0.016105
3.18267	-0.29364	0.104204	0.008302
3.185	-0.33773	0.108958	0.00265
3.18733	-0.36142	0.110324	-0.00259
3.18967	-0.37707	0.09823	-0.00371
3.192	-0.39057	0.079406	-0.00508
3.19433	-0.39248	0.068527	-0.00471
3.19667	-0.39263	0.057811	-0.00443
3.199	-0.40301	0.046629	-0.00275
3.20133	-0.40181	0.041101	0.000507
3.20367	-0.39576	0.037443	0.003927
3.206	-0.36839	0.033457	0.00478
3.20833	-0.357	0.032393	0.008036
3.21067	-0.34164	0.029622	0.010877
3.213	-0.31515	0.033909	0.0147
3.21533	-0.30511	0.036513	0.02051
3.21767	-0.29284	0.042342	0.025327
3.22	-0.27301	0.050765	0.028168
3.22233	-0.26606	0.058253	0.032896
3.22467	-0.25111	0.065461	0.035574
3.227	-0.25394	0.071593	0.032564
3.22933	-0.2634	0.077563	0.029542
3.23167	-0.29507	0.084607	0.022318
3.234	-0.33869	0.08873	0.014603
3.23633	-0.36282	0.092573	0.006976
3.23867	-0.38426	0.091952	0.001324
3.241	-0.40751	0.079087	-0.00639
3.24333	-0.42184	0.070825	-0.00925
3.24567	-0.42379	0.060413	-0.01135
3.248	-0.41595	0.053974	-0.01206
3.25033	-0.41123	0.051368	-0.01179
3.25267	-0.40559	0.047382	-0.00844
3.255	-0.39376	0.046621	-0.00668
3.25733	-0.37841	0.044178	-0.00136
3.25967	-0.37412	0.040356	0.00246
3.262	-0.3503	0.040951	0.00588
3.26433	-0.32293	0.039723	0.010369
3.26667	-0.29691	0.047234	0.012052
3.269	-0.27665	0.053063	0.010515
3.27133	-0.25639	0.054289	0.011708
3.27367	-0.22993	0.058108	0.014297
3.276	-0.21454	0.064241	0.012936
3.27833	-0.20846	0.066985	0.011487
3.28067	-0.22595	0.069286	0.007559
3.283	-0.25227	0.07175	0.001907
3.28533	-0.27328	0.069447	-0.00441
3.28767	-0.2863	0.06684	-0.00619
3.29	-0.27402	0.053811	-0.00739
3.29233	-0.27286	0.045549	-0.00834
3.29467	-0.28144	0.031002	-0.00971
3.297	-0.27272	0.01844	-0.00951
3.29933	-0.26353	0.012772	-0.00692
3.30167	-0.25305	0.006801	-0.00565
3.304	-0.23235	0.00604	-0.00388
3.30633	-0.20765	0.006658	-0.00145
3.30867	-0.18204	0.004518	-9.48e-05
3.311	-0.15382	0.007263	0.002331
3.31333	-0.13132	0.00926	0.007726
3.31567	-0.09419	0.014014	0.013373
3.318	-0.06906	0.025194	0.018189
3.32033	-0.05546	0.029621	0.023257
3.32267	-0.05118	0.035753	0.026501
3.325	-0.03799	0.045555	0.031079
3.32733	-0.02795	0.051688	0.031768
3.32967	-0.04541	0.053357	0.026116
3.332	-0.08107	0.061336	0.023761
3.33433	-0.12026	0.062398	0.01777
3.33667	-0.16835	0.062548	0.012043
3.339	-0.18669	0.053048	0.010669
3.34133	-0.19439	0.04495	0.008981
3.34367	-0.20473	0.034679	0.00728
3.346	-0.22175	0.028099	0.004018
3.34833	-0.22058	0.021824	0.005211
3.35067	-0.21809	0.016296	0.005159
3.353	-0.20446	0.017218	0.007257
3.35533	-0.19574	0.013536	0.008941
3.35767	-0.19146	0.01614	0.011945
3.36	-0.17252	0.017366	0.012144
3.36233	-0.1598	0.020905	0.014985
3.36467	-0.13822	0.025799	0.015511
3.367	-0.10553	0.034362	0.015295
3.36933	-0.07017	0.033461	0.01567
3.37167	-0.05214	0.036065	0.015127
3.374	-0.0332	0.0411	0.015577
3.37633	-0.02583	0.050598	0.017752
3.37867	-0.02599	0.051987	0.009948
3.381	-0.05231	0.056741	0.002649
3.38333	-0.0893	0.059018	-0.00325
3.38567	-0.12672	0.063632	-0.01039
3.388	-0.15528	0.062847	-0.01481
3.39033	-0.17229	0.051992	-0.01774
3.39267	-0.17377	0.035598	-0.01754
3.395	-0.17791	0.021518	-0.02048
3.39733	-0.17587	0.0094	-0.02126
3.39967	-0.18753	0.001139	-0.02048
3.402	-0.17661	-0.00023	-0.01724
3.40433	-0.15899	-0.00805	-0.01498
3.40667	-0.14407	-0.01402	-0.00975
3.409	-0.12781	-0.01219	-0.0069
3.41133	-0.10754	-0.01325	-0.00151
3.41367	-0.0926	-0.01142	0.003634
3.416	-0.07501	-0.00208	0.008211
3.41833	-0.05698	0.006339	0.013191
3.42067	-0.04379	0.01308	0.017102
3.423	-0.02932	0.019049	0.019276
3.42533	-0.02016	0.025345	0.025753
3.42767	-0.01276	0.033604	0.027852
3.43	-0.02842	0.042635	0.021697
3.43233	-0.06541	0.045847	0.014636
3.43467	-0.11482	0.044946	0.008745
3.437	-0.16112	0.047246	0.00259
3.43933	-0.18392	0.043097	-0.00273
3.44167	-0.18895	0.034531	-0.00286
3.444	-0.20064	0.025335	-0.00266
3.44633	-0.19369	0.015391	-0.00131
3.44867	-0.19384	0.009559	-0.00227
3.451	-0.19132	0.005434	-0.00198
3.45333	-0.17197	0.002663	-0.00087
3.45567	-0.15435	-0.00055	0.002294
3.458	-0.14431	-0.0007	0.005299
3.46033	-0.1276	0.002367	0.009046
3.46267	-0.11401	0.004972	0.013208
3.465	-0.07952	0.007108	0.014388
3.46733	-0.04995	0.014152	0.017066
3.46967	-0.02214	0.023346	0.021228
3.472	-0.00499	0.033615	0.021754
3.47433	0.013922	0.040192	0.023601
3.47667	0.030664	0.045857	0.026279
3.479	0.042463	0.049677	0.024251
3.48133	0.029445	0.057352	0.017605
3.48367	-0.00443	0.05825	0.01179
3.486	-0.0423	0.059803	0.007044
3.48833	-0.08771	0.059486	0.001141
3.49067	-0.12027	0.051364	-0.0046
3.493	-0.14615	0.04142	-0.01033
3.49533	-0.15917	0.031312	-0.01203
3.49767	-0.15976	0.025177	-0.01266
3.5	-0.17146	0.019813	-0.01212
3.50233	-0.17604	0.013701	-0.01176
3.50467	-0.16733	0.007122	-0.00908
3.507	-0.1537	0.003884	-0.00765
3.50933	-0.13299	0.000833	-0.0072
3.51167	-0.13271	0.00297	-0.00296
3.514	-0.12311	0.005271	-0.0007
3.51633	-0.09086	0.009253	0.001477
3.51867	-0.06396	0.015082	0.003412
3.521	-0.04634	0.019977	0.006253
3.52333	-0.03274	0.026553	0.007194
3.52567	-0.01871	0.030092	0.009041
3.528	-0.00996	0.033748	0.009907
3.53033	-0.01367	0.041259	0.006394
3.53267	-0.04534	0.044331	0.001321
3.535	-0.07346	0.047543	-0.00137
3.53733	-0.09802	0.048605	-0.0057
3.53967	-0.10748	0.041722	-0.00831
3.542	-0.12317	0.028249	-0.01125
3.54433	-0.13575	0.011388	-0.01186
3.54667	-0.13191	-0.00071	-0.01257
3.549	-0.11564	-0.00927	-0.01261
3.55133	-0.10469	-0.01386	-0.01217
3.55367	-0.09461	-0.02091	-0.00999
3.556	-0.07659	-0.02473	-0.00575
3.55833	-0.0572	-0.02444	-0.00233
3.56067	-0.03206	-0.02322	0.002072
3.563	-0.02778	-0.0229	0.006146
3.56533	0.001352	-0.01862	0.011051
3.56767	0.023376	-0.01204	0.014798
3.57	0.055624	-0.00574	0.017714
3.57233	0.071452	0.009246	0.02014
3.57467	0.099705	0.01844	0.019433
3.577	0.114179	0.023965	0.021368
3.57933	0.119816	0.029	0.019013
3.58167	0.100129	0.031767	0.012443
3.584	0.067576	0.03346	0.007949
3.58633	0.025713	0.034522	0.002713
3.58867	-0.00196	0.032687	-0.00147
3.591	-0.02649	0.028397	-0.00612
3.59333	-0.04973	0.019201	-0.00667
3.59567	-0.07206	0.010168	-0.0077
3.598	-0.07266	0.005879	-0.00833
3.60033	-0.06529	0.001753	-0.00796
3.60267	-0.06233	0.000689	-0.00711
3.605	-0.05182	-0.00545	-0.00584
3.60733	-0.03646	-0.00896	-0.00142
3.60967	-0.02151	-0.00898	0.000839
3.612	-0.01324	-0.01051	0.003592
3.61433	0.007907	-0.0105	0.008496
3.61667	0.030405	-0.00836	0.015376
3.619	0.047993	-0.00468	0.019777
3.62133	0.050956	-0.00161	0.025424
3.62367	0.070779	0.004801	0.025535
3.626	0.082578	0.01493	0.024413
3.62833	0.084661	0.020595	0.022561
3.63067	0.084068	0.026565	0.016985
3.633	0.064381	0.030548	0.010754
3.63533	0.022078	0.032988	0.00592
3.63767	-0.02601	0.033746	0.001426
3.64	-0.04702	0.031911	-0.00473
3.64233	-0.06136	0.018134	-0.00848
3.64467	-0.07837	0.004054	-0.0129
3.647	-0.08875	-0.00622	-0.01386
3.64933	-0.08267	-0.01541	-0.01241
3.65167	-0.07795	-0.02153	-0.01272
3.654	-0.08078	-0.02673	-0.01308
3.65633	-0.06095	-0.03148	-0.0114
3.65867	-0.04289	-0.03348	-0.01046
3.661	-0.02754	-0.03011	-0.00919
3.66333	-0.01035	-0.02781	-0.00709
3.66567	0.018779	-0.02705	-0.00219
3.668	0.056783	-0.0226	0.000816
3.67033	0.074372	-0.01478	0.004966
3.67267	0.096869	-0.00666	0.011028
3.675	0.110463	0.002366	0.013781
3.67733	0.117861	0.012004	0.016118
3.67967	0.118589	0.020287	0.012367
3.682	0.119317	0.025485	0.005067
3.68433	0.094754	0.027482	-0.00257
3.68667	0.048456	0.029151	-0.0069
3.689	0.021693	0.031615	-0.01091
3.69133	0.013991	0.022419	-0.01335
3.69367	0.001414	0.012474	-0.01545
3.696	-0.0134	0.002367	-0.01732
3.69833	-0.01487	-0.00515	-0.01886
3.70067	-0.00879	-0.00883	-0.02121
3.703	-0.00763	-0.0105	-0.0196
3.70533	0.001973	-0.01372	-0.01709
3.70767	0.021796	-0.01555	-0.01607
3.71	0.028314	-0.0151	-0.01513
3.71233	0.048103	-0.02046	-0.0151
3.71467	0.067046	-0.01846	-0.01291
3.717	0.100174	-0.01693	-0.00925
3.71933	0.120877	-0.01386	-0.00608
3.72167	0.14781	-0.00574	-0.00333
3.724	0.169834	-0.00101	-0.00321
3.72633	0.186542	0.006194	-0.00045
3.72867	0.187711	0.012163	0.001068
3.731	0.199543	0.016286	-0.00302
3.73333	0.181211	0.01875	-0.01065
3.73567	0.136233	0.01813	-0.01572
3.738	0.0877	0.01828	-0.02056
3.74033	0.057382	0.011865	-0.02489
3.74267	0.036374	-8.93e-05	-0.02981
3.745	0.030467	-0.01326	-0.03084
3.74733	0.025879	-0.02566	-0.03039
3.74967	0.025287	-0.0324	-0.03077
3.752	0.026895	-0.04099	-0.02942
3.75433	0.031618	-0.04787	-0.02773
3.75667	0.047446	-0.05031	-0.02506
3.759	0.053524	-0.04633	-0.0195
3.76133	0.072873	-0.04436	-0.01369
3.76367	0.083385	-0.0425	-0.00945
3.766	0.116514	-0.03899	-0.00686
3.76833	0.157192	-0.03837	-0.00172
3.77067	0.176101	-0.0327	0.003679
3.773	0.19281	-0.02566	0.00759
3.77533	0.211312	-0.01417	0.011261
3.77767	0.221791	-0.00652	0.013599
3.78	0.229189	0.000989	0.011005
3.78233	0.217525	0.008804	0.005428
3.78467	0.188968	0.015988	-0.00015
3.787	0.16041	0.022728	-0.00671
3.78933	0.130092	0.020425	-0.00964
3.79167	0.09754	0.013542	-0.01191
3.794	0.080967	-0.00362	-0.01444
3.79633	0.074145	-0.01985	-0.01679
3.79867	0.066443	-0.02627	-0.01873
3.801	0.062736	-0.03025	-0.01787
3.80333	0.075924	-0.03179	-0.01883
3.80567	0.085082	-0.03255	-0.01904
3.808	0.08581	-0.03576	-0.01669
3.81033	0.105193	-0.03991	-0.01534
3.81267	0.115672	-0.04221	-0.01135
3.815	0.117314	-0.04281	-0.00768
3.81733	0.137577	-0.04373	-0.00402
3.81967	0.152965	-0.0419	-0.00085
3.822	0.174548	-0.03899	-0.00123
3.82433	0.188582	-0.03286	0.000126
3.82667	0.201735	-0.02444	0.000652
3.829	0.216243	-0.01679	0.00119
3.83133	0.216531	-0.01647	-0.00174
3.83367	0.188854	-0.01464	-0.00839
3.836	0.1541	-0.00668	-0.01511
3.83833	0.122428	-0.003	-0.02168
3.84067	0.097425	-0.00192	-0.02436
3.843	0.073777	-0.01203	-0.02737
3.84533	0.07139	-0.02489	-0.02949
3.84767	0.068123	-0.03607	-0.03045
3.85	0.046236	-0.04772	-0.03123
3.85233	0.049638	-0.05171	-0.03243
3.85467	0.066787	-0.05355	-0.03297
3.857	0.085729	-0.05276	-0.03038
3.85933	0.096208	-0.05046	-0.02879
3.86167	0.120906	-0.04099	-0.02669
3.864	0.146079	-0.0396	-0.02434
3.86633	0.173858	-0.03148	-0.0229
3.86867	0.190126	-0.02568	-0.01735
3.871	0.208189	-0.01618	-0.01096
3.87333	0.226657	-0.00776	-0.00663
3.87567	0.23673	5.99e-05	-0.00462
3.878	0.251644	0.011848	-0.00022
3.88033	0.262156	0.02027	-0.00018
3.88267	0.250899	0.023646	-0.00723
3.885	0.225016	0.026554	-0.01288
3.88733	0.180039	0.026401	-0.02027
3.88967	0.14173	0.029472	-0.02411
3.892	0.101188	0.024879	-0.02589
3.89433	0.07307	0.010775	-0.03047
3.89667	0.068043	-0.00485	-0.03036
3.899	0.05902	-0.01893	-0.02893
3.90133	0.051318	-0.02782	-0.02741
3.90367	0.048051	-0.03592	-0.02811
3.906	0.067874	-0.04572	-0.02609
3.90833	0.080588	-0.05263	-0.02424
3.91067	0.101291	-0.05077	-0.02001
3.913	0.123348	-0.05156	-0.01461
3.91533	0.145372	-0.04711	-0.01003
3.91767	0.17586	-0.04847	-0.00811
3.92	0.208548	-0.05047	-0.00197
3.92233	0.235007	-0.04834	0.001119
3.92467	0.249955	-0.04022	0.000324
3.927	0.265749	-0.03852	0.003995
3.92933	0.279817	-0.03225	0.00749
3.93167	0.276109	-0.02766	0.005211
3.934	0.259977	-0.02062	0.001132
3.93633	0.23186	-0.02077	-0.00329
3.93867	0.191791	-0.0223	-0.00986
3.941	0.156564	-0.02461	-0.01113
3.94333	0.130681	-0.03072	-0.01341
3.94567	0.101683	-0.04496	-0.01676
3.948	0.087785	-0.06042	-0.01557
3.95033	0.063663	-0.06885	-0.01215
3.95267	0.048411	-0.07269	-0.01146
3.955	0.046939	-0.07897	-0.01052
3.95733	0.053456	-0.08447	-0.008
3.95967	0.061294	-0.08691	-0.00418
3.962	0.062462	-0.08723	-0.0029
3.96433	0.06187	-0.08386	0.000924
3.96667	0.066593	-0.07819	0.003111
3.969	0.089057	-0.07007	0.006858
3.97133	0.104445	-0.06901	0.010768
3.97367	0.114957	-0.05753	0.013106
3.976	0.121881	-0.04971	0.014299
3.97833	0.131073	-0.04145	0.015731
3.98067	0.143346	-0.03041	0.013539
3.983	0.130769	-0.02152	0.008303
3.98533	0.108407	-0.01572	0.000336
3.98767	0.078969	-0.01341	-0.00631
3.99	0.042422	-0.01235	-0.00999
3.99233	0.024529	-0.0122	-0.01399
3.99467	-0.00403	-0.0203	-0.02212
3.997	-0.0095	-0.03165	-0.0271
3.99933	-0.01364	-0.04589	-0.02946
4.00167	-0.01911	-0.05399	-0.02968
4.004	-0.03436	-0.06012	-0.03087
4.00633	-0.01898	-0.0667	-0.031
4.00867	0.012833	-0.06901	-0.02767
4.011	0.034857	-0.06808	-0.02607
4.01333	0.061315	-0.06625	-0.02423
4.01567	0.074943	-0.0661	-0.02287
4.018	0.106717	-0.05966	-0.01954
4.02033	0.13453	-0.05615	-0.01735
4.02267	0.163224	-0.05062	-0.01427
4.025	0.184367	-0.04788	-0.01118
4.02733	0.202429	-0.04266	-0.00892
4.02967	0.230209	-0.03762	-0.01194
4.032	0.247391	-0.03072	-0.01397
4.03433	0.240129	-0.02015	-0.0225
4.03667	0.216447	-0.01572	-0.03005
4.039	0.183454	-0.02015	-0.03472
4.04133	0.162006	-0.02568	-0.03691
4.04367	0.132568	-0.03716	-0.03911
4.046	0.115996	-0.05017	-0.04063
4.04833	0.106093	-0.06472	-0.04183
4.05067	0.121007	-0.07405	-0.04328
4.053	0.10799	-0.08264	-0.04275
4.05533	0.102962	-0.08707	-0.04165
4.05767	0.10237	-0.09351	-0.03897
4.06	0.097342	-0.09733	-0.03473
4.06233	0.108735	-0.09641	-0.0295
4.06467	0.120094	-0.09703	-0.02568
4.067	0.140798	-0.09856	-0.0188
4.06933	0.154865	-0.09213	-0.0138
4.07167	0.169339	-0.08064	-0.00957
4.074	0.188281	-0.07376	-0.00624
4.07633	0.190804	-0.06747	0.000393
4.07867	0.198202	-0.06411	0.00307
4.081	0.20069	-0.06548	0.004502
4.08333	0.190348	-0.06073	-0.00156
4.08567	0.152006	-0.05048	-0.01059
4.088	0.110616	-0.0425	-0.01749
4.09033	0.09313	-0.04097	-0.0233
4.09267	0.071242	-0.04143	-0.02574
4.095	0.057344	-0.04986	-0.03114
4.09733	0.037217	-0.06165	-0.03317
4.09967	0.04106	-0.07313	-0.03536
4.102	0.049338	-0.08203	-0.03509
4.10433	0.064286	-0.08615	-0.03422
4.10667	0.08807	-0.08631	-0.03394
4.109	0.104778	-0.08538	-0.0349
4.11133	0.111296	-0.08156	-0.03247
4.11367	0.123569	-0.07711	-0.03169
4.116	0.146066	-0.07696	-0.02968
4.11833	0.170765	-0.07483	-0.02708
4.12067	0.184798	-0.07239	-0.02219
4.123	0.209056	-0.06441	-0.01893
4.12533	0.216014	-0.05584	-0.01428
4.12767	0.226493	-0.04373	-0.01342
4.13	0.23301	-0.03348	-0.01346
4.13233	0.249278	-0.03058	-0.01484
4.13467	0.240696	-0.02659	-0.01818
4.137	0.185934	-0.01649	-0.02375
4.13933	0.129885	-0.01372	-0.03114
4.14167	0.080472	-0.01495	-0.03349
4.144	0.051914	-0.02183	-0.03733
4.14633	0.029586	-0.035	-0.0392
4.14867	-0.00073	-0.04971	-0.04155
4.151	-0.01331	-0.05952	-0.0421
4.15333	-0.02101	-0.06824	-0.04098
4.15567	-0.02915	-0.07819	-0.03815
4.158	-0.01556	-0.08295	-0.03761
4.16033	-0.00197	-0.08616	-0.03453
4.16267	0.012101	-0.08571	-0.03095
4.165	0.025695	-0.08371	-0.02729
4.16733	0.042843	-0.08157	-0.02395
4.16967	0.05691	-0.08095	-0.02045
4.172	0.086484	-0.07835	-0.01819
4.17433	0.104513	-0.07682	-0.0133
4.17667	0.133206	-0.0733	-0.00691
4.179	0.155264	-0.06596	-0.0049
4.18133	0.158192	-0.06013	-0.00791
4.18367	0.15628	-0.06089	-0.01207
4.186	0.141942	-0.05889	-0.01691
4.18833	0.11159	-0.05874	-0.02182
4.19067	0.075516	-0.05906	-0.02468
4.193	0.046959	-0.06288	-0.02843
4.19533	0.039257	-0.07423	-0.03127
4.19767	0.025799	-0.08877	-0.03281
4.2	0.015422	-0.09811	-0.03533
4.20233	0.028576	-0.10254	-0.03587
4.20467	0.032892	-0.11372	-0.03584
4.207	0.042491	-0.12245	-0.03531
4.20933	0.051209	-0.12627	-0.0347
4.21167	0.073707	-0.12904	-0.03169
4.214	0.101926	-0.1252	-0.03001
4.21633	0.118634	-0.11785	-0.02791
4.21867	0.131381	-0.11111	-0.02317
4.221	0.153845	-0.10898	-0.02
4.22333	0.151492	-0.1027	-0.01774
4.22567	0.155301	-0.09183	-0.01408
4.228	0.176039	-0.08249	-0.00952
4.23033	0.205172	-0.07176	-0.00881
4.23267	0.217885	-0.06548	-0.01043
4.235	0.217733	-0.05753	-0.01781
4.23733	0.189616	-0.05186	-0.0266
4.23967	0.155303	-0.04695	-0.03482
4.242	0.119195	-0.04359	-0.03947
4.24433	0.095513	-0.05048	-0.04382
4.24667	0.074065	-0.06519	-0.04527
4.249	0.044627	-0.07836	-0.04802
4.25133	0.03293	-0.08171	-0.04931
4.25367	0.025702	-0.0825	-0.05027
4.256	0.02687	-0.08662	-0.049
4.25833	0.024924	-0.08769	-0.04987
4.26067	0.032322	-0.09258	-0.04819
4.263	0.059254	-0.09643	-0.04551
4.26533	0.082632	-0.09366	-0.04383
4.26767	0.108211	-0.08524	-0.04148
4.27	0.14134	-0.08357	-0.03798
4.27233	0.156253	-0.0808	-0.03506
4.27467	0.172996	-0.07177	-0.0342
4.277	0.167494	-0.06687	-0.03103
4.27933	0.169576	-0.06427	-0.03018
4.28167	0.169424	-0.05554	-0.03154
4.284	0.167038	-0.04955	-0.03521
4.28633	0.13804	-0.04405	-0.03822
4.28867	0.105047	-0.04236	-0.04628
4.291	0.062744	-0.03884	-0.05309
4.29333	0.037741	-0.04175	-0.05651
4.29567	0.022963	-0.05277	-0.05878
4.298	0.006831	-0.06779	-0.06122
4.30033	-0.0133	-0.07789	-0.06258
4.30267	-0.0232	-0.08387	-0.06354
4.305	-0.02427	-0.09138	-0.06121
4.30733	-0.02973	-0.09167	-0.06043
4.30967	-0.0219	-0.09199	-0.06005
4.312	-0.01937	-0.09689	-0.05763
4.31433	-0.00446	-0.10024	-0.05306
4.31667	0.018039	-0.0975	-0.05031
4.319	0.041383	-0.09597	-0.04499
4.32133	0.065201	-0.09656	-0.04083
4.32367	0.093895	-0.08662	-0.04063
4.326	0.128377	-0.07177	-0.03845
4.32833	0.148607	-0.06809	-0.03503
4.33067	0.171104	-0.06442	-0.03261
4.333	0.186492	-0.05936	-0.03612
4.33533	0.176115	-0.05262	-0.04062
4.33767	0.148472	-0.04742	-0.04693
4.34	0.107489	-0.04542	-0.05358
4.34233	0.075817	-0.04237	-0.05865
4.34467	0.046379	-0.04879	-0.06117
4.347	0.042672	-0.06441	-0.06436
4.34933	0.044754	-0.08188	-0.06441
4.35167	0.036172	-0.09243	-0.06676
4.354	0.026676	-0.10408	-0.06631
4.35633	0.019447	-0.11143	-0.06479
4.35867	0.021936	-0.11266	-0.06253
4.361	0.027133	-0.11389	-0.06183
4.36333	0.034497	-0.11358	-0.06015
4.36567	0.04501	-0.11205	-0.05806
4.368	0.060398	-0.11052	-0.05546
4.37033	0.075785	-0.11006	-0.05147
4.37267	0.077394	-0.10669	-0.04962
4.375	0.086992	-0.09964	-0.04546
4.37733	0.09527	-0.09183	-0.04443
4.37967	0.106223	-0.08324	-0.04152
4.382	0.113181	-0.07606	-0.04157
4.38433	0.110354	-0.07161	-0.04342
4.38667	0.087586	-0.06611	-0.05007
4.389	0.042608	-0.06441	-0.05465
4.39133	0.002945	-0.06104	-0.06171
4.39367	-0.03936	-0.05937	-0.06521
4.396	-0.05505	-0.06749	-0.06906
4.39833	-0.06407	-0.08463	-0.07042
4.40067	-0.07042	-0.09581	-0.07204
4.403	-0.06658	-0.10807	-0.07167
4.40533	-0.06141	-0.11818	-0.07312
4.40767	-0.05581	-0.1223	-0.07218
4.41	-0.03687	-0.12706	-0.06951
4.41233	-0.02016	-0.12735	-0.06766
4.41467	-0.00745	-0.12354	-0.0625
4.417	0.015932	-0.1217	-0.05909
4.41933	0.051735	-0.1191	-0.05461
4.42167	0.066208	-0.11649	-0.05111
4.424	0.074046	-0.11188	-0.04744
4.42633	0.082324	-0.10745	-0.04411
4.42867	0.092837	-0.10148	-0.04193
4.431	0.107751	-0.09168	-0.04132
4.43333	0.123139	-0.08494	-0.04029
4.43567	0.123427	-0.07834	-0.04463
4.438	0.097544	-0.07177	-0.04929
4.44033	0.048571	-0.06839	-0.0561
4.44267	-0.00396	-0.06181	-0.06142
4.445	-0.03739	-0.05631	-0.06485
4.44733	-0.0566	-0.06411	-0.06548
4.44967	-0.07629	-0.07176	-0.06784
4.452	-0.07688	-0.07652	-0.06829
4.45433	-0.08326	-0.07805	-0.06776
4.45667	-0.08474	-0.08173	-0.06715
4.459	-0.07866	-0.08754	-0.06275
4.46133	-0.07573	-0.09122	-0.06139
4.46367	-0.07053	-0.09184	-0.05814
4.466	-0.06226	-0.09122	-0.05357
4.46833	-0.03668	-0.09014	-0.05147
4.47067	-0.00267	-0.08648	-0.04896
4.473	0.02027	-0.08371	-0.0486
4.47533	0.054279	-0.07744	-0.04526
4.47767	0.067432	-0.06916	-0.04308
4.48	0.07615	-0.05585	-0.04396
4.48233	0.090658	-0.04972	-0.04335
4.48467	0.096261	-0.04742	-0.04496
4.487	0.094349	-0.0439	-0.04938
4.48933	0.06403	-0.04483	-0.05858
4.49167	0.018172	-0.04895	-0.06521
4.494	-0.01218	-0.05247	-0.07128
4.49633	-0.04118	-0.06181	-0.07653
4.49867	-0.06483	-0.07759	-0.07772
4.501	-0.08583	-0.09336	-0.07852
4.50333	-0.11751	-0.10209	-0.08055
4.50567	-0.12297	-0.1125	-0.08504
4.508	-0.1085	-0.11847	-0.08327
4.51033	-0.1051	-0.12138	-0.07862
4.51267	-0.10125	-0.12322	-0.07693
4.515	-0.08986	-0.12138	-0.07583
4.51733	-0.08602	-0.1174	-0.07282
4.51967	-0.05732	-0.11372	-0.06859
4.522	-0.03307	-0.11081	-0.06607
4.52433	-0.00038	-0.11052	-0.06397
4.52667	0.022086	-0.10745	-0.06081
4.529	0.046344	-0.10024	-0.05854
4.53133	0.065727	-0.0932	-0.05827
4.53367	0.072651	-0.08326	-0.06112
4.536	0.072058	-0.0785	-0.06314
4.53833	0.060361	-0.07452	-0.06946
4.54067	0.027402	-0.07177	-0.07553
4.543	0.006835	-0.07499	-0.07887
4.54533	-0.00354	-0.08019	-0.08518
4.54767	-0.0108	-0.09703	-0.09034
4.55	-0.00517	-0.10851	-0.09261
4.55233	-0.00088	-0.11435	-0.09283
4.55467	-0.00192	-0.11985	-0.09518
4.557	0.018347	-0.12262	-0.09787
4.55933	0.026625	-0.12184	-0.09743
4.56167	0.037544	-0.12337	-0.0931
4.564	0.062242	-0.12415	-0.08762
4.56633	0.07719	-0.12169	-0.08273
4.56867	0.093018	-0.12047	-0.07807
4.571	0.110167	-0.1148	-0.07449
4.57333	0.124674	-0.11021	-0.07149
4.57567	0.128043	-0.1027	-0.06865
4.578	0.138115	-0.09367	-0.06597
4.58033	0.151269	-0.08753	-0.06264
4.58267	0.155552	-0.07423	-0.0603
4.585	0.150964	-0.06702	-0.06133
4.58733	0.124641	-0.06182	-0.06698
4.58967	0.072114	-0.05553	-0.07462
4.592	0.010275	-0.05369	-0.0797
4.59433	-0.02316	-0.05156	-0.08419
4.59667	-0.04637	-0.05921	-0.08506
4.599	-0.07492	-0.07224	-0.08602
4.60133	-0.09949	-0.09046	-0.08854
4.60367	-0.10986	-0.10208	-0.08875
4.606	-0.1069	-0.11296	-0.08805
4.60833	-0.10661	-0.11755	-0.08745
4.61067	-0.10808	-0.12201	-0.08724
4.613	-0.11711	-0.12475	-0.08655
4.61533	-0.11905	-0.12537	-0.08255
4.61767	-0.10099	-0.12536	-0.0765
4.62	-0.08252	-0.12736	-0.07375
4.62233	-0.05427	-0.12735	-0.07214
4.62467	-0.03357	-0.12031	-0.0689
4.627	-0.01063	-0.11343	-0.0668
4.62933	0.011396	-0.10959	-0.06693
4.63167	0.024109	-0.10072	-0.0678
4.634	0.044372	-0.09075	-0.0676
4.63633	0.06775	-0.08341	-0.06995
4.63867	0.054733	-0.0776	-0.07503
4.641	0.00576	-0.071	-0.08002
4.64333	-0.05208	-0.07239	-0.087
4.64567	-0.07932	-0.07897	-0.09348
4.648	-0.10077	-0.08663	-0.09665
4.65033	-0.13684	-0.10178	-0.09753
4.65267	-0.1614	-0.11067	-0.10013
4.655	-0.16024	-0.11466	-0.10076
4.65733	-0.15595	-0.11862	-0.09989
4.65967	-0.14544	-0.12062	-0.09665
[truncated: 6,597 more rows]
