# Supplementary material for: A fluorescent multi-domain protein reveals the unfolding mechanism of Hsp70
Source: Nat Chem Biol. 2022 Oct 20;19(2):198–205. doi: 10.1038/s41589-022-01162-9 (PMC9889267; doi:10.1038/s41589-022-01162-9)
Supplement: Source Data Extended Data Fig. 6 — Statistical source data. [file 41589_2022_1162_MOESM14_ESM.xlsx]

## Sheet: Ext Data Fig 6a
	Normalized fluorescence emission spectra (A.U.)
Wavelength [nm]	0.4µM 1:1 mix mTFP:Venus urea-preaggregated separated FPs	0.2 µM UMLucV	0.4 µM UMLucV	0.6 µM UMLucV	0.8 µM UMLucV	1 µM UMLucV	1.6 µM UMLucV	2 µM UMLucV	4 µM UMLucV
480	0.0147293	0.0104922	0.0102833	0.010279	0.0100387	0.0100226	0.00976602	0.00979102	0.00961516
480.5	0.014828	0.0111354	0.0107184	0.0104878	0.0103596	0.0103081	0.0101419	0.0101742	0.00998778
481	0.0154138	0.0114051	0.0111944	0.010896	0.010766	0.0107524	0.0105481	0.0106144	0.0103414
481.5	0.0159712	0.0118263	0.0115488	0.0113126	0.0111676	0.0111368	0.010975	0.0110527	0.010752
482	0.016463	0.0122405	0.0119434	0.0117438	0.011551	0.0114979	0.0113618	0.0114267	0.0111439
482.5	0.0169618	0.0126332	0.012366	0.0121472	0.0119642	0.0118811	0.0117377	0.0118013	0.0115408
483	0.0174428	0.0129959	0.0127606	0.0125344	0.0123315	0.0122618	0.012111	0.0121756	0.0119203
483.5	0.017924	0.0133468	0.0131315	0.0129062	0.0126995	0.0126258	0.0124715	0.0125419	0.012286
484	0.0184107	0.0137014	0.0135009	0.0132687	0.0130676	0.0129808	0.0128253	0.0129023	0.0126462
484.5	0.0189102	0.0140608	0.0138892	0.0136429	0.0134485	0.0133485	0.0131876	0.0132723	0.0130137
485	0.019463	0.0144489	0.0143321	0.0140629	0.0138737	0.0137736	0.0135965	0.0136922	0.0134299
485.5	0.0199339	0.0147555	0.01467	0.0144077	0.0142171	0.0141193	0.0139269	0.0140228	0.013766
486	0.0203219	0.0150653	0.0149709	0.0147049	0.0145427	0.0144182	0.0142229	0.0143205	0.0140944
486.5	0.0206723	0.0153769	0.0152624	0.0149677	0.014831	0.0147167	0.0145156	0.0146098	0.0143908
487	0.021037	0.0156259	0.0155404	0.0152218	0.0150928	0.0149833	0.0147697	0.0148873	0.0146634
487.5	0.0214038	0.0158463	0.0158187	0.0154427	0.0153333	0.0152274	0.0150065	0.0151322	0.0149075
488	0.0217471	0.0160484	0.0160407	0.0156563	0.0155848	0.0154557	0.015232	0.015361	0.0151335
488.5	0.0220618	0.0162422	0.0162248	0.0158507	0.0158037	0.0156445	0.0154437	0.0155713	0.0153443
489	0.0223481	0.0164031	0.0163707	0.0160275	0.0159702	0.0158298	0.015621	0.0157367	0.0155227
489.5	0.0225816	0.016555	0.016508	0.0161875	0.0161119	0.0159698	0.0157668	0.0158613	0.0156927
490	0.0227574	0.0167341	0.0166407	0.0163205	0.0162609	0.0160977	0.0158934	0.0159735	0.0158476
490.5	0.0229165	0.0168356	0.0167629	0.0164268	0.0163554	0.0161948	0.0159888	0.0160502	0.0159639
491	0.023057	0.0169162	0.016888	0.0165138	0.0164062	0.0162691	0.0160652	0.0161054	0.0160598
491.5	0.0231471	0.0169937	0.0169395	0.0165825	0.016417	0.016327	0.0161262	0.0161577	0.0161252
492	0.0231975	0.0170372	0.0169543	0.0166474	0.0164323	0.0163772	0.0161458	0.0161631	0.0161744
492.5	0.0232297	0.0170866	0.0169464	0.0166665	0.016405	0.0163711	0.0161643	0.0161627	0.0162011
493	0.0232677	0.0170786	0.016919	0.0166557	0.0163712	0.0163427	0.0161575	0.0161395	0.0161767
493.5	0.0232283	0.0170492	0.0168982	0.0166369	0.0163243	0.0163306	0.016124	0.0160953	0.0161461
494	0.0231516	0.0170103	0.0168461	0.0165985	0.0162609	0.0162957	0.0160897	0.0160507	0.0161039
494.5	0.0230467	0.0169304	0.016758	0.0165374	0.0162036	0.0162297	0.0160486	0.0159794	0.0160255
495	0.0228821	0.0168678	0.016685	0.0164416	0.0161062	0.0161314	0.0159745	0.0158967	0.0159366
495.5	0.0226954	0.0168206	0.0165655	0.0163281	0.0160041	0.0160189	0.0158825	0.0157936	0.015821
496	0.0224941	0.0167374	0.0164162	0.0161896	0.0158817	0.0158825	0.0157727	0.0156801	0.0156987
496.5	0.022284	0.0166397	0.0162507	0.0160487	0.0157426	0.0157616	0.0156481	0.0155588	0.0155369
497	0.0220881	0.0164681	0.0160844	0.0158995	0.0156098	0.0156017	0.0154883	0.015419	0.0153749
497.5	0.0218602	0.0162898	0.015941	0.0157347	0.015476	0.0154301	0.0153183	0.0152557	0.0151889
498	0.0216062	0.0161036	0.0157483	0.0155674	0.015357	0.0152797	0.0151492	0.0150793	0.0150126
498.5	0.0213535	0.0159071	0.0155683	0.015396	0.0152035	0.0151183	0.0149766	0.014904	0.0148312
499	0.0210897	0.0157107	0.0153838	0.0152143	0.0150281	0.0149632	0.0147749	0.0147024	0.0146332
499.5	0.0208072	0.0155308	0.0152171	0.0150255	0.0148622	0.0147723	0.0145695	0.0145077	0.0144374
500	0.0205119	0.0153612	0.0150344	0.0148256	0.0146918	0.0145929	0.0143614	0.0143166	0.0142322
500.5	0.0202437	0.0151409	0.0148622	0.0146373	0.0145168	0.0144014	0.0141501	0.0140984	0.0140251
501	0.0199732	0.0149677	0.0146738	0.0144365	0.0143447	0.0142257	0.0139508	0.0139086	0.0138131
501.5	0.0196946	0.0148048	0.0144862	0.014246	0.0141706	0.0140496	0.0137617	0.013715	0.0136052
502	0.0194184	0.0146129	0.0143077	0.0140737	0.0140105	0.0138904	0.0135717	0.0135117	0.0134086
502.5	0.0191577	0.0144054	0.0141564	0.0138978	0.0138328	0.0136971	0.0134115	0.0133316	0.013196
503	0.0189193	0.0142151	0.0140083	0.0137322	0.013663	0.013531	0.0132526	0.0131452	0.0129749
503.5	0.0186205	0.0140463	0.0138612	0.0135768	0.0135217	0.0133678	0.0130916	0.0129639	0.0127887
504	0.0183515	0.013879	0.0137112	0.0134254	0.0133933	0.0131981	0.0129597	0.0127873	0.0125962
504.5	0.0180687	0.0137688	0.0136032	0.0132987	0.0132773	0.0130311	0.01283	0.0126164	0.0124
505	0.0177936	0.0136589	0.0135144	0.0131676	0.0131414	0.0128761	0.0126918	0.0124739	0.0122292
505.5	0.0175373	0.0135709	0.0133963	0.0130502	0.0129966	0.012748	0.0125694	0.0123353	0.0120695
506	0.0172733	0.0134696	0.0132885	0.0129621	0.012886	0.0126226	0.0124483	0.0122051	0.0119215
506.5	0.0170028	0.0133522	0.0132064	0.0128808	0.0127948	0.0125418	0.0123216	0.0120931	0.0117778
507	0.0167403	0.0132114	0.0131457	0.0128098	0.0127295	0.0124653	0.0122046	0.0119941	0.0116581
507.5	0.0164589	0.0131194	0.0130627	0.0127553	0.0126497	0.0124168	0.0121106	0.0119126	0.0115507
508	0.0162044	0.0130805	0.0129978	0.0127307	0.0125766	0.0123781	0.0120466	0.0118354	0.0114748
508.5	0.0159856	0.0130694	0.0129735	0.0127216	0.012527	0.0123587	0.0119886	0.0117873	0.0113952
509	0.0157653	0.0130549	0.0129403	0.0127141	0.0125023	0.0123414	0.0119267	0.0117522	0.0113267
509.5	0.0155721	0.0130728	0.0129123	0.0127093	0.0124854	0.0123483	0.0118983	0.0117346	0.0113031
510	0.0153518	0.01309	0.0128881	0.0127292	0.0124839	0.0123802	0.0118785	0.0117304	0.0112905
510.5	0.0151547	0.0131507	0.0129148	0.0127723	0.0125364	0.0124254	0.0119075	0.0117508	0.0112812
511	0.0149505	0.0132515	0.0129533	0.0128153	0.0125947	0.0125089	0.0119581	0.0118126	0.011288
511.5	0.0147826	0.0133352	0.0130371	0.012903	0.0126625	0.0125753	0.0120221	0.0118727	0.0113275
512	0.0146346	0.0134062	0.0131065	0.0130089	0.012753	0.0126754	0.0121013	0.0119452	0.0113718
512.5	0.0144681	0.0134773	0.0131787	0.0131211	0.0128471	0.0127698	0.0122069	0.0120231	0.0114293
513	0.0143097	0.0135678	0.013292	0.0132423	0.012957	0.0128927	0.0123166	0.0121199	0.0115071
513.5	0.0141375	0.0136701	0.0134202	0.0133711	0.0130932	0.0130252	0.0124573	0.0122381	0.0116172
514	0.014011	0.013837	0.0135601	0.0135266	0.0132513	0.0131732	0.0126154	0.0123828	0.0117395
514.5	0.0138607	0.0140146	0.0137451	0.0137018	0.0134214	0.0133315	0.0127929	0.0125524	0.0118834
515	0.0137278	0.0141693	0.0139107	0.0138727	0.013586	0.0134985	0.0129821	0.0127425	0.012038
515.5	0.0135869	0.0143484	0.0140716	0.014057	0.0137573	0.0136628	0.0131687	0.0129232	0.0122097
516	0.0134414	0.0144876	0.0142774	0.0142477	0.0139662	0.0138603	0.0133678	0.0131218	0.0124052
516.5	0.0132957	0.0146193	0.0144663	0.014432	0.0141816	0.0140745	0.0135841	0.0133403	0.012618
517	0.0131639	0.0147282	0.014634	0.0146417	0.0144213	0.0142832	0.0138122	0.0135598	0.0128421
517.5	0.0130386	0.014884	0.0147996	0.014853	0.0146387	0.0145058	0.0140654	0.0138069	0.0130898
518	0.0129224	0.0150582	0.015026	0.0150444	0.0148596	0.0147185	0.0143161	0.0140455	0.0133518
518.5	0.0127999	0.0152388	0.0152532	0.0152306	0.0150848	0.0149392	0.0145466	0.0142934	0.0136143
519	0.0126399	0.015357	0.0154433	0.0154123	0.0153179	0.0151515	0.0147777	0.0145391	0.0138889
519.5	0.0125134	0.0154753	0.0156162	0.0155868	0.0155304	0.0153514	0.0150268	0.0147772	0.0141796
520	0.0123472	0.0156245	0.0157919	0.0157628	0.0157285	0.0155572	0.0152593	0.0150187	0.0144367
520.5	0.0122086	0.015745	0.0159523	0.0159271	0.0159403	0.0157468	0.0154959	0.0152483	0.0146797
521	0.0120597	0.0158403	0.0160749	0.0160825	0.0160973	0.0159168	0.0157002	0.0154584	0.0149252
521.5	0.0119291	0.0159338	0.0161896	0.0162277	0.0162129	0.0160576	0.0158993	0.015659	0.0151763
522	0.0117778	0.0159991	0.0162508	0.0163358	0.0163296	0.016214	0.016063	0.0158442	0.0154037
522.5	0.0116343	0.0160336	0.0163164	0.0164089	0.0164144	0.0163478	0.0162008	0.0160195	0.0156289
523	0.0115208	0.0160601	0.0163845	0.0164509	0.0164849	0.0164441	0.0163211	0.0161835	0.0158301
523.5	0.0113896	0.0160935	0.016395	0.0164774	0.0165416	0.0165267	0.0164232	0.0163189	0.0160068
524	0.0112175	0.0161301	0.0163796	0.0164798	0.0165646	0.0165825	0.0164979	0.0164207	0.0161536
524.5	0.0110546	0.016134	0.0163573	0.0164562	0.0165526	0.0165993	0.0165542	0.0165092	0.0162829
525	0.0108994	0.0160616	0.0162955	0.0164038	0.0165003	0.016579	0.0165694	0.0165666	0.0163672
525.5	0.0107215	0.0159923	0.0162011	0.0163186	0.0164487	0.0165177	0.0165654	0.0165886	0.0164374
526	0.0105286	0.0159285	0.0161178	0.0162186	0.0163895	0.0164685	0.0165446	0.0165795	0.0164821
526.5	0.0103538	0.0158262	0.0159797	0.0161034	0.0163011	0.0163945	0.0164957	0.0165351	0.0164963
527	0.0101732	0.0156659	0.0158015	0.0159668	0.0161936	0.0162915	0.0164132	0.01647	0.0164801
527.5	0.00997099	0.0155388	0.0156211	0.0157994	0.016039	0.01617	0.0163014	0.0163961	0.0164536
528	0.00974285	0.0153479	0.0154272	0.0156026	0.0158655	0.0160168	0.0161558	0.0162755	0.0163897
528.5	0.00951915	0.0151038	0.0152332	0.0154194	0.0156856	0.0158217	0.0159806	0.01613	0.0162793
529	0.00930725	0.0148256	0.0149914	0.0152038	0.0154926	0.0155988	0.0158072	0.0159434	0.0161433
529.5	0.00912159	0.0145467	0.0147143	0.0149556	0.0152537	0.0153593	0.0156124	0.0157587	0.0159797
530	0.00891581	0.0142759	0.014446	0.0147119	0.0150036	0.0151219	0.0153906	0.0155447	0.0157811
530.5	0.00872032	0.0139626	0.0141637	0.0144632	0.0147267	0.0148674	0.0151582	0.01531	0.0155686
531	0.0085324	0.0136259	0.0138775	0.0142035	0.0144243	0.0145923	0.0149072	0.0150622	0.0153525
531.5	0.00835034	0.013282	0.0135819	0.0139179	0.0141211	0.0143073	0.0146466	0.0148109	0.0151272
532	0.00815924	0.012955	0.0132614	0.0136208	0.013841	0.014019	0.0143534	0.0145399	0.0148741
532.5	0.00799036	0.012592	0.012957	0.013312	0.013545	0.0137216	0.0140584	0.014251	0.0146153
533	0.00781667	0.0122299	0.0126314	0.0130002	0.0132347	0.0133941	0.0137638	0.0139429	0.014325
533.5	0.00761775	0.011884	0.0123064	0.0126783	0.0129175	0.0130792	0.0134561	0.0136225	0.0140308
534	0.0073955	0.0115618	0.0119915	0.0123504	0.0125829	0.0127557	0.0131487	0.0133005	0.0137307
534.5	0.00721188	0.0112305	0.011694	0.0120162	0.0122502	0.0124098	0.0128347	0.0129926	0.0134258
535	0.00701655	0.0108854	0.0113753	0.0116757	0.0119295	0.0120578	0.0125063	0.0126669	0.0131038
535.5	0.00679538	0.0106202	0.0110516	0.0113447	0.0116154	0.0117193	0.0122004	0.0123326	0.0127856
536	0.00659549	0.0103529	0.0107471	0.0110258	0.0112986	0.0114016	0.0118793	0.0119934	0.012466
536.5	0.00641981	0.0100794	0.010423	0.0107071	0.0109695	0.0110937	0.0115519	0.011661	0.0121509
537	0.00621813	0.00978033	0.010113	0.0103905	0.0106532	0.0107819	0.0112145	0.0113406	0.0118345
537.5	0.00603427	0.00948888	0.00981238	0.0100776	0.0103323	0.0104772	0.0108831	0.011027	0.011529
538	0.00585961	0.00919545	0.00952421	0.00975966	0.0100268	0.010165	0.0105599	0.0107069	0.0112071
538.5	0.00570174	0.00891982	0.00925876	0.00945504	0.0097333	0.00985604	0.0102508	0.0103896	0.0108862
539	0.00553556	0.00870096	0.00898476	0.00915722	0.00945089	0.0095683	0.00995667	0.0100936	0.0105825
539.5	0.00537798	0.00848347	0.00871884	0.00887235	0.00916928	0.00930045	0.00966729	0.00981764	0.0102805
540	0.00522537	0.00823972	0.00847999	0.00861115	0.0089117	0.00904829	0.00938929	0.00953136	0.00999368
540.5	0.00509255	0.0079886	0.00825445	0.0083608	0.00863495	0.00879835	0.00911651	0.00925661	0.00970778
541	0.004963	0.00776808	0.00801864	0.00811327	0.00837791	0.00853118	0.00884675	0.00898944	0.0094338
541.5	0.00482843	0.00755113	0.00777115	0.00787603	0.00812651	0.00827344	0.00860114	0.00872679	0.00916087
542	0.00469595	0.00735479	0.00753144	0.00764484	0.00788285	0.00802362	0.00834732	0.00847211	0.00889173
542.5	0.00457952	0.00713393	0.0072934	0.00742296	0.007643	0.00778812	0.00810537	0.00822309	0.00863919
543	0.00445836	0.00692437	0.00707013	0.00721215	0.007398	0.00755472	0.00788448	0.00798633	0.00838366
543.5	0.00432912	0.00670119	0.00684991	0.00699903	0.00717685	0.00733673	0.00765523	0.00775125	0.00814381
544	0.00420209	0.00652944	0.00662761	0.00680696	0.00694859	0.00711074	0.0074417	0.00752928	0.00790988
544.5	0.0040881	0.00632486	0.00643029	0.00661762	0.00674107	0.00688135	0.00722614	0.00731968	0.007677
545	0.00397111	0.00613119	0.00620604	0.00643325	0.00654776	0.00666542	0.00701175	0.00710763	0.0074551
545.5	0.00384471	0.00598338	0.00600885	0.00625529	0.00635865	0.00647493	0.00681812	0.00690559	0.00725094
546	0.00373993	0.00583098	0.00584405	0.00608368	0.00618334	0.00629565	0.00662134	0.00671035	0.00705191
546.5	0.00363982	0.00566797	0.00568086	0.00592283	0.00601563	0.0061356	0.00642878	0.00652456	0.00685842
547	0.00353582	0.00549565	0.00552993	0.0057602	0.00585012	0.00597778	0.00624401	0.00634599	0.00667134
547.5	0.00345703	0.00532986	0.00536018	0.00559996	0.00568203	0.00582368	0.006073	0.00617745	0.00650179
548	0.00337682	0.00520621	0.00521799	0.00545103	0.00554259	0.00566827	0.0059056	0.00601212	0.00633377
548.5	0.00329169	0.00506644	0.00508317	0.00530922	0.00540657	0.00553098	0.00575899	0.00586333	0.00617448
549	0.00321047	0.00494403	0.00496013	0.00518316	0.00528295	0.00539485	0.00561824	0.00572381	0.00601985
549.5	0.00314613	0.00482752	0.00484964	0.00505731	0.00515142	0.00526608	0.00547654	0.00557524	0.00587031
550	0.00307169	0.00471541	0.00474166	0.00492939	0.0050208	0.00514294	0.00533479	0.00543282	0.00573138
550.5	0.00299564	0.00462535	0.00464023	0.00480695	0.00489109	0.00500787	0.00520411	0.00530384	0.0055921
551	0.002918	0.00452843	0.00452831	0.00467791	0.00477082	0.00488124	0.0050857	0.00517995	0.00546637
551.5	0.00283921	0.00440382	0.00442151	0.00455887	0.00464668	0.00476166	0.00498026	0.00505983	0.00534174
552	0.00277634	0.00428975	0.0043288	0.00444723	0.00454476	0.00464265	0.00486646	0.00495082	0.00522842
552.5	0.002709	0.0041697	0.00423823	0.00434981	0.00443818	0.00453708	0.00476645	0.00483529	0.00512186
553	0.00264808	0.004079	0.00416024	0.0042601	0.00434583	0.00444433	0.004675	0.00472352	0.0050094
553.5	0.00258652	0.00399098	0.00406044	0.00415916	0.00425307	0.00435343	0.00457264	0.00461855	0.00490226
554	0.0025321	0.00392005	0.00397307	0.00407083	0.00415218	0.00424828	0.00448529	0.0045207	0.00480091
554.5	0.00245678	0.00383411	0.00390565	0.00399276	0.00407182	0.00416541	0.00439286	0.00442868	0.00469613
555	0.00238323	0.00376619	0.00382272	0.00391558	0.00399092	0.00409313	0.00430889	0.0043327	0.00460182
555.5	0.00232448	0.00370958	0.00376372	0.00384279	0.00392298	0.00401939	0.00422753	0.00424881	0.00450889
556	0.00227168	0.00365113	0.00370451	0.00378438	0.00385923	0.00394856	0.00415707	0.00417026	0.00441719
556.5	0.00221222	0.00359109	0.0036294	0.00372935	0.00379627	0.00387703	0.00408039	0.00409903	0.00432948
557	0.0021649	0.00353741	0.00355998	0.00367389	0.00372518	0.00380826	0.00400875	0.00402681	0.0042501
557.5	0.00212507	0.00348206	0.00349289	0.00362003	0.00366149	0.00374762	0.00393396	0.00396342	0.00417684
558	0.00207869	0.00342551	0.0034263	0.00356488	0.00360897	0.0036853	0.0038607	0.0038979	0.00410629
558.5	0.00203703	0.00336006	0.00334975	0.00350603	0.00354925	0.00362898	0.00379852	0.00383364	0.00403188
559	0.00199651	0.00330301	0.00327989	0.00345054	0.0034897	0.00356505	0.00373061	0.00376809	0.00395888
559.5	0.00194687	0.00325717	0.00322315	0.00338636	0.00342875	0.00350919	0.00366148	0.003702	0.00389032
560	0.00189916	0.00320033	0.00316012	0.00332343	0.00336796	0.00344697	0.00359397	0.00363698	0.00382616
560.5	0.00184115	0.00313279	0.00310585	0.00325658	0.00332533	0.00338236	0.00353331	0.00357494	0.00376064
561	0.00180323	0.00305927	0.00304775	0.00318821	0.00327005	0.00332224	0.00346078	0.0035135	0.00369899
561.5	0.00176694	0.00299407	0.00300166	0.00313201	0.00321628	0.00325989	0.00339679	0.00345361	0.00363819
562	0.0017464	0.00291862	0.00295649	0.00307765	0.00317107	0.00319881	0.00333097	0.00338856	0.0035802
562.5	0.00171497	0.00285758	0.00290933	0.00301793	0.00310988	0.00313998	0.00326451	0.00332123	0.00351795
563	0.00168686	0.00282161	0.00286459	0.00295225	0.00305789	0.00308464	0.00319873	0.00325713	0.00344778
563.5	0.00165693	0.00276505	0.00282541	0.00288576	0.00299411	0.00301848	0.00313166	0.00319374	0.00337664
564	0.0016259	0.00271571	0.00278856	0.00283113	0.00293293	0.00294793	0.00306767	0.00312786	0.00331138
564.5	0.00158938	0.00266567	0.00274287	0.00278395	0.00287487	0.00289063	0.00301523	0.00307164	0.0032442
565	0.00155562	0.00260126	0.00269297	0.00273356	0.00281468	0.0028302	0.00296603	0.00300727	0.0031751
565.5	0.00152655	0.00256177	0.00264295	0.00268003	0.00275183	0.0027597	0.00291306	0.00295241	0.00310778
566	0.00149724	0.00253369	0.00258887	0.00262908	0.00269691	0.00269585	0.00285945	0.00289092	0.00304268
566.5	0.00146353	0.00247977	0.00253671	0.00257444	0.00263503	0.00264046	0.00279969	0.00282841	0.00297903
567	0.00143289	0.00242727	0.00247491	0.00251387	0.0025678	0.00258632	0.00273965	0.00276626	0.00291721
567.5	0.0014021	0.00237481	0.00241637	0.00245644	0.0025157	0.00253434	0.00267613	0.00270484	0.00285737
568	0.0013653	0.00231454	0.0023547	0.00240695	0.00245728	0.00248609	0.0026226	0.00264074	0.00280155
568.5	0.00132849	0.00226247	0.0022982	0.00236262	0.00239502	0.00243846	0.00257608	0.0025802	0.00273885
569	0.00129415	0.00220536	0.00225222	0.0023119	0.00233742	0.0023852	0.00252462	0.0025253	0.00268097
569.5	0.00125706	0.0021501	0.00221716	0.00225953	0.00228508	0.00233443	0.00247495	0.00247321	0.0026248
570	0.0012249	0.00209773	0.00216232	0.00221112	0.00222801	0.0022879	0.00241669	0.00242002	0.00256992
570.5	0.00119373	0.00205119	0.00210984	0.00216261	0.00218549	0.00224133	0.00236041	0.00237096	0.00251309
571	0.00117501	0.00201495	0.00205721	0.00212375	0.00213591	0.00219177	0.00230427	0.00232544	0.00246126
571.5	0.00116068	0.00196859	0.00200545	0.00208709	0.00209538	0.00213864	0.00225958	0.00227644	0.00240754
572	0.00114288	0.00191822	0.00195697	0.00204784	0.00205384	0.00209169	0.00220664	0.00222843	0.00235429
572.5	0.00111584	0.00186942	0.00191062	0.00200676	0.00200936	0.00202972	0.00215101	0.00217532	0.00229875
573	0.00109448	0.00182095	0.00187531	0.00196378	0.00197369	0.00198089	0.00209616	0.00212305	0.0022396
573.5	0.00107827	0.00178404	0.00183114	0.00192033	0.00193044	0.00192696	0.0020462	0.00207578	0.00218487
574	0.00106177	0.00175281	0.00178524	0.00187594	0.00188987	0.00187886	0.00199723	0.00202781	0.00213715
574.5	0.00103727	0.00170847	0.00174329	0.00182912	0.00184156	0.00183382	0.00195833	0.00197977	0.0020821
575	0.00100821	0.00168134	0.00170131	0.0017689	0.00179412	0.00178561	0.00191608	0.00193143	0.00202673
575.5	0.000982195	0.00166082	0.00165709	0.00172042	0.0017563	0.00174866	0.00187102	0.00188764	0.00198409
576	0.000956283	0.00162163	0.001616	0.00167253	0.00171454	0.0017094	0.00182557	0.00184284	0.00193732
576.5	0.00093049	0.00158607	0.00157546	0.00162628	0.00167541	0.00166782	0.00178021	0.00179685	0.00189013
577	0.000902271	0.00155416	0.00153541	0.00158382	0.0016347	0.00162941	0.00173705	0.00175021	0.00184372
577.5	0.000873837	0.00152247	0.00150661	0.00153743	0.00159395	0.00158887	0.00169626	0.00170631	0.00179629
578	0.000845295	0.00149386	0.00146979	0.00148256	0.00155098	0.00155396	0.00165179	0.00166602	0.00174912
578.5	0.000823234	0.00148751	0.00143271	0.00143774	0.00151237	0.00151736	0.00161474	0.00162897	0.00170782
579	0.000787921	0.00145827	0.00138576	0.00140358	0.00146772	0.00147958	0.00158266	0.00159296	0.00167065
579.5	0.000772025	0.00137074	0.00134746	0.00138913	0.00144971	0.00144816	0.00153989	0.00155469	0.00163388
580	0.000764647	0.00124595	0.00132137	0.00144349	0.00147322	0.00143184	0.00147634	0.00149717	0.0016074

## Sheet: Ext Data Fig 6b
	Normalized fluorescence emission spectra (A.U.)
Wavelength [nm]	0.4 μM heat-treated separated FPs	0.2 µM HMLucV	0.4 µM HMLucV	0.6 µM HMLucV	0.8 µM HMLucV	1 µM HMLucV	1.6 µM HMLucV	2 µM HMLucV	4 µM HMLucV
480	0.0141264	0.0104426	0.010232	0.0103071	0.0103524	0.00997939	0.00972543	0.00965495	0.0101171
480.5	0.0147375	0.0111994	0.0107865	0.0106728	0.0105115	0.0104025	0.0100514	0.00993109	0.0102175
481	0.0152578	0.0117433	0.0113388	0.0110614	0.0109141	0.0107515	0.0104273	0.0102955	0.0106325
481.5	0.0158486	0.0122421	0.0118002	0.0114634	0.0113532	0.0111466	0.0108109	0.010683	0.01105
482	0.0164174	0.0126812	0.0122261	0.0118646	0.0117632	0.0115528	0.0111915	0.0110718	0.0114245
482.5	0.016997	0.0130775	0.0126503	0.0122746	0.0121592	0.0119609	0.0115663	0.0114319	0.0117867
483	0.0175446	0.0135165	0.0130462	0.0126542	0.0125399	0.0123546	0.0119294	0.01179	0.0121218
483.5	0.0180906	0.0139131	0.0134508	0.013029	0.0129095	0.0127284	0.0122766	0.0121448	0.0124644
484	0.0186147	0.0143191	0.0138443	0.0133921	0.0132721	0.0130967	0.0126227	0.0124942	0.0128008
484.5	0.0191561	0.014739	0.0142481	0.0137649	0.013648	0.0134758	0.0129775	0.0128552	0.013138
485	0.0197818	0.0151943	0.0146851	0.0141742	0.0140766	0.0139145	0.0133698	0.0132551	0.0135126
485.5	0.0202234	0.01554	0.0150361	0.0145367	0.0144325	0.0142483	0.0137057	0.0135836	0.0138693
486	0.0206488	0.0159092	0.0153575	0.0148695	0.0147315	0.0145603	0.014011	0.0138888	0.0141712
486.5	0.021031	0.016275	0.0156484	0.0151644	0.0150065	0.0148639	0.0142897	0.0141634	0.0144249
487	0.0214107	0.016577	0.0159076	0.0154402	0.0152465	0.0151388	0.0145566	0.0144195	0.0146797
487.5	0.021723	0.0168628	0.016171	0.0156968	0.0154803	0.0153776	0.0148035	0.0146598	0.0149442
488	0.0219837	0.0171167	0.0164199	0.0159366	0.0156994	0.0156082	0.015031	0.0148936	0.0151758
488.5	0.0222383	0.0173282	0.0166165	0.0161423	0.0158748	0.0158013	0.0152391	0.015099	0.0153996
489	0.0224578	0.017525	0.0168053	0.016332	0.0160302	0.0159644	0.0154222	0.0152942	0.0155871
489.5	0.0226262	0.0176736	0.0169621	0.0164793	0.0161681	0.0161168	0.0155858	0.015457	0.015743
490	0.0228027	0.0177645	0.0170817	0.0166235	0.0162782	0.0162599	0.0157117	0.0155891	0.0158822
490.5	0.0229564	0.0178798	0.0171772	0.016751	0.0163771	0.0163755	0.0158278	0.0156942	0.015984
491	0.0230583	0.0179996	0.0172342	0.0168246	0.0164611	0.0164486	0.0159161	0.0157846	0.0160416
491.5	0.023099	0.0180394	0.0172771	0.0169103	0.0165462	0.0164934	0.0159591	0.0158353	0.0160839
492	0.0231644	0.0180545	0.0173004	0.0169735	0.0165964	0.0165121	0.0159757	0.0158786	0.0161334
492.5	0.0232378	0.0180455	0.0173287	0.016994	0.0166122	0.0165111	0.0159803	0.0158925	0.0161206
493	0.0232183	0.0180374	0.0173415	0.0169552	0.0166176	0.0164861	0.0159723	0.0158834	0.0161079
493.5	0.0231844	0.0180235	0.0172822	0.0168967	0.0166107	0.0164387	0.0159295	0.0158605	0.0160606
494	0.0231387	0.0179822	0.0172324	0.0168336	0.0165887	0.0163809	0.0158946	0.0158012	0.0160006
494.5	0.0230658	0.0179145	0.0171549	0.0167518	0.0165405	0.0163127	0.0158115	0.0157128	0.0159233
495	0.0228927	0.0178327	0.017073	0.0166748	0.0164842	0.0162131	0.0157289	0.0156136	0.0158559
495.5	0.0227087	0.0177426	0.0169896	0.0165735	0.0163934	0.016088	0.0156396	0.0154937	0.0157463
496	0.02255	0.0176378	0.0168654	0.0164359	0.0162879	0.0159599	0.0155188	0.0153669	0.0156086
496.5	0.0223499	0.0174591	0.0167077	0.0162883	0.0161526	0.0158185	0.0153864	0.0152254	0.0154662
497	0.0221613	0.017246	0.0165367	0.0161297	0.0159894	0.0156829	0.0152585	0.0150885	0.0153256
497.5	0.0218796	0.0170633	0.0163838	0.0159844	0.0158095	0.0155429	0.0151209	0.0149275	0.0151794
498	0.0216102	0.0168758	0.0162333	0.0158259	0.0156166	0.0154089	0.0149761	0.0147599	0.015016
498.5	0.0213706	0.0166843	0.0160609	0.0156569	0.0154072	0.01525	0.0148194	0.0145669	0.0148759
499	0.0210997	0.0164798	0.01589	0.0154931	0.0151993	0.01508	0.0146571	0.0143802	0.0147025
499.5	0.0208102	0.0162636	0.0157064	0.0153221	0.0149973	0.0149268	0.01448	0.014201	0.0145329
500	0.0205478	0.0160702	0.0155118	0.0151633	0.0148077	0.0147634	0.0142964	0.0140139	0.0143863
500.5	0.0202506	0.0159134	0.0153316	0.0149999	0.0146446	0.0145846	0.0141119	0.0138325	0.0142239
501	0.0199475	0.0157024	0.0151476	0.0148368	0.0144771	0.0143991	0.0139053	0.0136441	0.0140522
501.5	0.019646	0.0155179	0.0150026	0.014667	0.0143015	0.0142215	0.0137185	0.0134413	0.0139386
502	0.0193759	0.0153545	0.0148245	0.0144889	0.0141146	0.0140592	0.0135342	0.0132634	0.0138162
502.5	0.0191033	0.0151834	0.0146575	0.0143095	0.0139406	0.0138943	0.0133696	0.0130877	0.0136676
503	0.0188094	0.0150267	0.014518	0.0141133	0.0137812	0.0137302	0.0132044	0.0129085	0.0135583
503.5	0.0185733	0.0148939	0.0143523	0.0139404	0.0136451	0.0135627	0.0130307	0.0127449	0.0134326
504	0.018304	0.0147407	0.0141976	0.0137985	0.0135142	0.013398	0.0128721	0.0125765	0.0133052
504.5	0.0180077	0.014602	0.01403	0.0136615	0.0133884	0.0132369	0.0127164	0.0124205	0.0131828
505	0.0176979	0.0144505	0.0138815	0.0135149	0.0132686	0.0130796	0.0125902	0.0122803	0.0130816
505.5	0.0174497	0.0143259	0.0137495	0.0133754	0.0131511	0.0129304	0.0124807	0.0121489	0.012965
506	0.0171905	0.0141975	0.0136287	0.0132478	0.0130394	0.0128172	0.0123642	0.0120379	0.0128811
506.5	0.0169108	0.0140713	0.0134934	0.0131385	0.0129296	0.0127156	0.012272	0.0119377	0.0127956
507	0.0166592	0.0139701	0.0133877	0.0130412	0.0128198	0.012633	0.0121927	0.0118467	0.0127456
507.5	0.0164105	0.0139133	0.0133211	0.0129616	0.0127235	0.0125621	0.0121333	0.0117642	0.0126966
508	0.0161985	0.0138617	0.0132733	0.0129043	0.012674	0.0124951	0.012082	0.0116962	0.0126609
508.5	0.0160104	0.0137809	0.0132183	0.0128801	0.0126128	0.0124413	0.0120354	0.0116467	0.0126626
509	0.0157772	0.0137243	0.0131802	0.0128612	0.0125747	0.0124052	0.0120045	0.0116229	0.0126612
509.5	0.015557	0.0136956	0.0131568	0.0128597	0.012582	0.0124051	0.0119947	0.0116289	0.0126923
510	0.0153824	0.0136734	0.0131627	0.0128758	0.0126111	0.0124344	0.0120025	0.0116369	0.0127341
510.5	0.0151792	0.0136504	0.0131887	0.0128822	0.0126578	0.012463	0.0120236	0.0116703	0.0127684
511	0.0149892	0.0136237	0.0132294	0.0129254	0.0127048	0.0125242	0.0120637	0.0117084	0.01283
511.5	0.0147887	0.0136076	0.0132904	0.0129655	0.0127558	0.0126046	0.0121385	0.0117747	0.0129613
512	0.0145994	0.0135864	0.0133176	0.0130611	0.0128125	0.012695	0.0122163	0.0118745	0.013094
512.5	0.0144402	0.0135919	0.013397	0.0131578	0.0129115	0.012806	0.0123151	0.0119876	0.0132379
513	0.0142684	0.0136257	0.0135273	0.0132751	0.0130688	0.0129257	0.012435	0.0121141	0.0133812
513.5	0.0141	0.0136972	0.0136056	0.0134104	0.0132369	0.0130419	0.0125728	0.0122576	0.0135172
514	0.0139162	0.0137967	0.0136968	0.0135423	0.0134036	0.0131686	0.0127383	0.0124112	0.013679
514.5	0.0137745	0.0138987	0.0138064	0.0136664	0.0135749	0.0133325	0.0129231	0.012599	0.0138569
515	0.013642	0.013994	0.0139362	0.0138108	0.0137383	0.0135265	0.0131146	0.0127886	0.0140782
515.5	0.0134964	0.014106	0.0140579	0.0139755	0.0139129	0.0137165	0.0133262	0.0129847	0.0142881
516	0.0133296	0.0142594	0.014197	0.0141223	0.0140965	0.0139217	0.0135357	0.0132048	0.0144912
516.5	0.0131955	0.0143859	0.0143326	0.0143153	0.0142906	0.0141276	0.0137514	0.0134385	0.0146893
517	0.0130922	0.014495	0.0144846	0.014514	0.014464	0.0143371	0.0139853	0.013687	0.014911
517.5	0.0129741	0.0146657	0.014636	0.0147148	0.0146574	0.0145534	0.014217	0.0139521	0.0151178
518	0.0128824	0.0148071	0.0147972	0.0149351	0.0148555	0.0147504	0.0144508	0.0142108	0.0153082
518.5	0.0127605	0.0149243	0.014951	0.0151311	0.015028	0.014978	0.0146836	0.0144743	0.0155051
519	0.0126129	0.0150718	0.0151156	0.0152971	0.0152142	0.0152001	0.0149258	0.0147351	0.0156892
519.5	0.0124639	0.0151927	0.0152654	0.0154718	0.0153989	0.0154147	0.0151574	0.0149889	0.0158712
520	0.0123281	0.0152847	0.0154214	0.0156293	0.0155623	0.0156064	0.015385	0.0152343	0.0160359
520.5	0.0121398	0.0153519	0.0155545	0.0157744	0.0157113	0.015781	0.0155919	0.0154761	0.0162094
521	0.0119905	0.0154207	0.0156766	0.015924	0.0158323	0.0159457	0.0157782	0.015702	0.016384
521.5	0.0118441	0.015438	0.0157679	0.0160403	0.0159503	0.016091	0.0159558	0.0159255	0.0165487
522	0.011685	0.0154506	0.0158523	0.0161408	0.0160771	0.0161999	0.0161253	0.0161349	0.0166934
522.5	0.0115156	0.0154596	0.0159217	0.0161986	0.0162126	0.0162927	0.0162778	0.0163188	0.0167923
523	0.0113501	0.0154527	0.0159729	0.016255	0.0163208	0.016373	0.0164099	0.0164711	0.0168499
523.5	0.0112038	0.0154259	0.015973	0.0162759	0.0163725	0.0164279	0.0165123	0.016595	0.0168919
524	0.0110846	0.0153641	0.0159618	0.0162507	0.0163912	0.0164629	0.0166003	0.0167023	0.0169176
524.5	0.0109661	0.0152737	0.0159162	0.0162098	0.0163766	0.0164842	0.0166659	0.0167814	0.0169258
525	0.0107978	0.0151623	0.0158251	0.0161511	0.0163549	0.0164639	0.0166975	0.0168018	0.0169048
525.5	0.0106308	0.0150401	0.015715	0.0160707	0.0163088	0.0164108	0.0167096	0.016813	0.0168366
526	0.010464	0.0149257	0.0155967	0.0159697	0.016237	0.0163266	0.0166742	0.0167909	0.0167043
526.5	0.0103195	0.0146913	0.0154416	0.0158715	0.0161252	0.0162071	0.016614	0.0167475	0.0165838
527	0.0101598	0.0144957	0.0152686	0.0157364	0.0159906	0.0160716	0.0165381	0.0166875	0.0164528
527.5	0.00998973	0.0143245	0.0150887	0.0155746	0.0158544	0.0159056	0.0164266	0.0166014	0.0162657
528	0.00980737	0.014117	0.014913	0.0153819	0.0156741	0.0157173	0.0162984	0.0164791	0.0160003
528.5	0.00961948	0.0139138	0.0147176	0.0151517	0.0154595	0.0155315	0.0161348	0.0163277	0.0157437
529	0.00940807	0.013694	0.0145047	0.0149236	0.0152479	0.0153127	0.0159435	0.0161559	0.0155124
529.5	0.00918499	0.0134378	0.01427	0.0146963	0.0150159	0.0150836	0.0157422	0.0159633	0.0152749
530	0.00897783	0.0131883	0.0140085	0.0144377	0.0147642	0.0148463	0.0155296	0.0157588	0.0150106
530.5	0.00875223	0.0129522	0.0137476	0.0141648	0.0144926	0.0145823	0.0152909	0.0155338	0.0147421
531	0.00855818	0.012714	0.0134758	0.0138806	0.014222	0.0142984	0.0150268	0.0153029	0.0144652
531.5	0.00835171	0.0124298	0.0131957	0.0135788	0.0139411	0.0140137	0.01476	0.015054	0.0141863
532	0.00811058	0.0121335	0.0129042	0.0132823	0.0136441	0.0137183	0.0144818	0.0147775	0.0138933
532.5	0.00787345	0.0118456	0.0125984	0.0129697	0.0133281	0.0134284	0.0141892	0.0144902	0.0135791
533	0.00768729	0.0115678	0.012312	0.0126706	0.0129847	0.0131506	0.0138829	0.0141744	0.013258
533.5	0.00747653	0.0112943	0.0120006	0.0123717	0.0126525	0.0128614	0.0135684	0.0138694	0.0129488
534	0.00727611	0.011023	0.0116918	0.0120544	0.0123057	0.0125544	0.0132532	0.0135565	0.0126118
534.5	0.00707809	0.0107398	0.0113695	0.0117597	0.0119758	0.0122528	0.0129427	0.0132329	0.0122948
535	0.00687381	0.010435	0.0110386	0.0114367	0.0116586	0.0119449	0.0126181	0.0129008	0.0119726
535.5	0.00668779	0.0101271	0.0107182	0.0111391	0.0113329	0.0116353	0.0122988	0.0125782	0.0116397
536	0.00650855	0.00982536	0.010404	0.0108254	0.0110219	0.0113026	0.0119567	0.0122434	0.0112728
536.5	0.0063229	0.00951585	0.0101096	0.0105255	0.010704	0.0109824	0.0116177	0.0119209	0.0109426
537	0.006158	0.00929297	0.00983019	0.0102416	0.0104027	0.0106791	0.0112829	0.0116012	0.010604
537.5	0.00599981	0.00906994	0.00956041	0.00995081	0.0101156	0.0103634	0.0109557	0.0112778	0.0102491
538	0.00584783	0.00880152	0.00928397	0.00965584	0.00982454	0.0100754	0.0106261	0.0109576	0.00990141
538.5	0.00570728	0.00852864	0.00900613	0.00936669	0.00954227	0.00977136	0.0103018	0.0106464	0.00959548
539	0.00556312	0.00827321	0.00873304	0.00910859	0.00930143	0.00948862	0.00999251	0.0103454	0.00932137
539.5	0.00542856	0.0080122	0.00847221	0.00884727	0.00905435	0.00921996	0.00970066	0.010045	0.00903549
540	0.00529632	0.00779873	0.00821465	0.00858469	0.00880382	0.00893921	0.0094153	0.0097546	0.00875444
540.5	0.00516999	0.00758822	0.00798116	0.00832359	0.00856129	0.00864887	0.00913247	0.00946702	0.0084954
541	0.00505118	0.00735732	0.00775144	0.00806513	0.00832306	0.00837551	0.00884966	0.00919562	0.00826952
541.5	0.00492534	0.00711737	0.00752569	0.00781	0.00808166	0.00811618	0.0085959	0.00892243	0.00803471
542	0.00479145	0.00690226	0.00730259	0.00757993	0.00783803	0.00786957	0.00834482	0.00865502	0.00780782
542.5	0.00465794	0.00673005	0.00709645	0.00733292	0.00760729	0.00763299	0.00810708	0.00840535	0.00759973
543	0.00453446	0.00655562	0.00689685	0.00710803	0.00737215	0.00741619	0.00787392	0.00815528	0.00738781
543.5	0.00440068	0.00637687	0.00669854	0.00690691	0.00714716	0.00720467	0.00763696	0.00792874	0.00719224
544	0.00427578	0.00617859	0.00650245	0.00670042	0.00691628	0.00698546	0.00742388	0.00769723	0.00699195
544.5	0.00416523	0.00596436	0.0062952	0.00650336	0.00670608	0.00678517	0.00722303	0.00746987	0.00680801
545	0.00405375	0.00578339	0.00610302	0.00629185	0.00650055	0.00658585	0.00702248	0.00725721	0.00660596
545.5	0.00392812	0.00563351	0.00591081	0.00610779	0.00631401	0.00640786	0.00683895	0.00705165	0.00640227
546	0.00381208	0.00549321	0.00573883	0.00592363	0.0061319	0.00623173	0.0066451	0.00685691	0.00620437
546.5	0.00369224	0.00537625	0.0055981	0.00576386	0.00595397	0.00606703	0.00646865	0.00666785	0.00604405
547	0.00358663	0.0052509	0.00544812	0.00561318	0.00577923	0.00590999	0.00630134	0.00648185	0.00587776
547.5	0.00347177	0.00510275	0.00528584	0.00545848	0.00562628	0.00575378	0.00613172	0.0063056	0.0057213
548	0.0033804	0.00495079	0.00512263	0.00532848	0.00547486	0.00562303	0.00596729	0.00613215	0.00555966
548.5	0.00328842	0.00482218	0.00498138	0.00519742	0.00532878	0.00548086	0.0058126	0.00596862	0.0053954
549	0.00320139	0.00472361	0.00486228	0.00508253	0.00521097	0.00535751	0.00566405	0.00581082	0.00525998
549.5	0.00311597	0.00458821	0.00474629	0.00497155	0.00508997	0.00522802	0.00552022	0.00566215	0.00512698
550	0.00304815	0.00446815	0.00462194	0.00484765	0.00496732	0.00509798	0.00539202	0.00552226	0.00501559
550.5	0.00298164	0.00434588	0.00451919	0.00472073	0.00484993	0.00498195	0.00525913	0.00538744	0.00490108
551	0.00290755	0.00424104	0.00441423	0.00461367	0.00474141	0.00486894	0.00513366	0.00526652	0.00480192
551.5	0.00283135	0.00413729	0.00432138	0.00450584	0.00463273	0.00475671	0.00501979	0.00515353	0.00470467
552	0.00275384	0.00405385	0.00424864	0.00440134	0.00451969	0.00466011	0.00491333	0.00504489	0.00461023
552.5	0.00267536	0.00398385	0.00417853	0.00429308	0.00441735	0.00456038	0.00480113	0.00494159	0.00452138
553	0.00261086	0.00389147	0.00409578	0.00420326	0.00431245	0.0044683	0.00469936	0.00483562	0.00441965
553.5	0.00255878	0.00380916	0.00401632	0.00412313	0.00421563	0.00437611	0.00459596	0.00473113	0.00433699
554	0.00250747	0.00371515	0.00392194	0.004046	0.00412778	0.00427598	0.00449955	0.00462581	0.00425403
554.5	0.00246454	0.00363701	0.00384742	0.0039511	0.00404385	0.00418134	0.00440537	0.00453761	0.00417386
555	0.00241518	0.00356929	0.00376273	0.0038693	0.00397366	0.00409197	0.0043248	0.00445838	0.00408191
555.5	0.00235679	0.00352027	0.0036872	0.00378643	0.00390436	0.00401258	0.00424728	0.00437048	0.00400592
556	0.00230652	0.00345199	0.00362618	0.00370857	0.00383362	0.00393782	0.00416157	0.00428843	0.00392405
556.5	0.00225241	0.00337969	0.00356996	0.00364605	0.00376675	0.00385946	0.00408534	0.00420484	0.00385263
557	0.00219067	0.00330706	0.00350069	0.00358971	0.00369653	0.00378134	0.00401366	0.00412509	0.00377225
557.5	0.00214787	0.00322901	0.00342662	0.00352446	0.003638	0.00371443	0.00394593	0.00405442	0.00369539
558	0.00211428	0.00317654	0.00335561	0.0034623	0.00357966	0.0036501	0.00387802	0.00397306	0.00360738
558.5	0.00207287	0.00311964	0.00330081	0.00339948	0.00352667	0.00358449	0.00381278	0.00389644	0.00353595
559	0.00202543	0.00305842	0.0032382	0.0033422	0.00347194	0.00351781	0.00374975	0.00382407	0.00346783
559.5	0.00198668	0.00297912	0.00315867	0.00328172	0.00340709	0.00345095	0.00368261	0.00375647	0.00339583
560	0.00195202	0.00291702	0.00308688	0.00321543	0.00333546	0.00339148	0.003617	0.00368268	0.00332819
560.5	0.00190704	0.00285412	0.00302438	0.0031601	0.0032766	0.00332837	0.00354864	0.00361547	0.00326057
561	0.00186087	0.00280467	0.002975	0.00311079	0.00321368	0.00325655	0.003487	0.00355113	0.00319734
561.5	0.00182089	0.00275601	0.002927	0.00305739	0.00314384	0.0031922	0.0034309	0.00349197	0.00313369
562	0.00177422	0.00271616	0.00287623	0.00300626	0.00308399	0.00314126	0.00336959	0.00343655	0.00307317
562.5	0.00173539	0.00267714	0.00282764	0.00296377	0.00302771	0.00308733	0.00330397	0.00337707	0.00301958
563	0.00169928	0.00262991	0.0027741	0.00291465	0.00297702	0.00303288	0.00324386	0.00331459	0.00296409
563.5	0.00165832	0.00259198	0.00272379	0.00286982	0.00291725	0.00298036	0.00318084	0.00325788	0.00292598
564	0.00162048	0.00254367	0.00267118	0.00282021	0.00286401	0.00292017	0.00311895	0.00320071	0.00287547
564.5	0.00157893	0.00249607	0.00262659	0.00276294	0.00281131	0.00286673	0.00305587	0.00314781	0.00282601
565	0.00154099	0.00244713	0.00257192	0.00271234	0.00276813	0.00281994	0.00299792	0.00309495	0.00276722
565.5	0.00150196	0.00242327	0.00252838	0.00265776	0.00270832	0.00277058	0.00293698	0.00303647	0.00272132
566	0.00146738	0.00237472	0.00248096	0.00260065	0.0026554	0.00272771	0.00287357	0.00298235	0.0026712
566.5	0.00143876	0.00233476	0.00244154	0.00254493	0.00260092	0.00267052	0.00281612	0.00292442	0.00262492
567	0.00140723	0.00229587	0.00239393	0.00248592	0.00255237	0.00261856	0.00275822	0.0028732	0.00257434
567.5	0.00138486	0.00225202	0.00234854	0.00242879	0.00250294	0.00257102	0.00270172	0.00281181	0.00252765
568	0.00135468	0.0022208	0.00229391	0.00237361	0.00245166	0.00251666	0.00264145	0.00274302	0.00246702
568.5	0.00132401	0.00217191	0.00225244	0.00232371	0.00239709	0.00246645	0.00258476	0.00268058	0.00241217
569	0.00129325	0.0021035	0.00220252	0.00226406	0.00233996	0.00240568	0.0025305	0.00261515	0.00235715
569.5	0.00126775	0.00203839	0.0021489	0.00221211	0.00228268	0.00234543	0.00247484	0.00255121	0.00230943
570	0.00124565	0.00197303	0.00210896	0.00216313	0.00222615	0.0022954	0.0024223	0.00248886	0.00226296
570.5	0.00122273	0.00190653	0.00206837	0.00211577	0.00218067	0.002242	0.00237083	0.00242902	0.00220762
571	0.0011903	0.00184849	0.0020214	0.00206736	0.00212891	0.00218311	0.00231911	0.00237189	0.00215105
571.5	0.00116313	0.00180111	0.00196577	0.00201577	0.00208299	0.00213883	0.00226542	0.00231669	0.00210131
572	0.00113822	0.00175089	0.00192352	0.00196071	0.00204112	0.00209017	0.00221095	0.00226207	0.00205587
572.5	0.00111504	0.00170493	0.0018845	0.00191269	0.00199169	0.00203962	0.00216001	0.00220815	0.00200607
573	0.00108198	0.00167131	0.00183945	0.00186797	0.00193919	0.00198956	0.00210557	0.00215793	0.00196301
573.5	0.00104687	0.00164203	0.00178973	0.00182685	0.00188517	0.00194245	0.00205547	0.00211139	0.00192155
574	0.0010159	0.00160534	0.00173715	0.00178172	0.00184182	0.00189773	0.00200178	0.00206141	0.00187673
574.5	0.000984918	0.00156639	0.0016845	0.00173486	0.00179255	0.00185465	0.00194786	0.00201603	0.00182609
575	0.000952637	0.00153675	0.00163904	0.00168665	0.0017475	0.00181381	0.00189724	0.00197634	0.00177924
575.5	0.000933256	0.00152	0.00160392	0.00164789	0.00170304	0.00176955	0.00185142	0.00193482	0.00174623
576	0.000911888	0.00149341	0.00156409	0.00160691	0.00166133	0.00172451	0.00180425	0.00189029	0.00170309
576.5	0.000888894	0.00146562	0.00152327	0.00156712	0.00161869	0.00168032	0.0017582	0.00184493	0.00166092
577	0.000863078	0.0014399	0.00148282	0.00152627	0.00157489	0.0016389	0.00171149	0.00180045	0.00161575
577.5	0.000837565	0.00140302	0.00144339	0.00148794	0.00153379	0.00158774	0.00166758	0.00175362	0.00157628
578	0.000815161	0.00136357	0.00141076	0.00145833	0.00149332	0.00154899	0.00162575	0.00170967	0.00153583
578.5	0.000780032	0.00131865	0.00135757	0.00142105	0.00145635	0.00150619	0.00158664	0.00166553	0.00149386
579	0.000782644	0.00126809	0.00132786	0.00137405	0.0014304	0.00145879	0.00155569	0.00161536	0.00145029
579.5	0.000780924	0.00126488	0.00129495	0.00136003	0.00139002	0.0014056	0.00152754	0.00158153	0.00140589
580	0.000797265	0.001229	0.00125182	0.00130651	0.00137716	0.00133823	0.00149434	0.00151291	0.00137638

## Sheet: Ext Data Fig 6c
	Normalized fluorescence emission spectra (A.U.)
Wavelength [nm]	Native MLucV	UMLucV	UMLucV+ATP	KJE+UMLucV	KJE+ATP+UMLucV	ADP+UMLucV	KJE+ADP+UMLucV
480	0.0119709	0.0104006	0.0107526	0.0113918	0.0133629	0.0104761	0.0115759
480.5	0.0123583	0.0108501	0.0112578	0.011655	0.0138332	0.0108997	0.0120198
481	0.0129442	0.0112895	0.0116456	0.0122156	0.0142384	0.0112204	0.0124889
481.5	0.0133726	0.011667	0.0121087	0.0126965	0.0147351	0.0116217	0.0129769
482	0.0137835	0.0121025	0.0125238	0.0131335	0.0152075	0.0120127	0.0133891
482.5	0.0142113	0.0125391	0.012921	0.0135908	0.0157019	0.0123543	0.0138024
483	0.0146623	0.0129205	0.013313	0.0140366	0.0161678	0.0127249	0.0142182
483.5	0.0150727	0.0132935	0.0137026	0.0144595	0.0166309	0.0130861	0.0146155
484	0.0154891	0.0136616	0.0140798	0.0148781	0.0170853	0.0134358	0.0149988
484.5	0.0159221	0.0140456	0.0144611	0.015304	0.0175399	0.0137949	0.0153844
485	0.0164089	0.014482	0.0149016	0.0157977	0.0180563	0.0142063	0.0158221
485.5	0.0167816	0.0147918	0.015241	0.0161868	0.0184876	0.0145142	0.0161788
486	0.0171269	0.0150977	0.0155652	0.0165422	0.0188819	0.0148162	0.0164998
486.5	0.0174245	0.0153785	0.0158872	0.0168326	0.0192819	0.0151044	0.0168051
487	0.0177611	0.015647	0.0161597	0.0171057	0.0196362	0.0153754	0.0170859
487.5	0.018079	0.0158767	0.0164041	0.0173803	0.0199773	0.01562	0.0173484
488	0.0183736	0.0160538	0.0166229	0.0175935	0.0202645	0.015836	0.0175993
488.5	0.0185778	0.0162256	0.0168356	0.0177948	0.0205405	0.0160338	0.0178138
489	0.0187576	0.0163926	0.0169905	0.0179779	0.0207489	0.0162492	0.0179921
489.5	0.0189424	0.0165471	0.0171465	0.0181378	0.0209146	0.0163771	0.0181454
490	0.0191039	0.0166933	0.0172689	0.0182519	0.0210619	0.016487	0.0182905
490.5	0.0192143	0.016826	0.0173683	0.0183709	0.0211521	0.016579	0.0183987
491	0.0193282	0.0168798	0.0174375	0.0184604	0.0212046	0.0166521	0.0185063
491.5	0.0194047	0.016915	0.0174699	0.0185333	0.0212506	0.0166828	0.0185976
492	0.0193924	0.0169471	0.0174716	0.0185686	0.0212537	0.0167282	0.0186786
492.5	0.0193901	0.0169554	0.0174652	0.018583	0.0212317	0.0167363	0.0186922
493	0.0193643	0.0169622	0.0174159	0.0186056	0.021193	0.0167044	0.0186553
493.5	0.0192926	0.0169429	0.0173425	0.0185702	0.0211082	0.0166286	0.0185834
494	0.0192209	0.0168893	0.0172819	0.0185373	0.021038	0.0165541	0.0185383
494.5	0.0191035	0.0168265	0.0172038	0.0184637	0.0209517	0.0164727	0.0184797
495	0.0189586	0.0167387	0.0171324	0.0183906	0.0208381	0.0163429	0.0184034
495.5	0.0187988	0.0166138	0.0170179	0.0182781	0.0207134	0.0161938	0.0182984
496	0.0186397	0.0164913	0.016913	0.0181372	0.0205628	0.0160674	0.0181467
496.5	0.0184682	0.0163487	0.0167699	0.0179847	0.0204291	0.0159363	0.0180017
497	0.0183012	0.0161944	0.0166026	0.0177988	0.0202845	0.0157896	0.0178224
497.5	0.0181097	0.0160234	0.0164585	0.0176405	0.020139	0.0156196	0.0176225
498	0.0179005	0.0158563	0.0162749	0.0174219	0.0199231	0.0154858	0.0174415
498.5	0.0176635	0.0156782	0.0160931	0.0172263	0.0197022	0.0153557	0.0172385
499	0.0174909	0.015517	0.0159375	0.0170373	0.0194447	0.0152091	0.0170144
499.5	0.0173406	0.0153292	0.0157836	0.0168111	0.0191788	0.01503	0.0168071
500	0.0171683	0.0151471	0.01561	0.0165935	0.0189311	0.0149079	0.0166036
500.5	0.0169485	0.0149932	0.0154125	0.0163835	0.0186645	0.0147577	0.0163693
501	0.0167515	0.0147935	0.0152391	0.0161536	0.0184104	0.0145957	0.016162
501.5	0.0165384	0.0146122	0.0150414	0.0159331	0.0181328	0.0144726	0.0159434
502	0.0163111	0.0144598	0.0148735	0.0157326	0.0178503	0.0143226	0.0157058
502.5	0.016108	0.0143006	0.0147282	0.0155553	0.0175743	0.0141448	0.0154636
503	0.0159151	0.0141556	0.0145572	0.0153905	0.0173447	0.0139907	0.0152339
503.5	0.0157143	0.0139868	0.0143985	0.0151971	0.017126	0.0138455	0.0150423
504	0.0155272	0.0138631	0.0142384	0.0150286	0.0168934	0.0137251	0.014866
504.5	0.0153192	0.0137372	0.0140873	0.0148556	0.0166527	0.013586	0.0146896
505	0.0151231	0.0135878	0.0139549	0.014693	0.0164273	0.0134439	0.0145258
505.5	0.0149609	0.0134536	0.0138135	0.0145342	0.0162	0.0133233	0.0143698
506	0.0148001	0.0133266	0.0136939	0.0143746	0.0159747	0.0132184	0.0142189
506.5	0.014604	0.0132055	0.0135297	0.0142347	0.0157656	0.0131352	0.0141048
507	0.0144456	0.0131179	0.0134195	0.0140894	0.0155845	0.0130416	0.0139723
507.5	0.0142925	0.0130359	0.0133233	0.0139702	0.015376	0.0129657	0.0138803
508	0.0141437	0.0129598	0.0132485	0.0138302	0.0151806	0.0129522	0.0138082
508.5	0.0140144	0.0129056	0.013201	0.013708	0.0149985	0.0129249	0.0137051
509	0.0139185	0.0128823	0.0131735	0.0136402	0.0148304	0.012884	0.0136396
509.5	0.0138596	0.0128787	0.0131295	0.0135827	0.0146658	0.0128582	0.0136123
510	0.0137864	0.0129059	0.0130765	0.0135426	0.0145403	0.0128658	0.0135966
510.5	0.0136897	0.0129362	0.0130892	0.0134961	0.0144023	0.0128561	0.0135511
511	0.0136527	0.0129874	0.0131582	0.013468	0.0142873	0.0128924	0.0135501
511.5	0.0136176	0.0130373	0.0132105	0.0134841	0.0141819	0.0129672	0.0135358
512	0.0135888	0.0131273	0.013306	0.0134907	0.0140902	0.0130105	0.0135228
512.5	0.0136139	0.0132201	0.0133929	0.0135441	0.0140064	0.0131119	0.0135358
513	0.0136432	0.0133651	0.0134916	0.013597	0.0139323	0.0132404	0.0135575
513.5	0.0136718	0.0135312	0.0136131	0.0136563	0.0138351	0.0133694	0.0136029
514	0.0136776	0.0137133	0.0137406	0.0137155	0.0137524	0.013506	0.0136843
514.5	0.013704	0.0138763	0.0138934	0.0137642	0.0136803	0.0136995	0.013772
515	0.0137467	0.0140226	0.0140405	0.0138109	0.0136071	0.0138995	0.0138561
515.5	0.013778	0.0141959	0.0142098	0.0138842	0.0135462	0.0141081	0.0139509
516	0.0138453	0.0143757	0.0143481	0.0139624	0.0135036	0.0143333	0.0140372
516.5	0.0138698	0.0145464	0.014489	0.0140526	0.0134557	0.0145744	0.0141409
517	0.013912	0.0147374	0.0146659	0.014141	0.0134134	0.0147838	0.0142302
517.5	0.0139402	0.0149207	0.0148266	0.0142451	0.0133677	0.014991	0.0143521
518	0.0140029	0.015104	0.0150212	0.0143386	0.0133525	0.0152172	0.0144527
518.5	0.014044	0.0152873	0.015151	0.0144618	0.0133275	0.0154049	0.0145456
519	0.0140988	0.0154535	0.0152676	0.0146141	0.0133007	0.0155622	0.0146734
519.5	0.0141528	0.0156089	0.0153574	0.0147237	0.0132536	0.0157198	0.014774
520	0.0141866	0.0157322	0.0154336	0.0147959	0.0132128	0.0158727	0.0148528
520.5	0.0142011	0.0158511	0.01553	0.0148493	0.013178	0.0159999	0.0148958
521	0.0142328	0.0159819	0.0156163	0.0149182	0.0131388	0.0161346	0.0149352
521.5	0.0142649	0.0160924	0.0156636	0.0149755	0.013082	0.0162371	0.0149597
522	0.0142852	0.0161832	0.0157068	0.0150103	0.0130026	0.0163127	0.0149816
522.5	0.0143069	0.0162313	0.0157396	0.0150471	0.0129103	0.016365	0.014965
523	0.0142953	0.0162571	0.0157715	0.0150319	0.0128225	0.0163659	0.0149453
523.5	0.0142574	0.0162579	0.0157687	0.0149639	0.0127105	0.0163955	0.0149066
524	0.0141838	0.0162158	0.0157525	0.014892	0.0126173	0.016402	0.0148625
524.5	0.0141143	0.0161429	0.015706	0.0148085	0.0124884	0.0164306	0.0148052
525	0.0140303	0.0160514	0.01562	0.0147113	0.0123732	0.0163915	0.0147147
525.5	0.0139279	0.0159669	0.015531	0.0146176	0.0122354	0.016342	0.0146148
526	0.0138324	0.0158784	0.0153995	0.0144728	0.0120718	0.0162321	0.014484
526.5	0.0136753	0.0157166	0.0152609	0.0143189	0.0119096	0.0161048	0.0143646
527	0.0135068	0.0155611	0.0151049	0.0141365	0.0117434	0.0159416	0.0142275
527.5	0.0133327	0.0153888	0.0149549	0.0139608	0.0115863	0.0157394	0.0140483
528	0.0131637	0.0151975	0.0147778	0.0137752	0.0114171	0.0155439	0.0138341
528.5	0.0129414	0.0149917	0.0145398	0.0135823	0.011245	0.0153182	0.0136132
529	0.0127109	0.0147741	0.0142874	0.0133753	0.0110414	0.015093	0.0133761
529.5	0.0125024	0.0145483	0.0140286	0.0131288	0.0108208	0.0148669	0.0131249
530	0.0122913	0.0143093	0.0137528	0.0128932	0.0105851	0.0146018	0.0128796
530.5	0.012054	0.0140742	0.0135064	0.0126438	0.0103696	0.0143025	0.0126226
531	0.0118173	0.0138337	0.0132654	0.012409	0.0101477	0.0140042	0.0123589
531.5	0.0115836	0.0135714	0.0129928	0.0121542	0.00991826	0.0137055	0.0121007
532	0.0113065	0.0132538	0.0127305	0.0118996	0.00970177	0.0134174	0.0118319
532.5	0.0110269	0.0129136	0.0124525	0.0116251	0.00949778	0.0130829	0.0115211
533	0.0107522	0.0125652	0.0121776	0.0113572	0.00928054	0.0127309	0.0112351
533.5	0.0104865	0.0122374	0.0118983	0.0110821	0.00904196	0.0124252	0.0109658
534	0.0102266	0.0119006	0.0116068	0.0108217	0.00882512	0.0120898	0.0106978
534.5	0.0099708	0.0115662	0.0112995	0.0105389	0.00860404	0.0117947	0.0104569
535	0.00971755	0.0112576	0.0109946	0.0102609	0.00838211	0.0114775	0.0101829
535.5	0.00947316	0.0109435	0.0106878	0.00998997	0.00813424	0.0111404	0.00993301
536	0.00922398	0.0106244	0.0103553	0.00969453	0.00793122	0.0107947	0.00967212
536.5	0.00896431	0.0102816	0.0100487	0.0094037	0.00774072	0.01048	0.00943816
537	0.00871424	0.00999482	0.00975929	0.00910856	0.00752806	0.0101665	0.00917072
537.5	0.0084747	0.0097182	0.0094823	0.00883637	0.00732479	0.00984935	0.00887891
538	0.00823436	0.00944468	0.00917469	0.00857733	0.00713092	0.009569	0.00861087
538.5	0.00800003	0.00917497	0.00886703	0.00831563	0.00691989	0.00929124	0.00834941
539	0.00776209	0.00891543	0.00858159	0.00807207	0.00669894	0.00902185	0.00808563
539.5	0.00756014	0.00865361	0.00831674	0.00782168	0.00647839	0.0087643	0.00783417
540	0.00736061	0.00839575	0.00806037	0.00758632	0.00626237	0.00849572	0.00761081
540.5	0.0071539	0.00814391	0.0078271	0.00732861	0.00608128	0.00822796	0.0073695
541	0.0069544	0.00790673	0.00759979	0.00710045	0.00590985	0.00798672	0.00714584
541.5	0.00674975	0.00766725	0.00737614	0.00689827	0.00574076	0.00776269	0.00691766
542	0.00651324	0.00742677	0.00714028	0.00669588	0.00557547	0.00753307	0.00669562
542.5	0.0063117	0.0071936	0.00692066	0.00650139	0.00540911	0.00728328	0.0064663
543	0.00613079	0.00698291	0.00674169	0.00631195	0.00524472	0.00705046	0.00626539
543.5	0.00596479	0.00677872	0.00656088	0.00612509	0.00510534	0.00686088	0.00608077
544	0.00580365	0.00656581	0.00637549	0.00595413	0.00496543	0.00667481	0.00591264
544.5	0.00563829	0.00638355	0.00621065	0.00578933	0.00483427	0.00650868	0.00574876
545	0.00549294	0.00621324	0.00604187	0.00564305	0.00470578	0.00633207	0.005585
545.5	0.0053492	0.00604956	0.00587378	0.00550652	0.00458395	0.00614631	0.00544076
546	0.00520718	0.00590878	0.00572823	0.00535684	0.0044645	0.00596721	0.00529753
546.5	0.00508953	0.00577043	0.0056107	0.00520771	0.00433023	0.00580828	0.00517751
547	0.00496578	0.00563822	0.00546529	0.00507128	0.0042164	0.00565168	0.00504107
547.5	0.00482936	0.00549923	0.00532347	0.00494853	0.0040989	0.00551206	0.00491063
548	0.0046901	0.00536232	0.00517023	0.00483731	0.00398073	0.0053856	0.0047852
548.5	0.00456229	0.00521775	0.005039	0.00471845	0.00386176	0.0052453	0.00468113
549	0.00444206	0.00509502	0.00491337	0.00460175	0.00374813	0.00510159	0.00456884
549.5	0.00434323	0.0049581	0.00479003	0.0044763	0.00363947	0.00496518	0.00445477
550	0.0042521	0.00483873	0.00466904	0.00434516	0.00355765	0.00481898	0.00436648
550.5	0.00414439	0.00471108	0.00454034	0.00422236	0.00347988	0.00469173	0.00426434
551	0.00404525	0.00459025	0.00442184	0.00411988	0.00339798	0.0045779	0.00416132
551.5	0.00393396	0.00447781	0.00429547	0.00402615	0.00332552	0.00446828	0.0040487
552	0.0038238	0.0043712	0.00419085	0.00391604	0.00325677	0.00436636	0.00393935
552.5	0.00372762	0.00426751	0.00408904	0.00381676	0.00319296	0.0042745	0.00383139
553	0.00363837	0.00417092	0.00399063	0.00371312	0.0031394	0.00419013	0.00373851
553.5	0.00353914	0.00406176	0.00390439	0.00364241	0.00307561	0.00411581	0.00364808
554	0.00345543	0.00395675	0.00381278	0.0035748	0.00301648	0.00403831	0.0035647
554.5	0.00339102	0.00388722	0.00373783	0.00350282	0.00297073	0.00396667	0.00347434
555	0.00332996	0.00381908	0.00366548	0.00343864	0.00291651	0.00387999	0.00339222
555.5	0.00325493	0.00375268	0.00360741	0.00337276	0.00284344	0.00380306	0.00331628
556	0.00318994	0.00367759	0.00354689	0.0033113	0.00277345	0.00374134	0.00325708
556.5	0.00313109	0.00359956	0.00347405	0.0032526	0.0027181	0.00369313	0.00318715
557	0.00306733	0.0035219	0.00338291	0.00319268	0.00267236	0.00363801	0.00312657
557.5	0.00298797	0.00344974	0.00333207	0.00313775	0.00261435	0.00359378	0.00306983
558	0.00292402	0.00339168	0.00327856	0.00309139	0.00256774	0.00352484	0.00302245
558.5	0.00286678	0.00332993	0.00323475	0.00304587	0.00251581	0.00345441	0.0029826
559	0.00281269	0.00328502	0.00317652	0.00298793	0.00245983	0.00338752	0.00293078
559.5	0.00274961	0.00322453	0.00312693	0.00292979	0.00239982	0.00331488	0.00288623
560	0.00269546	0.00318091	0.00307084	0.0028692	0.00235461	0.00325339	0.00284744
560.5	0.00264317	0.00311928	0.00301123	0.00281141	0.00229079	0.00318405	0.00280768
561	0.00260179	0.00304848	0.00295342	0.00276769	0.00223462	0.00312605	0.00276069
561.5	0.00254649	0.00300005	0.00290433	0.00273049	0.00218622	0.00305726	0.00271037
562	0.00250125	0.00295326	0.00285978	0.00268052	0.00213557	0.00299696	0.00265105
562.5	0.00244435	0.00290282	0.00279233	0.00263032	0.00208553	0.00293864	0.00260149
563	0.00239751	0.00285026	0.00274229	0.00258532	0.00203803	0.00288022	0.0025592
563.5	0.00234654	0.00279019	0.0026969	0.00255951	0.00199606	0.00282871	0.00249959
564	0.00231517	0.00274532	0.00264612	0.00251029	0.00196083	0.00278025	0.00245247
564.5	0.00227449	0.00270825	0.00259613	0.00245967	0.00192445	0.0027233	0.00241353
565	0.00223159	0.00264832	0.00254286	0.0024017	0.00188474	0.00266463	0.00236514
565.5	0.00218301	0.00259231	0.00249967	0.00235279	0.00184202	0.0026187	0.00231319
566	0.00214568	0.00252629	0.00245369	0.00229385	0.00180878	0.0025697	0.00226625
566.5	0.00211465	0.00246283	0.00240648	0.0022306	0.0017828	0.00252499	0.00221654
567	0.00207112	0.0023932	0.00235873	0.00217449	0.00175667	0.0024745	0.00217134
567.5	0.00201887	0.00233379	0.00232993	0.00212148	0.00173074	0.00242981	0.00212604
568	0.00197704	0.0022795	0.00228446	0.00207569	0.00170752	0.00237548	0.00208491
568.5	0.00193876	0.00222302	0.00223334	0.00203993	0.00167205	0.00233146	0.00204496
569	0.00190238	0.00218263	0.00218419	0.00198676	0.00163791	0.00228071	0.00201109
569.5	0.00186595	0.00214178	0.00214233	0.0019428	0.00158977	0.00222817	0.0019774
570	0.00183983	0.00210216	0.00209498	0.00189574	0.001552	0.00218207	0.00193509
570.5	0.00181279	0.0020544	0.00204709	0.00185082	0.00150857	0.00212408	0.00189331
571	0.00177935	0.00200852	0.00199972	0.00182697	0.00147197	0.00208358	0.00184859
571.5	0.00174103	0.00197467	0.00195123	0.00179273	0.00142936	0.00203596	0.00178925
572	0.00170741	0.00194014	0.00190205	0.00175401	0.0013906	0.00199274	0.00173839
572.5	0.00166693	0.00189913	0.00185062	0.00171472	0.00135739	0.00195365	0.00169873
573	0.0016281	0.0018639	0.00179974	0.0016785	0.00132799	0.00191199	0.00165568
573.5	0.00158519	0.00182547	0.00175084	0.00164414	0.00129521	0.00187144	0.00160883
574	0.00154088	0.00178892	0.00169627	0.00160014	0.00126458	0.00182661	0.00156995
574.5	0.00149229	0.00175063	0.00164654	0.00155761	0.00122905	0.00177143	0.00153771
575	0.00145803	0.00169335	0.00160603	0.0015079	0.00119792	0.00172758	0.00150428
575.5	0.00142208	0.00164966	0.00158129	0.00146938	0.0011754	0.00168766	0.00146742
576	0.0013818	0.00160894	0.00154536	0.00143454	0.00114953	0.00164607	0.0014325
576.5	0.00134306	0.00156885	0.00150934	0.00139807	0.00112426	0.00160391	0.00139829
577	0.00130504	0.00152507	0.00147133	0.00136531	0.00109965	0.00156287	0.00136563
577.5	0.00127069	0.00148445	0.00143784	0.00133379	0.00107313	0.00151763	0.00133975
578	0.0012425	0.00145171	0.00140002	0.00129858	0.00104994	0.0014791	0.00130765
578.5	0.001212	0.00141796	0.0013724	0.00127408	0.00103621	0.00144424	0.00127915
579	0.00118485	0.00138151	0.00137392	0.00123454	0.000997141	0.00142243	0.00124716
579.5	0.00117085	0.00136937	0.00134515	0.00120474	0.000979597	0.00140146	0.00121056
580	0.00113562	0.00143104	0.00128568	0.00120532	0.000954794	0.00132465	0.00112253
