# Supplementary material for: A fluorescent multi-domain protein reveals the unfolding mechanism of Hsp70
Source: Nat Chem Biol. 2022 Oct 20;19(2):198–205. doi: 10.1038/s41589-022-01162-9 (PMC9889267; doi:10.1038/s41589-022-01162-9)
Supplement: Source Data Extended Data Fig. 7 — Statistical source data. [file 41589_2022_1162_MOESM15_ESM.xlsx]

## Sheet: Ext Data Fig 7
diameter d (nm)	diameter distribution P(d)
14.565	0
14.695	0
14.825	0
14.955	0
15.085	0.003088
15.215	0.010036
15.345	0.02702
15.475	0.059445
15.605	0.096501
15.735	0.119662
15.865	0.193775
15.995	0.220795
16.125	0.310348
16.255	0.376741
16.385	0.386777
16.515	0.424606
16.645	0.427694
16.775	0.46475
16.905	0.421517
17.035	0.406077
17.165	0.391409
17.295	0.399901
17.425	0.372881
17.555	0.343544
17.685	0.32656
17.815	0.318068
17.945	0.266343
18.075	0.250903
18.205	0.204583
18.335	0.18451
18.465	0.132786
18.595	0.106537
18.725	0.074113
18.855	0.081833
18.985	0.053269
19.115	0.051725
19.245	0.043233
19.375	0.029336
19.505	0.028564
19.635	0.013896
19.765	0.013124
19.895	0.01158
20.025	0.013124
20.155	0.00772
20.285	0.006948
20.415	0.006176
20.545	0.00386
20.675	0.00386
20.805	0.001544
20.935	0.001544
