# Supplementary material for: A fluorescent multi-domain protein reveals the unfolding mechanism of Hsp70
Source: Nat Chem Biol. 2022 Oct 20;19(2):198–205. doi: 10.1038/s41589-022-01162-9 (PMC9889267; doi:10.1038/s41589-022-01162-9)
Supplement: Source Data Extended Data Fig. 8 — Statistical source data. [file 41589_2022_1162_MOESM16_ESM.xlsx]

## Sheet: Ext Data Fig 8a
	Fluorescence emission (A.U.)
Wavelength [nm]	MLucV in wt E.Coli 25C	MLucV in wt E.Coli heat shock 10 min 39°C
480	22.619	27.799
480.5	22.9786	32.7071
481	23.8835	33.623
481.5	24.7042	36.2752
482	26.2231	38.4015
482.5	28.0152	40.1573
483	29.6277	42.3856
483.5	31.0181	44.3736
484	32.3273	46.2927
484.5	33.5834	48.2915
485	35.0856	50.3891
485.5	36.5264	51.8446
486	38.2708	53.8096
486.5	39.3161	55.2599
487	40.5914	56.3687
487.5	41.037	57.3527
488	41.8139	58.8217
488.5	42.182	59.6459
489	42.356	60.7424
489.5	42.7907	61.3655
490	43.3305	62.061
490.5	43.2426	62.1985
491	43.2984	62.4277
491.5	43.3571	62.4382
492	43.7832	62.3227
492.5	43.8368	62.5956
493	43.6667	62.8448
493.5	43.3506	62.5491
494	42.8425	62.1285
494.5	42.669	61.7487
495	42.4504	61.3872
495.5	42.1584	61.0396
496	41.9563	60.5894
496.5	41.5067	60.3105
497	40.7936	59.8558
497.5	40.4074	59.7606
498	40.0234	59.2683
498.5	39.6341	58.5121
499	38.5876	57.9831
499.5	37.7614	57.6402
500	36.8091	57.1778
500.5	35.5931	55.8313
501	34.7739	54.7513
501.5	34.2233	53.6437
502	33.5598	53.0144
502.5	32.5764	52.2969
503	31.8976	51.3001
503.5	31.1442	50.0613
504	30.2513	49.5464
504.5	29.532	48.7587
505	28.9164	47.9194
505.5	28.6193	47.4196
506	28.6428	47.3875
506.5	28.6083	47.3552
507	28.502	46.8701
507.5	28.9536	47.0395
508	28.721	46.677
508.5	29.0146	46.4144
509	28.2135	45.8899
509.5	28.1929	46.4039
510	28.0672	46.3688
510.5	28.1947	46.2046
511	28.0563	45.994
511.5	28.0418	46.0343
512	27.5986	45.9232
512.5	27.6489	45.924
513	27.7865	45.9239
513.5	27.3996	46.0507
514	27.4868	46.5681
514.5	27.7475	46.9044
515	27.9913	47.462
515.5	28.5378	48.4357
516	29.108	49.2246
516.5	29.3506	49.6086
517	29.6259	50.5064
517.5	30.0461	51.3597
518	30.2497	52.0159
518.5	30.9856	52.8608
519	30.8276	54.2043
519.5	31.6033	55.8141
520	32.2489	56.717
520.5	32.499	57.478
521	32.7584	57.9333
521.5	33.0685	58.877
522	33.0133	58.9254
522.5	32.8921	59.3414
523	33.0781	59.2333
523.5	33.4117	59.1024
524	33.6472	59.0284
524.5	33.7281	58.7008
525	33.2808	58.1993
525.5	33.215	57.339
526	32.9659	56.4994
526.5	32.2337	55.4358
527	31.7448	54.4448
527.5	31.5197	53.4944
528	30.823	52.5783
528.5	30.0671	51.3436
529	29.3161	50.1214
529.5	28.6762	48.697
530	27.8436	47.4941
530.5	27.0653	46.3897
531	26.4586	45.4775
531.5	25.2765	44.7825
532	24.2814	43.9439
532.5	23.6252	42.9309
533	23.2259	41.7423
533.5	22.3669	40.444
534	21.3986	39.4238
534.5	20.9531	38.5745
535	20.4154	37.709
535.5	20.2549	36.932
536	20.0884	36.4399
536.5	19.1231	35.1049
537	18.6663	33.958
537.5	17.813	32.8698
538	17.2205	31.7243
538.5	16.6898	30.2849
539	16.1308	29.0529
539.5	15.3041	28.2095
540	15.0821	27.4944
540.5	14.6727	26.8776
541	13.9654	26.3229
541.5	13.4103	25.9108
542	13.0673	25.3303
542.5	12.5542	24.0764
543	11.6671	23.2957
543.5	10.9752	22.5587
544	10.5406	22.0393
544.5	10.4093	21.5407
545	9.97	21.0115
545.5	9.5185	20.6419
546	8.7756	20.0506
546.5	8.2261	19.3546
547	7.7846	19.0385
547.5	7.3638	18.6212
548	7.1927	18.2512
548.5	6.6724	17.6006
549	6.2999	17.1361
549.5	6.1627	16.5634
550	6.1258	16.1794
550.5	5.9845	15.8598
551	5.8978	15.3136
551.5	5.8429	14.9145
552	5.7611	14.5341
552.5	5.6564	13.9492
553	5.3177	13.4912
553.5	5.1713	12.8809
554	5.1067	12.3471
554.5	4.9495	11.8026
555	4.9206	11.5104
555.5	4.7384	11.1772
556	4.7207	10.8412
556.5	4.9789	10.7652
557	4.6584	10.6442
557.5	4.6587	10.3619
558	4.5762	10.0984
558.5	4.4514	9.6202
559	4.4573	9.3635
559.5	4.1875	8.8898
560	3.942	8.713
560.5	3.5999	8.1929
561	3.2953	7.8391
561.5	3.0534	7.5576
562	2.9988	7.4898
562.5	2.8276	7.1068
563	2.3112	6.7219
563.5	2.1522	6.504
564	2.2415	6.3625
564.5	2.3013	6.2029
565	2.3499	5.974
565.5	2.2123	5.5382
566	2.4007	5.3585
566.5	2.6694	5.4115
567	2.5503	5.2164
567.5	2.726	5.0472
568	2.904	4.9361
568.5	2.9902	4.8591
569	2.8756	4.8324
569.5	2.7057	4.5352
570	2.804	4.5449
570.5	2.472	4.5485
571	2.4489	4.6784
571.5	2.4184	4.7913
572	2.386	4.827
572.5	2.159	4.592
573	1.9247	4.4622
573.5	1.9536	4.2363
574	2.061	4.2275
574.5	1.922	3.9699
575	1.6253	3.6434
575.5	1.5726	3.5059
576	1.3138	3.2933
576.5	1.1039	3.1302
577	0.9221	2.9946
577.5	0.6435	2.6815
578	0.4815	2.5999
578.5	0.2537	2.7609
579	-0.2851	2.6529
579.5	-0.8947	1.9196
580	-0.411	2.543

## Sheet: Ext Data Fig 8b
FRET proximity ratio (% of native MLucV)
MLucV in WT E.coli control	MLucV in WT E.coli Heat treated
114	140
94	147
106	160
104	160
105	169
115
116
112
106

## Sheet: Ext Data Fig 8c
Time (min)	FRET proximity ratio (% of native MLucV)					Time (min)	Luciferase activity (% of native MLucV)
0	106	104	105	112		0	100	100	100
5	134	134	146			5	12	12	10
10	140	147	160	160		10	2	2	4
30	140	145	153	159		30	0	0	0
