# Supplementary material for: A fluorescent multi-domain protein reveals the unfolding mechanism of Hsp70
Source: Nat Chem Biol. 2022 Oct 20;19(2):198–205. doi: 10.1038/s41589-022-01162-9 (PMC9889267; doi:10.1038/s41589-022-01162-9)
Supplement: Source Data Extended Data Fig. 9 — Statistical source data. [file 41589_2022_1162_MOESM17_ESM.xlsx]

## Sheet: Ext Data Fig 9a
	FRET proximity ratios (% of native MLucV)
[DnaJ] (μM)	UMLucV oligomers+DnaJ						Native MLucV+DnaJ
0	167.854	168.876	163.711	177.699	178.777	178.79	91	93	92	101	99.14	102
0.075	166.73	165.926	168.142				87	90	91	97	93.55	101
0.15	162.241	158.452	165.182	172.149	173.688	171.886	90	87	90	100	99.04	100
0.3	156.131	160.521	157.632	169.296	170.306	170.258	87	87	87	97	94.55	97
0.6	149.035	146.526	147.817	170.758	170.349	169.438	89	89	88	99	94.96	98
1.2	136.377	137.983	141.197	161.52	162.032	162.472	89	88	87	99	97.09	97
2.4	134.77	136.344	134.364	154.529	153.567	155.365	85	84	87	95	93.28	97
4.8	124.42	125.174	123.237	140.685	150.325	149.843	85	85	84	95	94.18	94
9.6	126.027	126.682	128.224	144.328	144.229	145.874	85	86	85	95	93.53	95

## Sheet: Ext Data Fig 9b
[DnaJ] (μM)	Luciferase activity (% of native MLucV)
0	0.8	0.7	0.63
0.15	9.6	14	11.5
0.3	24	18	18
0.6	27.2	29	28
1.2	86	79	101
2.4	121	121	128
4.8	96	84	99
9.6	50	53	52.2
