# Supplementary material for: A fluorescent multi-domain protein reveals the unfolding mechanism of Hsp70
Source: Nat Chem Biol. 2022 Oct 20;19(2):198–205. doi: 10.1038/s41589-022-01162-9 (PMC9889267; doi:10.1038/s41589-022-01162-9)
Supplement: Source Data Extended Data Fig. 10 — Statistical source data. [file 41589_2022_1162_MOESM18_ESM.xlsx]

## Sheet: Ext Data Fig 10a
	% Refolded luciferase
Time (min)	no BSA	10 mg/mL BSA	20 mg/mL BSA	30 mg/mL BSA
0	1	1	1	1
6	20	22	20	23
12	26	28	28	29
20.5	30	33	31	32
36	33	35	34	35
69	36	38	36	38

## Sheet: Ext Data Fig 10b
[BSA] (mg/mL)	Refolded luciferase yield (nM)
0	71.6
10	75.8
20	72.6
30	75.6
